# Supplementary material for: QSAR Modeling for Multi-Target Drug Discovery: Designing Simultaneous Inhibitors of Proteins in Diverse Pathogenic Parasites
Source: Front Chem. 2021 Mar 10;9:634663. doi: 10.3389/fchem.2021.634663 (PMC7987820; doi:10.3389/fchem.2021.634663)
Supplement: Supplementary file 4 [file table1.xlsx]

## Sheet: S1
QSAR Modeling for Multi-Target Drug Discovery: Designing Simultaneous Inhibitors of Proteins in Diverse Pathogenic Parasites
Valeria V. Kleandrova1, Luciana Scotti2, Francisco Jaime Bezerra Mendonça Junior3, Eugene Muratov4, Marcus T. Scotti2*, and Alejandro Speck-Planche2*
1Laboratory of Fundamental and Applied Research of Quality and Technology of Food Production, Moscow State University of Food Production, Volokolamskoe shosse 11, 125080, Moscow, Russian Federation 2Postgraduate Program in Natural and Synthetic Bioactive Products, Federal University of Paraíba, 58051-900, João Pessoa, Brazil 3Laboratory of Synthesis and Drug Delivery, State University of Paraíba,…
*Correspondence: Marcus T. Scotti (mtscotti@gmail.com) Alejandro Speck-Planche (alejspivanovich@gmail.com)

## Sheet: S2
CMPD_CHEMBLID	CANONICAL_SMILES	Activity Measure	RELATION	VALUE	IAi(tg)	tg	p(tg)	PROTEIN_ACCESSION	Series	TmpAq0(HYD)	TmpAq1(HYD)	TmpAq2(HYD)	TmpAq3(HYD)	TmpAq4(HYD)	TmpAq5(HYD)	TmpAq6(HYD)	TmpAq0(E)	TmpAq1(E)	TmpAq2(E)	TmpAq3(E)	TmpAq4(E)	TmpAq5(E)	TmpAq6(E)	TmpAq0(AW)	TmpAq1(AW)	TmpAq2(AW)	TmpAq3(AW)	TmpAq4(AW)	TmpAq5(AW)	TmpAq6(AW)	TmpAq0(POL)	TmpAq1(POL)	TmpAq2(POL)	TmpAq3(POL)	TmpAq4(POL)	TmpAq5(POL)	TmpAq6(POL)	TmpAq0(PSA)	TmpAq1(PSA)	TmpAq2(PSA)	TmpAq3(PSA)	TmpAq4(PSA)	TmpAq5(PSA)	TmpAq6(PSA)	TmpAq0(V)	TmpAq1(V)	TmpAq2(V)	TmpAq3(V)	TmpAq4(V)
CHEMBL257594	Cc1ccc2c(NNC(=O)c3ccccc3O)c4ccccc4nc2c1C	IC50 (nM)	=	0.13	1	Plasmepsin 2 (P. falciparum)	0.112951	P46925	Training	0.203	0.007	0.039	0.02	0.022	0.017	0.018	7.202	6.972	7.141	7.068	7.213	7.134	7.268	1.097	1.065	1.089	1.079	1.099	1.088	1.107	58.645	62.815	62.897	63.954	63.819	64.333	63.953	45.904	4.668	22.268	4.355	21.266	4.852	21.538	447.488	451.94	443.366	440.977	434.864
CHEMBL1790774	CCCCNC(=O)C[C@H](O)[C@H](CC(C)C)NC(=O)[C@@H](NC(=O)c1ccc(Oc2ccc(cc2)C(=O)N[C@H](CC(C)C)C(=O)N[C@H](CCCCN)C(=O)NCCCC(C)Nc3cc(OC)cc4cccnc34)cc1)[C@H](C)CC	IC50 (nM)	=	0.59	1	Plasmepsin 2 (P. falciparum)	0.112951	P46925	Training	0.585	0.331	0.329	0.23	0.224	0.174	0.172	7.446	7.198	7.537	7.363	7.638	7.476	7.704	1.133	1.098	1.146	1.122	1.161	1.138	1.17	45.596	49.353	49.248	51.003	50.655	51.731	51.273	55.42	0	36.744	3.984	34.637	7.14	33.919	430.059	424.965	410.863	408.709	398.427
CHEMBL296588	CC(C)C[C@H](NC(=O)[C@H](C)NC(=O)C[C@H](O)[C@H](CC(C)C)NC(=O)[C@@H](NC(=O)[C@@H](NC(=O)CC(C)C)C(C)C)C(C)C)[C@@H](O)CC(=O)O	IC50 (nM)	=	0.68	1	Plasmepsin 2 (P. falciparum)	0.112951	P46925	Training	0.812	0.399	0.466	0.283	0.323	0.229	0.257	7.787	7.381	7.873	7.588	7.98	7.699	8.018	1.183	1.125	1.195	1.155	1.21	1.17	1.216	39.305	43.671	42.352	44.498	43.393	44.957	44.028	77.077	0	53.747	6.205	51.029	10.718	48.236	407.106	405.35	384.81	385.418	371.072
CHEMBL1790773	CCCCNC(=O)C[C@H](O)[C@H](CC(C)C)NC(=O)[C@@H](NC(=O)c1ccc2cc(ccc2c1)C(=O)N[C@H](CC(C)C)C(=O)N[C@H](CCCCN)C(=O)NCCCC(C)Nc3cc(OC)cc4cccnc34)[C@H](C)CC	IC50 (nM)	=	1.51	1	Plasmepsin 2 (P. falciparum)	0.112951	P46925	Test	0.608	0.343	0.338	0.235	0.227	0.175	0.172	7.412	7.169	7.498	7.329	7.598	7.441	7.66	1.128	1.094	1.14	1.117	1.155	1.133	1.164	47.117	51.284	51.287	53.241	52.946	54.12	53.707	56.516	0	37.388	4.069	34.872	7.187	33.588	432.088	428.038	414.66	412.4	402.433
CHEMBL3915894	COc1ccc(cc1)C2(NC(=N)N(Cc3ccccc3C(F)(F)F)C2=O)c4ccc(OC)cc4	IC50 (nM)	=	1.88	1	Plasmepsin 2 (P. falciparum)	0.112951	P46925	Training	0.278	0.035	0.07	0.013	0.035	0.009	0.025	8.039	7.356	7.758	7.4	7.698	7.455	7.679	1.233	1.126	1.186	1.13	1.174	1.137	1.169	57.525	64.517	65.845	69.406	70.57	73.202	74.034	34.877	0	28.718	1.723	28.844	3.822	29.069	411.18	415.665	409.509	410.121	403.385
CHEMBL3960302	COc1ccc(cc1)C2(NC(=N)N(C3CCN(CC3)C(=O)c4ccccc4)C2=O)c5ccc(OC)cc5	IC50 (nM)	=	2	1	Plasmepsin 2 (P. falciparum)	0.112951	P46925	Training	0.355	0.138	0.151	0.092	0.097	0.067	0.073	7.375	7.199	7.436	7.301	7.515	7.383	7.568	1.123	1.098	1.13	1.112	1.141	1.123	1.148	59.758	64.992	66.555	69.046	70.089	71.917	72.515	40.208	0	31.638	1.494	30.314	3.235	29.504	435.611	424.315	419.216	413.307	407.833
CHEMBL3930179	COc1ccc(cc1)C2(NC(=N)N(CC34CC5CC(CC(C5)C3)C4)C2=O)c6ccc(OC)cc6	IC50 (nM)	=	2	1	Plasmepsin 2 (P. falciparum)	0.112951	P46925	Training	0.483	0.214	0.3	0.19	0.25	0.169	0.213	7.215	7.048	7.192	7.1	7.246	7.181	7.311	1.1	1.077	1.096	1.084	1.103	1.094	1.112	62.487	67.82	68.913	71.831	72.526	74.75	75.133	34.877	0	26.874	1.583	26.171	3.44	25.962	448.183	441.739	441.078	436.036	432.563
CHEMBL3109548	COc1ccc(cc1)C2(NC(=N)N(C3CCN(CC3)C(=O)OC(C)(C)C)C2=O)c4ccc(OC)cc4	IC50 (nM)	=	2	1	Plasmepsin 2 (P. falciparum)	0.112951	P46925	Test	0.575	0.169	0.245	0.096	0.146	0.064	0.1	7.547	7.34	7.648	7.424	7.716	7.49	7.75	1.148	1.119	1.161	1.13	1.17	1.139	1.174	56.46	62.719	63.359	66.764	67.148	69.772	69.934	43.691	0	36.327	1.556	34.897	3.362	33.708	423.378	408.804	403.258	399.857	392.987
CHEMBL3109526	N=C1NC(C(=O)N1C2CCCCC2)(c3ccccc3)c4cccc(Oc5ccccc5)c4	IC50 (nM)	=	2.2	1	Plasmepsin 2 (P. falciparum)	0.112951	P46925	Training	0.2	0.151	0.14	0.1	0.097	0.065	0.069	7.092	6.972	7.235	7.148	7.374	7.278	7.47	1.082	1.066	1.101	1.09	1.121	1.108	1.134	61.394	66.269	68.741	72.021	73.459	75.824	76.506	34.394	0	29.32	1.806	30.104	4.058	30.221	456.318	449.774	435.543	430.435	419.361
CHEMBL3109543	COc1ccc(cc1)C2(NC(=N)N(C3CCCCCC3)C2=O)c4ccc(OC)cc4	IC50 (nM)	=	2.37	1	Plasmepsin 2 (P. falciparum)	0.112951	P46925	Training	0.462	0.209	0.21	0.129	0.127	0.08	0.084	7.31	7.141	7.351	7.231	7.441	7.328	7.512	1.113	1.09	1.118	1.102	1.13	1.115	1.139	59.355	65.736	68.472	71.917	73.591	75.987	76.752	39.527	0	32.547	1.93	32.235	4.207	31.691	440.74	431.066	426.085	421.159	413.341
CHEMBL3109549	COc1ccc(cc1)C2(NC(=N)N(CC3CCCCC3)C2=O)c4ccc(OC)cc4	IC50 (nM)	=	2.39	1	Plasmepsin 2 (P. falciparum)	0.112951	P46925	Training	0.479	0.211	0.222	0.144	0.139	0.097	0.092	7.31	7.141	7.337	7.229	7.424	7.329	7.5	1.113	1.09	1.116	1.102	1.128	1.115	1.138	57.596	63.522	65.895	69.144	70.823	73.062	74.007	39.527	0	32.547	1.938	32.588	4.274	32.408	440.74	431.066	427.794	421.465	415.539
CHEMBL3924762	COc1ccc(cc1)C2(NC(=N)N(Cc3c(C)cccc3C)C2=O)c4ccc(OC)cc4	IC50 (nM)	=	2.76	1	Plasmepsin 2 (P. falciparum)	0.112951	P46925	Test	0.427	0.03	0.087	0.03	0.047	0.025	0.035	7.259	7.107	7.285	7.182	7.369	7.279	7.449	1.106	1.085	1.109	1.095	1.12	1.108	1.131	61.458	68.21	69.977	72.997	74.417	76.57	77.413	37.057	0	30.513	1.813	30.487	4.007	30.475	444.694	435.008	432.557	426.79	420.781
CHEMBL3109527	N=C1NC(C(=O)N1C2CCCCC2)(c3ccccc3)c4cccc(OCc5ccccc5)c4	IC50 (nM)	=	2.89	1	Plasmepsin 2 (P. falciparum)	0.112951	P46925	Training	0.242	0.152	0.153	0.101	0.105	0.066	0.074	7.075	6.96	7.197	7.129	7.344	7.263	7.451	1.08	1.064	1.096	1.087	1.116	1.106	1.131	60.012	64.808	67.336	70.662	72.288	74.741	75.605	33.352	0	28.728	1.777	29.73	4.029	30.06	457.763	451.164	439.411	432.571	422.328
CHEMBL3943851	COc1ccc(cc1)C2(NC(=N)N(Cc3ccccc3C)C2=O)c4ccc(OC)cc4	IC50 (nM)	=	3.1	1	Plasmepsin 2 (P. falciparum)	0.112951	P46925	Training	0.363	0.031	0.076	0.023	0.038	0.019	0.028	7.283	7.124	7.31	7.205	7.396	7.304	7.475	1.11	1.088	1.112	1.098	1.124	1.111	1.134	60.715	67.051	69.035	72.112	73.649	75.799	76.712	38.252	0	31.497	1.874	31.527	4.139	31.454	442.781	433.092	430.252	424.216	418.181
CHEMBL3109542	COc1ccc(cc1)C2(NC(=N)N(C3CCCCC3)C2=O)c4ccc(OC)cc4	IC50 (nM)	=	3.96	1	Plasmepsin 2 (P. falciparum)	0.112951	P46925	Training	0.443	0.185	0.191	0.113	0.115	0.071	0.077	7.337	7.16	7.37	7.244	7.453	7.336	7.519	1.117	1.093	1.121	1.104	1.132	1.116	1.14	59.399	65.756	68.313	71.589	73.082	75.327	75.964	40.89	0	33.287	1.964	32.649	4.246	31.904	438.559	428.92	424.314	419.712	412.176
CHEMBL404394	Cc1cccc(c1)C(=O)NNc2c3ccccc3nc4c(C)c(C)ccc24	IC50 (nM)	=	4	1	Plasmepsin 2 (P. falciparum)	0.112951	P46925	Test	0.288	0.007	0.054	0.02	0.03	0.018	0.022	7.004	6.899	7.048	7.001	7.122	7.073	7.178	1.069	1.054	1.076	1.069	1.086	1.079	1.094	59.079	63.12	63.043	64.243	64.118	64.66	64.397	30.746	4.668	19.644	4.378	18.287	4.711	18.096	461.265	459.877	452.059	448.3	443.126
CHEMBL3902212	COc1ccc(cc1)C2(NC(=N)N(Cc3cccc(C)c3C)C2=O)c4ccc(OC)cc4	IC50 (nM)	=	4.39	1	Plasmepsin 2 (P. falciparum)	0.112951	P46925	Training	0.427	0.03	0.087	0.032	0.045	0.026	0.034	7.259	7.107	7.285	7.182	7.368	7.28	7.448	1.106	1.085	1.109	1.095	1.12	1.108	1.131	61.149	67.802	69.494	72.435	73.896	75.999	76.906	37.057	0	30.513	1.813	30.533	4.014	30.573	444.694	435.008	432.557	426.79	420.887
CHEMBL3947701	COc1ccc(cc1)C2(NC(=N)N(CC(C)(C)C)C2=O)c3ccc(OC)cc3	IC50 (nM)	=	5.28	1	Plasmepsin 2 (P. falciparum)	0.112951	P46925	Training	0.58	0.103	0.272	0.069	0.158	0.05	0.098	7.367	7.201	7.386	7.281	7.459	7.371	7.521	1.122	1.099	1.123	1.109	1.132	1.121	1.141	58.232	65.863	66.832	70.836	71.437	73.92	74.204	42.35	0	34.462	2.063	33.892	4.44	33.203	436.221	424.228	423.311	415.459	412.257
CHEMBL3109523	COc1ccc(cc1)C2(NC(=N)N(C3CCCCC3)C2=O)c4cccc(c4)c5ccccn5	IC50 (nM)	=	5.47	1	Plasmepsin 2 (P. falciparum)	0.112951	P46925	Training	0.294	0.154	0.153	0.099	0.099	0.064	0.069	7.158	7.024	7.232	7.144	7.342	7.252	7.429	1.091	1.072	1.1	1.089	1.115	1.104	1.127	61.222	66.855	69.446	72.702	74.311	76.655	77.491	40.907	0	30.934	1.743	30.198	3.851	29.822	449.865	443.278	435.298	430.259	421.909
CHEMBL3891237	COc1ccc(cc1)C2(NC(=N)N(C3CCN(CC3)C(=O)C)C2=O)c4ccc(OC)cc4	IC50 (nM)	=	5.84	1	Plasmepsin 2 (P. falciparum)	0.112951	P46925	Test	0.487	0.163	0.193	0.123	0.133	0.097	0.105	7.511	7.309	7.565	7.365	7.609	7.426	7.641	1.142	1.114	1.148	1.121	1.154	1.129	1.158	58.588	64.305	65.352	68.064	68.841	71.012	71.48	46.49	0	36.023	1.697	34.103	3.641	32.728	424.924	411.733	407.463	405.861	399.361
CHEMBL375124	CCCCCc1ccc(cc1)C(=O)N(Cc2ccc(cc2)c3ccc(CC(=O)OC)cc3)C4CCN(CCC(C)C)CC4	IC50 (nM)	=	6	1	Plasmepsin 2 (P. falciparum)	0.112951	P46925	Training	0.608	0.284	0.352	0.235	0.251	0.19	0.193	7.002	6.942	7.131	7.045	7.249	7.135	7.343	1.071	1.062	1.089	1.077	1.106	1.09	1.12	49.138	52.461	52.695	54.24	54.363	55.42	55.428	16.022	0	14.598	0	15.244	0	15.961	465.927	454.023	449.797	442.709	437.476
CHEMBL3109558	Clc1ccc(cc1)C2(NC(=N)N(C3CCCCC3)C2=O)c4ccc(Cl)cc4	IC50 (nM)	=	6	1	Plasmepsin 2 (P. falciparum)	0.112951	P46925	Training	0.278	0.179	0.168	0.114	0.111	0.071	0.076	7.262	7.015	7.292	7.183	7.414	7.306	7.499	1.64	1.179	1.277	1.173	1.219	1.164	1.195	67.35	73.079	74.421	77.405	78.072	79.977	80.042	37.608	0	32.843	2.053	32.994	4.386	32.256	461.265	454.984	441.093	433.839	422.354
CHEMBL3109544	COc1ccc(cc1)C2(NC(=N)N(C3CCOCC3)C2=O)c4ccc(OC)cc4	IC50 (nM)	=	6.81	1	Plasmepsin 2 (P. falciparum)	0.112951	P46925	Training	0.445	0.15	0.182	0.098	0.107	0.065	0.072	7.521	7.294	7.483	7.323	7.524	7.387	7.569	1.144	1.112	1.137	1.115	1.142	1.123	1.148	58.612	64.981	67.593	70.898	72.425	74.682	75.336	43.828	0	34.255	1.964	33.155	4.246	32.564	425.732	414.447	414.495	411.116	405.887
CHEMBL3109555	CCOc1ccc(cc1)C2(NC(=N)N(C3CCCCC3)C2=O)c4ccc(OCC)cc4	IC50 (nM)	=	6.87	1	Plasmepsin 2 (P. falciparum)	0.112951	P46925	Test	0.465	0.278	0.214	0.143	0.124	0.081	0.08	7.283	7.124	7.382	7.238	7.456	7.331	7.517	1.11	1.088	1.123	1.103	1.132	1.115	1.14	57.997	64.434	67.443	71.079	72.738	75.215	75.964	38.252	0	31.84	1.897	31.865	4.153	31.413	442.781	433.092	422.43	420.481	411.871
CHEMBL3109520	COc1ccc(cc1)C2(NC(=N)N(C3CCCCC3)C2=O)c4cccc(c4)c5cccnc5	IC50 (nM)	=	6.97	1	Plasmepsin 2 (P. falciparum)	0.112951	P46925	Training	0.294	0.154	0.153	0.099	0.099	0.064	0.069	7.158	7.024	7.22	7.134	7.329	7.242	7.419	1.091	1.072	1.099	1.087	1.114	1.102	1.126	61.205	66.836	69.426	72.683	74.292	76.637	77.474	40.907	0	30.934	1.743	30.018	3.851	29.594	449.865	443.278	436.836	431.451	423.426
CHEMBL3109534	COc1ccc(cc1)C2(NC(=N)N(Cc3ccccc3)C2=O)c4ccc(OC)cc4	IC50 (nM)	=	7.3	1	Plasmepsin 2 (P. falciparum)	0.112951	P46925	Training	0.294	0.032	0.065	0.015	0.032	0.013	0.024	7.31	7.141	7.337	7.229	7.424	7.329	7.5	1.113	1.09	1.116	1.102	1.128	1.115	1.138	60.093	66.043	68.289	71.47	73.055	75.25	76.137	39.527	0	32.547	1.938	32.588	4.274	32.408	440.74	431.066	427.794	421.465	415.539
CHEMBL3967875	COc1ccc(cc1)C2(NC(=N)N(Cc3ccccc3C#N)C2=O)c4ccc(OC)cc4	IC50 (nM)	=	9.3	1	Plasmepsin 2 (P. falciparum)	0.112951	P46925	Training	0.276	0.027	0.057	0.011	0.026	0.008	0.018	7.345	7.172	7.371	7.252	7.439	7.326	7.487	1.118	1.094	1.12	1.104	1.128	1.113	1.134	60.796	65.174	65.717	66.856	66.542	66.708	65.806	54.743	0	52.153	1.578	56.758	3.234	61.119	436.549	426.717	423.117	417.389	412.3
CHEMBL1790772	CCCCNC(=O)C[C@H](O)[C@H](CC(C)C)NC(=O)[C@@H](NC(=O)c1ccc2cc(ccc2c1)C(=O)OCCCC(=O)N[C@H](CC(C)C)C(=O)N[C@H](CCCCN)C(=O)NCCCC(C)Nc3cc(OC)cc4cccnc34)[C@H](C)CC	IC50 (nM)	=	9.6	1	Plasmepsin 2 (P. falciparum)	0.112951	P46925	Test	0.608	0.342	0.336	0.232	0.227	0.175	0.176	7.477	7.218	7.576	7.379	7.675	7.489	7.734	1.137	1.101	1.152	1.125	1.166	1.14	1.175	45.273	48.939	48.724	50.437	49.966	51.008	50.459	56.984	0	38.748	3.749	36.298	6.747	34.972	428.182	423.01	409.239	407.13	397.089
CHEMBL3946545	COc1ccc(cc1)C2(NC(=N)N(Cc3cccnc3)C2=O)c4ccc(OC)cc4	IC50 (nM)	=	9.62	1	Plasmepsin 2 (P. falciparum)	0.112951	P46925	Training	0.297	0.032	0.066	0.017	0.033	0.015	0.024	7.401	7.213	7.395	7.278	7.462	7.361	7.526	1.125	1.1	1.124	1.108	1.133	1.119	1.141	57.658	63.583	65.951	69.197	70.872	73.108	74.051	47.838	0	35.317	1.938	33.869	4.274	33.434	432.052	422.278	421.48	415.499	411.404
CHEMBL3978095	COc1ccc(cc1)C2(NC(=N)N(C3CCCCC3)C2=O)c4cccc(c4)c5ccncc5	IC50 (nM)	=	9.64	1	Plasmepsin 2 (P. falciparum)	0.112951	P46925	Training	0.294	0.154	0.153	0.099	0.099	0.064	0.069	7.158	7.024	7.22	7.129	7.327	7.238	7.417	1.091	1.072	1.099	1.087	1.113	1.102	1.126	61.197	66.827	69.417	72.673	74.283	76.628	77.465	40.907	0	30.934	1.743	30.018	3.851	29.57	449.865	443.278	436.836	432.047	423.647
CHEMBL3962577	Brc1ccc(cc1)C2(NC(=N)N(C3CCCCC3)C2=O)c4ccc(Br)cc4	IC50 (nM)	=	9.9	1	Plasmepsin 2 (P. falciparum)	0.112951	P46925	Training	0.295	0.179	0.171	0.114	0.112	0.071	0.076	7.172	6.983	7.253	7.16	7.39	7.29	7.484	4.273	1.41	1.876	1.342	1.519	1.277	1.365	72.781	78.125	78.933	81.549	81.808	83.448	83.232	37.608	0	32.843	2.053	32.994	4.386	32.256	495.393	467.065	455.782	442.666	431.087
CHEMBL3109552	COc1ccc(cc1)C2(NC(=N)N(C3CCCCC3)C2=O)c4ccccc4	IC50 (nM)	=	10.6	1	Plasmepsin 2 (P. falciparum)	0.112951	P46925	Test	0.356	0.188	0.183	0.117	0.115	0.073	0.078	7.202	7.06	7.304	7.201	7.427	7.319	7.51	1.097	1.078	1.111	1.097	1.127	1.113	1.139	60.426	66.324	68.886	72.08	73.379	75.473	75.913	40.764	0	34.266	2.072	33.813	4.429	32.838	447.488	439.606	429.925	424.122	414.543
CHEMBL3906925	COc1ccc(cc1)C2(NC(=N)N(CC3CCN(CC3)C(=O)OC(C)(C)C)C2=O)c4ccc(OC)cc4	IC50 (nM)	=	11	1	Plasmepsin 2 (P. falciparum)	0.112951	P46925	Training	0.601	0.191	0.268	0.122	0.164	0.085	0.112	7.519	7.321	7.617	7.41	7.692	7.483	7.734	1.144	1.116	1.157	1.128	1.167	1.138	1.172	54.827	60.617	61.094	64.303	64.709	67.133	67.391	42.51	0	35.689	1.54	34.82	3.389	33.961	425.557	411.018	406.374	401.454	395.523
CHEMBL3936611	COc1cccc(c1)c2cccc(c2)C3(NC(=N)N(C4CCOCC4)C3=O)c5ccccc5	IC50 (nM)	=	11.3	1	Plasmepsin 2 (P. falciparum)	0.112951	P46925	Training	0.293	0.124	0.144	0.085	0.091	0.057	0.063	7.236	7.076	7.266	7.161	7.359	7.259	7.441	1.103	1.081	1.106	1.092	1.119	1.105	1.13	62.998	68.613	71.01	74.079	75.35	77.445	78.007	35.934	0	29.292	1.743	29.353	3.845	29.548	446.491	438.546	433.877	429.186	421.551
CHEMBL3939185	COc1ccc(cc1)C2(NC(=N)N(CC3CCCO3)C2=O)c4ccc(OC)cc4	IC50 (nM)	=	11.4	1	Plasmepsin 2 (P. falciparum)	0.112951	P46925	Training	0.445	0.154	0.172	0.104	0.105	0.073	0.072	7.521	7.294	7.494	7.343	7.533	7.416	7.576	1.144	1.112	1.139	1.118	1.143	1.128	1.149	57	62.881	65.121	68.239	69.793	71.914	72.769	43.828	0	34.255	2.103	33.495	5.011	32.917	425.732	414.447	413.447	409.554	405.087
CHEMBL3109519	COc1ccc(cc1)C2(NC(=N)N(C3CCCCC3)C2=O)c4cccc(c4)c5ccccc5	IC50 (nM)	=	11.7	1	Plasmepsin 2 (P. falciparum)	0.112951	P46925	Test	0.291	0.154	0.152	0.099	0.099	0.064	0.069	7.075	6.96	7.167	7.09	7.294	7.213	7.395	1.08	1.064	1.092	1.082	1.109	1.098	1.123	63.598	69.203	71.626	74.738	76.161	78.358	79.031	33.352	0	28.44	1.743	28.94	3.851	29.042	457.763	451.164	442.518	436.816	427.433
CHEMBL588662	CCC(CN1C(=N)NC(C1=O)(c2ccccc2)c3ccccc3)c4ccccc4	IC50 (nM)	=	12	1	Plasmepsin 2 (P. falciparum)	0.112951	P46925	Training	0.216	0.107	0.094	0.061	0.058	0.041	0.042	6.97	6.893	7.139	7.09	7.31	7.245	7.431	1.064	1.054	1.087	1.081	1.111	1.102	1.128	61.556	67.106	69.455	72.376	73.681	75.566	76.207	35.015	0	31.711	1.999	32.659	4.375	32.573	464.213	457.868	445.03	436.394	426.214
CHEMBL3109521	COc1cccc(c1)C2(NC(=N)N(C3CCCCC3)C2=O)c4cccc(c4)c5cccnc5	IC50 (nM)	=	12	1	Plasmepsin 2 (P. falciparum)	0.112951	P46925	Training	0.294	0.154	0.153	0.099	0.099	0.064	0.069	7.158	7.024	7.22	7.134	7.331	7.244	7.422	1.091	1.072	1.099	1.087	1.114	1.103	1.127	61.631	67.379	70.024	73.353	74.92	77.272	78.064	40.907	0	30.934	1.743	29.975	3.902	29.521	449.865	443.278	436.836	431.451	423.188
CHEMBL3896206	N=C1NC(C(=O)N1C2CCCCC2)(c3ccccc3)c4cccc(c4)c5ccccc5	IC50 (nM)	=	12.3	1	Plasmepsin 2 (P. falciparum)	0.112951	P46925	Training	0.206	0.155	0.143	0.101	0.098	0.065	0.069	6.94	6.862	7.099	7.045	7.263	7.193	7.382	1.06	1.049	1.081	1.075	1.104	1.095	1.121	64.736	69.847	72.261	75.28	76.512	78.555	79.033	32.756	0	29.041	1.828	29.818	4.001	29.799	466.78	461.608	448.377	441.54	430.212
CHEMBL3109522	N=C1NC(C(=O)N1C2CCCCC2)(c3ccccc3)c4cccc(c4)c5cccnc5	IC50 (nM)	=	13	1	Plasmepsin 2 (P. falciparum)	0.112951	P46925	Test	0.209	0.155	0.144	0.101	0.098	0.065	0.069	7.028	6.929	7.154	7.091	7.3	7.223	7.407	1.071	1.058	1.089	1.081	1.109	1.099	1.124	62.193	67.358	69.952	73.131	74.569	76.775	77.431	40.798	0	31.665	1.828	30.943	4.001	30.369	458.372	453.296	442.396	435.914	426.03
CHEMBL3109556	Cc1ccc(cc1)C2(NC(=N)N(C3CCCCC3)C2=O)c4ccc(C)cc4	IC50 (nM)	=	14	1	Plasmepsin 2 (P. falciparum)	0.112951	P46925	Training	0.417	0.179	0.191	0.114	0.121	0.073	0.081	7.004	6.918	7.177	7.112	7.344	7.258	7.454	1.069	1.057	1.092	1.084	1.115	1.104	1.131	61.97	67.97	69.795	73.113	74.169	76.324	76.662	37.608	0	32.843	2.053	32.994	4.386	32.256	461.265	454.984	441.093	433.839	422.354
CHEMBL3924123	N=C1NC(C(=O)N1C2CCCCC2)(c3ccccc3)c4cccc(c4)c5ccncc5	IC50 (nM)	=	14.1	1	Plasmepsin 2 (P. falciparum)	0.112951	P46925	Training	0.209	0.155	0.144	0.101	0.098	0.065	0.069	7.028	6.929	7.154	7.086	7.298	7.219	7.405	1.071	1.058	1.089	1.08	1.109	1.099	1.124	62.185	67.348	69.941	73.121	74.559	76.766	77.423	40.798	0	31.665	1.828	30.943	4.001	30.345	458.372	453.296	442.396	436.539	426.261
CHEMBL3942515	COc1ccc(cc1)C2(NC(=N)N(Cc3ccncc3)C2=O)c4ccc(OC)cc4	IC50 (nM)	=	14.9	1	Plasmepsin 2 (P. falciparum)	0.112951	P46925	Training	0.297	0.032	0.066	0.015	0.034	0.013	0.025	7.401	7.213	7.395	7.272	7.462	7.356	7.524	1.125	1.1	1.124	1.107	1.133	1.119	1.141	57.65	63.573	65.94	69.185	70.859	73.096	74.038	47.838	0	35.317	1.938	33.787	4.335	32.993	432.052	422.278	421.48	416.162	411.329
CHEMBL3109550	COc1ccc(cc1)C2(NC(=N)N(CC3CCOCC3)C2=O)c4ccc(OC)cc4	IC50 (nM)	=	16.9	1	Plasmepsin 2 (P. falciparum)	0.112951	P46925	Test	0.481	0.177	0.213	0.13	0.129	0.091	0.086	7.487	7.271	7.447	7.307	7.494	7.378	7.544	1.139	1.109	1.132	1.113	1.138	1.122	1.144	56.904	62.862	65.304	68.605	70.338	72.616	73.597	42.367	0	33.494	1.938	32.998	4.31	32.608	428.341	417.006	418.193	412.98	409.019
CHEMBL3900259	COc1ccc(cc1)C2(NC(=N)N(C3CCN(CC3)C(=O)CCN(C)C)C2=O)c4ccc(OC)cc4	IC50 (nM)	=	20.2	1	Plasmepsin 2 (P. falciparum)	0.112951	P46925	Training	0.615	0.175	0.287	0.136	0.179	0.108	0.129	7.475	7.322	7.527	7.373	7.588	7.433	7.628	1.136	1.115	1.143	1.122	1.151	1.13	1.156	56.518	62.594	64.099	67.236	68.331	70.597	71.271	41.616	0	33.219	1.578	32.217	3.432	31.397	426.471	409.536	410.41	404.547	401.158
CHEMBL1098671	CC(C)[C@H](NC(=O)c1ccccn1)C(=O)N[C@@H](Cc2ccccc2)[C@@H](O)CC(=O)N[C@@H](Cc3ccccc3)C(=O)NCC#C	IC50 (nM)	=	22	1	Plasmepsin 2 (P. falciparum)	0.112951	P46925	Training	0.305	0.144	0.16	0.108	0.12	0.091	0.102	7.42	7.136	7.465	7.288	7.519	7.358	7.514	1.129	1.089	1.136	1.111	1.144	1.121	1.143	44.984	46.724	45.571	46.089	44.791	44.751	43.323	54.614	0	36.814	6.004	32.998	9.166	29.536	432.113	431.843	418.145	417.908	409.914
CHEMBL3109553	COc1cccc(c1)C2(NC(=N)N(C3CCCCC3)C2=O)c4ccccc4	IC50 (nM)	=	24.9	1	Plasmepsin 2 (P. falciparum)	0.112951	P46925	Training	0.356	0.188	0.183	0.117	0.115	0.073	0.078	7.202	7.06	7.304	7.201	7.429	7.321	7.513	1.097	1.078	1.111	1.097	1.128	1.113	1.139	60.919	66.952	69.569	72.837	74.072	76.162	76.54	40.764	0	34.266	2.072	33.756	4.486	32.744	447.488	439.606	429.925	424.122	414.28
CHEMBL3109541	COc1ccc(cc1)C2(NC(=N)N(C3CCCC3)C2=O)c4ccc(OC)cc4	IC50 (nM)	=	25.1	1	Plasmepsin 2 (P. falciparum)	0.112951	P46925	Test	0.422	0.16	0.172	0.097	0.103	0.062	0.071	7.367	7.18	7.391	7.257	7.466	7.344	7.526	1.122	1.096	1.123	1.105	1.133	1.117	1.141	59.671	65.977	68.31	71.385	72.677	74.756	75.261	42.35	0	34.061	1.999	33.074	4.287	32.119	436.221	426.645	422.461	418.213	410.982
CHEMBL1098668	CC(C)C[C@H](NC(=O)[C@H](CCl)NC(=O)C[C@H](O)[C@H](Cc1ccccc1)NC(=O)[C@@H](NC(=O)c2ccccn2)C(C)C)C(=O)N	IC50 (nM)	=	28	1	Plasmepsin 2 (P. falciparum)	0.112951	P46925	Training	0.448	0.199	0.255	0.16	0.185	0.138	0.155	7.682	7.308	7.742	7.521	7.85	7.653	7.909	1.33	1.149	1.216	1.166	1.217	1.183	1.223	44.14	47.443	46.544	48.172	47.39	48.504	47.83	76.623	0	52.433	8.69	48.777	14.244	46.285	417.735	416.039	396.31	395.171	381.939
CHEMBL3916377	COc1ccc(cc1)C2(NC(=N)N(Cc3ccccc3OC)C2=O)c4ccc(OC)cc4	IC50 (nM)	=	28	1	Plasmepsin 2 (P. falciparum)	0.112951	P46925	Training	0.376	0.037	0.079	0.017	0.039	0.015	0.028	7.426	7.23	7.397	7.274	7.453	7.351	7.515	1.131	1.103	1.125	1.108	1.132	1.118	1.14	59.696	66.197	68.513	71.583	73.21	75.386	76.37	39.719	0	31.731	1.835	31.386	4.069	31.411	433.069	421.708	422.709	416.806	412.921
CHEMBL582580	N=C1NC(C(=O)N1C2CCCCC2)(c3ccccc3)c4ccccc4	IC50 (nM)	=	28.7	1	Plasmepsin 2 (P. falciparum)	0.112951	P46925	Training	0.256	0.191	0.174	0.121	0.115	0.076	0.078	7.044	6.945	7.229	7.154	7.398	7.3	7.5	1.074	1.061	1.099	1.09	1.123	1.11	1.137	61.626	66.979	69.544	72.643	73.723	75.65	75.877	40.617	0	35.37	2.194	35.096	4.629	33.845	457.846	451.716	436.254	429.048	417.152
CHEMBL300891	Cc1ccccc1CNC(=O)[C@H]2N(CSC2(C)C)C(=O)[C@@H](O)[C@H](Cc3ccccc3)NC(=O)c4cccc(O)c4C	IC50 (nM)	=	30	1	Plasmepsin 2 (P. falciparum)	0.112951	P46925	Test	0.397	0.082	0.152	0.096	0.124	0.1	0.118	7.357	7.078	7.364	7.263	7.484	7.389	7.577	1.27	1.152	1.229	1.174	1.239	1.2	1.252	57.336	62.254	61.93	64.056	64.031	65.731	65.643	64.212	0	33.745	4.01	31.258	7.737	30.972	441.831	441.109	429.804	423.455	414.72
CHEMBL3917490	COc1cccc(c1)c2cccc(c2)C3(NC(=N)N(C4CCCCC4)C3=O)c5ccccc5	IC50 (nM)	=	33.1	1	Plasmepsin 2 (P. falciparum)	0.112951	P46925	Training	0.291	0.154	0.152	0.099	0.098	0.064	0.068	7.075	6.96	7.167	7.09	7.296	7.213	7.395	1.08	1.064	1.092	1.082	1.109	1.098	1.123	63.693	69.293	71.65	74.697	75.945	78.036	78.59	33.352	0	28.44	1.743	28.899	3.845	28.944	457.763	451.164	442.518	436.816	427.189
CHEMBL3109533	N=C1NC(C(=O)N1Cc2ccccc2)(c3ccccc3)c4ccccc4	IC50 (nM)	=	33.1	1	Plasmepsin 2 (P. falciparum)	0.112951	P46925	Training	0.091	0.018	0.033	0.011	0.024	0.012	0.021	7.024	6.931	7.195	7.138	7.366	7.292	7.479	1.071	1.059	1.095	1.088	1.118	1.109	1.134	62.346	67.273	69.498	72.511	73.712	75.594	76.092	39.055	0	34.486	2.162	35.025	4.662	34.426	459.621	453.403	439.87	430.868	420.85
CHEMBL3109547	COc1ccc(cc1)C2(NC(=N)N(C3CCN(C)CC3)C2=O)c4ccc(OC)cc4	IC50 (nM)	=	34.7	1	Plasmepsin 2 (P. falciparum)	0.112951	P46925	Training	0.536	0.133	0.239	0.104	0.145	0.076	0.096	7.401	7.249	7.414	7.291	7.478	7.362	7.535	1.125	1.104	1.126	1.11	1.135	1.119	1.142	59.336	65.901	68.091	71.447	72.925	75.279	76.013	39.877	0	32.362	1.905	31.855	4.141	31.416	432.052	417.884	419.265	413.741	409.306
CHEMBL3109551	COc1cccc(c1)C2(NC(=N)N(C3CCCCC3)C2=O)c4cccc(OC)c4	IC50 (nM)	=	35.9	1	Plasmepsin 2 (P. falciparum)	0.112951	P46925	Test	0.443	0.185	0.191	0.113	0.115	0.072	0.077	7.337	7.16	7.37	7.244	7.458	7.339	7.525	1.117	1.093	1.121	1.104	1.132	1.116	1.141	60.335	66.958	69.626	73.051	74.43	76.675	77.199	40.89	0	33.287	1.964	32.544	4.357	31.729	438.559	428.92	424.314	419.712	411.683
CHEMBL3264810	CCCN(CCC)C(=O)c1cc(cc(c1)C(=O)N[C@@H](Cc2ccccc2)[C@H](O)CNC(C)(C)c3cccc(OC)c3)C4CCCCC4	IC50 (nM)	=	36	1	Plasmepsin 2 (P. falciparum)	0.112951	P46925	Training	0.597	0.322	0.327	0.229	0.224	0.171	0.17	7.131	6.976	7.17	7.081	7.241	7.165	7.31	1.089	1.067	1.094	1.082	1.104	1.094	1.114	50.691	55.23	55.745	57.713	58.06	59.251	59.51	29.301	0	17.827	1.575	16.978	1.787	17.467	455.708	450.179	443.351	439.193	434.623
CHEMBL231522	Cc1cccc(C)c1OCC(=O)N[C@@H](Cc2ccccc2)[C@H](O)C(=O)N3CSC(C)(C)[C@H]3C(=O)N[C@@H]4[C@H](O)Cc5ccccc45	IC50 (nM)	=	39	1	Plasmepsin 2 (P. falciparum)	0.112951	P46925	Training	0.405	0.102	0.173	0.107	0.152	0.109	0.146	7.399	7.11	7.38	7.286	7.476	7.402	7.56	1.263	1.15	1.221	1.171	1.229	1.196	1.242	57.008	61.576	61.257	63.336	63.196	64.933	64.808	60.397	0	31.126	5.607	28.776	9.115	28.72	439.091	437.693	427.587	422.593	414.767
CHEMBL220689	CCCCCc1ccc(cc1)C(=O)N(CCN(CCCC)CCCC)Cc2ccc(cc2)c3ccc(CC(=O)NCc4ccccc4)cc3	IC50 (nM)	=	46	1	Plasmepsin 2 (P. falciparum)	0.112951	P46925	Training	0.539	0.297	0.313	0.21	0.218	0.158	0.164	6.888	6.856	7.027	6.978	7.152	7.078	7.254	1.054	1.049	1.074	1.067	1.091	1.081	1.106	47.783	50.717	51.396	52.942	53.309	54.395	54.525	15.275	0	14.555	0.035	15.814	0.103	17.046	472.862	462.994	456.784	449.696	443.952
CHEMBL3921372	COc1ccc(cc1)C2(NC(=N)N(Cc3ncccc3C)C2=O)c4ccc(OC)cc4	IC50 (nM)	=	48.8	1	Plasmepsin 2 (P. falciparum)	0.112951	P46925	Test	0.366	0.031	0.082	0.025	0.041	0.022	0.03	7.372	7.193	7.38	7.263	7.448	7.351	7.514	1.121	1.097	1.122	1.106	1.131	1.118	1.14	58.105	64.37	66.468	69.606	71.242	73.449	74.438	46.295	0	34.178	2.087	32.88	5.197	32.294	434.373	424.548	422.489	417.363	412.236
CHEMBL115048	CCCCNC(=O)C[C@H](O)[C@H](CC(C)C)NC(=O)[C@@H](NC(=O)Cc1ccc2ccccc2c1)C(C)CC	IC50 (nM)	=	50	1	Plasmepsin 2 (P. falciparum)	0.112951	P46925	Training	0.624	0.347	0.361	0.254	0.259	0.201	0.211	7.301	7.073	7.422	7.245	7.561	7.37	7.649	1.113	1.081	1.13	1.105	1.15	1.123	1.163	43.93	47.662	47.364	49.147	48.491	49.733	48.964	46.421	0	35.138	3.208	35.625	5.851	35.563	442.655	439.489	422.963	421.966	407.758
CHEMBL3948015	COc1ccc(cc1c2cccc(c2)C#N)C3(NC(=N)N(C4CCOCC4)C3=O)C5CC5	IC50 (nM)	=	51.7	1	Plasmepsin 2 (P. falciparum)	0.112951	P46925	Training	0.381	0.184	0.189	0.119	0.116	0.077	0.079	7.345	7.155	7.351	7.228	7.412	7.297	7.458	1.118	1.091	1.117	1.1	1.125	1.109	1.13	60.049	63.574	63.667	64.226	63.391	63.2	62.024	54.743	0	50.239	1.504	53.773	2.958	57.994	436.549	428.649	424.674	420.107	414.925
CHEMBL3907570	COc1ccc(cc1OC)C2(NC(=N)N(C3CCCCC3)C2=O)c4ccc(OC)c(OC)c4	IC50 (nM)	=	54.7	1	Plasmepsin 2 (P. falciparum)	0.112951	P46925	Training	0.584	0.18	0.205	0.106	0.115	0.071	0.076	7.559	7.33	7.483	7.353	7.518	7.405	7.557	1.15	1.118	1.138	1.12	1.142	1.127	1.147	59.327	66.894	69.707	72.922	74.457	76.705	77.483	41.097	0	31.629	2.432	30.176	4.598	29.586	423.947	410.924	414.811	409.95	405.876
CHEMBL3109554	FC(F)(F)Oc1ccc(cc1)C2(NC(=N)N(C3CCCCC3)C2=O)c4ccc(OC(F)(F)F)cc4	IC50 (nM)	=	55.1	1	Plasmepsin 2 (P. falciparum)	0.112951	P46925	Test	0.345	0.18	0.232	0.114	0.154	0.073	0.103	8.795	7.609	8.423	7.608	8.163	7.593	7.972	1.355	1.166	1.29	1.163	1.246	1.158	1.214	51.884	58.894	59.851	64.957	65.834	69.873	70.531	33.88	0	27.634	1.697	28.408	3.778	28.833	377.887	395.563	379.695	391.917	381.328
CHEMBL219994	CCCCCc1ccc(cc1)C(=O)N(CCN(CCCC)CCCC)Cc2ccc(cc2)c3ccc(cc3)C(=O)N4CCSCC4	IC50 (nM)	=	56	1	Plasmepsin 2 (P. falciparum)	0.112951	P46925	Training	0.661	0.357	0.383	0.257	0.255	0.188	0.183	6.916	6.904	7.077	7.054	7.208	7.159	7.306	1.19	1.121	1.158	1.125	1.152	1.132	1.154	51.153	54.526	55.441	56.947	57.578	58.465	58.809	27.269	0	17.001	0.595	15.033	1.6	14.742	472.849	459.309	453.622	442.301	439.516
CHEMBL374329	CCCCCc1ccc(cc1)C(=O)N(CCN(CCCC)CCCC)Cc2ccc(cc2)c3ccc4OCOc4c3	IC50 (nM)	=	57	1	Plasmepsin 2 (P. falciparum)	0.112951	P46925	Training	0.602	0.345	0.355	0.239	0.24	0.175	0.175	7.026	6.972	7.105	7.068	7.181	7.143	7.247	1.074	1.066	1.085	1.08	1.096	1.091	1.106	47.727	51.191	52.43	54.08	54.965	56.017	56.637	11.775	0	9.25	0.383	9.019	0.644	9.421	464.07	450.691	450.32	441.189	440.472
CHEMBL3985863	COc1cccc(c1)C2(NC(=N)N(Cc3ccccc3)C2=O)c4cccc(OC)c4	IC50 (nM)	=	57.4	1	Plasmepsin 2 (P. falciparum)	0.112951	P46925	Training	0.294	0.032	0.065	0.015	0.032	0.014	0.024	7.31	7.141	7.337	7.229	7.429	7.333	7.507	1.113	1.09	1.116	1.102	1.128	1.115	1.139	60.993	67.206	69.565	72.902	74.387	76.589	77.372	39.527	0	32.547	1.938	32.484	4.385	32.226	440.74	431.066	427.794	421.465	415.036
CHEMBL3971881	COc1ccc(cc1)C2(NC(=N)N(C3CCOCC3)C2=O)C4CCCCC4	IC50 (nM)	=	58.1	1	Plasmepsin 2 (P. falciparum)	0.112951	P46925	Test	0.565	0.327	0.321	0.222	0.206	0.149	0.142	7.399	7.201	7.423	7.285	7.501	7.372	7.562	1.126	1.099	1.128	1.109	1.138	1.121	1.146	55.966	61.673	64.275	67.429	68.786	70.852	71.347	43.919	0	35.292	2.072	34.344	4.429	33.523	433.711	424.228	419.514	415.051	407.946
CHEMBL3913482	COc1ccc(cc1)C2(NC(=N)N(C3CCCCC3)C2=O)C4CCCCC4	IC50 (nM)	=	67.4	1	Plasmepsin 2 (P. falciparum)	0.112951	P46925	Training	0.562	0.364	0.33	0.238	0.214	0.156	0.148	7.202	7.06	7.304	7.201	7.427	7.319	7.51	1.097	1.078	1.111	1.097	1.127	1.113	1.139	56.805	62.488	65.03	68.147	69.463	71.511	71.984	40.764	0	34.266	2.072	33.813	4.429	32.838	447.488	439.606	429.925	424.122	414.543
CHEMBL3109540	COc1ccc(cc1)C2(NC(=N)N(C3CCC3)C2=O)c4ccc(OC)cc4	IC50 (nM)	=	67.4	1	Plasmepsin 2 (P. falciparum)	0.112951	P46925	Training	0.399	0.132	0.151	0.081	0.091	0.053	0.065	7.399	7.201	7.412	7.271	7.478	7.352	7.533	1.126	1.099	1.126	1.107	1.135	1.118	1.142	59.173	65.328	67.396	70.215	71.285	73.163	73.518	43.919	0	34.872	2.035	33.51	4.328	32.333	433.711	424.228	420.52	416.661	409.756
CHEMBL3264799	CCCN(CCC)C(=O)c1cc(cc(c1)C(=O)N[C@@H](Cc2ccccc2)[C@H](O)CNC(C)(C)c3cccc(OC)c3)N4CCCCC4	IC50 (nM)	=	70	1	Plasmepsin 2 (P. falciparum)	0.112951	P46925	Training	0.61	0.305	0.327	0.215	0.222	0.159	0.166	7.189	7.048	7.241	7.15	7.309	7.23	7.372	1.097	1.077	1.104	1.091	1.113	1.103	1.122	50.765	55.312	55.827	57.797	58.144	59.337	59.596	29.525	0	17.95	1.575	17.066	1.926	17.533	450.162	441.307	435.491	430.733	426.921
CHEMBL3264812	CCCN(CCC)C(=O)c1cc(cc(c1)c2ccccc2)C(=O)N[C@@H](Cc3ccccc3)[C@H](O)CNC(C)(C)c4cccc(OC)c4	IC50 (nM)	=	72	1	Plasmepsin 2 (P. falciparum)	0.112951	P46925	Test	0.478	0.218	0.239	0.154	0.161	0.118	0.124	7.131	6.976	7.17	7.081	7.241	7.165	7.31	1.089	1.067	1.094	1.082	1.104	1.094	1.114	52.439	57.084	57.548	59.521	59.82	61	61.224	29.301	0	17.827	1.575	16.978	1.787	17.467	455.708	450.179	443.351	439.193	434.623
CHEMBL387314	CCCCCc1ccc(cc1)C(=O)N(CCN(CCCC)CCCC)Cc2ccc(cc2)c3ccc(cc3)C(=O)NCc4ccccc4	IC50 (nM)	=	72	1	Plasmepsin 2 (P. falciparum)	0.112951	P46925	Training	0.529	0.3	0.305	0.205	0.205	0.148	0.147	6.896	6.862	7.036	7.001	7.161	7.106	7.263	1.055	1.05	1.075	1.07	1.093	1.085	1.107	48.449	51.596	52.436	53.982	54.568	55.572	55.902	15.593	0	14.786	0.035	15.858	0.102	17.045	472.213	462.22	456.034	447.172	442.907
CHEMBL207616	CCCCCc1ccc(cc1)C(=O)N(CCN(CCCC)CCCC)Cc2ccc(cc2)c3ccc(CC(=O)N4CCOCC4)cc3	IC50 (nM)	=	74	1	Plasmepsin 2 (P. falciparum)	0.112951	P46925	Training	0.662	0.388	0.402	0.288	0.285	0.221	0.218	7.018	6.981	7.145	7.093	7.257	7.186	7.347	1.072	1.067	1.09	1.083	1.106	1.097	1.119	47.127	50.282	51.14	52.647	53.101	54.006	54.154	14.882	0	12.252	0.238	12.723	0.655	13.498	463.622	448.996	446.001	437.632	433.78
CHEMBL3908681	COc1ccc(cc1)C2(NC(=N)N(C3CCOCC3)C2=O)c4cccnc4	IC50 (nM)	=	74.3	1	Plasmepsin 2 (P. falciparum)	0.112951	P46925	Training	0.362	0.151	0.175	0.101	0.108	0.067	0.073	7.501	7.279	7.486	7.337	7.545	7.41	7.595	1.139	1.109	1.136	1.116	1.144	1.126	1.151	56.051	61.76	64.36	67.514	68.869	70.935	71.428	53.153	0	38.296	2.072	35.923	4.792	34.734	424.057	414.616	412.668	408.673	403.084
CHEMBL3931375	COc1ccc(cc1)C2(NC(=N)N(CC3CCN(C)CC3)C2=O)c4ccc(OC)cc4	IC50 (nM)	=	75.4	1	Plasmepsin 2 (P. falciparum)	0.112951	P46925	Test	0.568	0.16	0.267	0.135	0.166	0.103	0.111	7.372	7.228	7.381	7.276	7.449	7.353	7.513	1.121	1.102	1.122	1.108	1.131	1.118	1.139	57.478	63.565	65.551	68.82	70.422	72.71	73.716	38.591	0	31.666	1.882	31.764	4.18	31.746	434.373	420.276	422.741	415.517	412.433
CHEMBL219783	CCCCCc1ccc(cc1)C(=O)N(CCN(CCCC)CCCC)Cc2ccc(cc2)c3ccc(cc3)C(=O)N(C)C	IC50 (nM)	=	77	1	Plasmepsin 2 (P. falciparum)	0.112951	P46925	Training	0.703	0.364	0.387	0.24	0.247	0.169	0.176	6.942	6.935	7.098	7.078	7.223	7.178	7.318	1.061	1.06	1.083	1.081	1.101	1.095	1.115	47.763	51.664	52.352	53.824	54.287	54.99	55.21	14.285	0	12.69	0.039	13.368	0.11	14.242	468.517	453.614	450.723	438.35	437.724
CHEMBL3907442	COc1cccc(c1)c2cccc(c2)C3(NC(=N)N(C4CCOCC4)C3=O)C5CC5	IC50 (nM)	=	83.1	1	Plasmepsin 2 (P. falciparum)	0.112951	P46925	Training	0.406	0.205	0.218	0.146	0.145	0.105	0.107	7.31	7.124	7.315	7.193	7.39	7.279	7.458	1.113	1.088	1.113	1.096	1.123	1.108	1.132	58.813	63.77	65.39	67.73	68.455	70.022	70.253	39.527	0	31.162	1.828	30.403	3.944	30.056	440.74	433.092	429.401	425.537	418.602
CHEMBL3976403	COc1ccc(cc1)C2(NC(=N)N(C3CCOCC3)C2=O)c4ccncc4	IC50 (nM)	=	85.9	1	Plasmepsin 2 (P. falciparum)	0.112951	P46925	Training	0.362	0.151	0.175	0.101	0.108	0.066	0.073	7.501	7.279	7.486	7.331	7.54	7.403	7.59	1.139	1.109	1.136	1.115	1.143	1.125	1.15	56.036	61.742	64.339	67.491	68.845	70.909	71.402	53.153	0	38.296	2.072	35.603	4.663	34.376	424.057	414.616	412.668	409.381	403.523
CHEMBL3914640	COc1ccc(cc1)C2(NC(=N)N(C3CCOCC3)C2=O)C4CCCC4	IC50 (nM)	=	90.7	1	Plasmepsin 2 (P. falciparum)	0.112951	P46925	Test	0.547	0.305	0.303	0.207	0.195	0.14	0.136	7.434	7.224	7.445	7.3	7.515	7.381	7.569	1.131	1.102	1.131	1.111	1.14	1.122	1.147	55.948	61.595	63.996	66.971	68.158	70.093	70.493	45.608	0	36.163	2.111	34.812	4.473	33.758	431.007	421.654	417.428	413.38	406.635
CHEMBL387315	CCCCCc1ccc(cc1)C(=O)N(CCN(CCCC)CCCC)Cc2ccc(cc2)c3ccc(CC(=O)N(C)Cc4ccccc4)cc3	IC50 (nM)	=	91	1	Plasmepsin 2 (P. falciparum)	0.112951	P46925	Training	0.592	0.308	0.337	0.221	0.233	0.171	0.178	6.88	6.872	7.026	6.999	7.153	7.101	7.257	1.053	1.051	1.073	1.07	1.091	1.085	1.106	48.381	51.636	52.316	53.83	54.267	55.203	55.433	12.285	0	10.947	0.034	11.827	0.099	12.847	473.485	460.943	456.87	447.205	443.811
CHEMBL3264800	CCCN(CCC)C(=O)c1cc(cc(c1)C(=O)N[C@@H](Cc2ccccc2)[C@H](O)CNC(C)(C)c3cccc(O)c3)N4CCCCC4	IC50 (nM)	=	100	1	Plasmepsin 2 (P. falciparum)	0.112951	P46925	Training	0.556	0.306	0.32	0.216	0.221	0.16	0.166	7.204	7.015	7.231	7.138	7.304	7.225	7.37	1.099	1.072	1.102	1.089	1.113	1.102	1.122	50.878	55.344	55.699	57.726	58.001	59.249	59.481	37.211	0	19.183	1.601	17.777	2.023	18.031	448.992	444.902	435.879	431.956	427.184
CHEMBL3922940	COc1cccc(c1)c2cccc(c2)C3(NC(=N)N(C4CCCCC4)C3=O)C5CC5	IC50 (nM)	=	104	1	Plasmepsin 2 (P. falciparum)	0.112951	P46925	Training	0.404	0.238	0.226	0.16	0.153	0.112	0.113	7.132	6.998	7.21	7.119	7.324	7.231	7.411	1.088	1.069	1.098	1.086	1.113	1.101	1.125	59.565	64.491	66.054	68.36	69.051	70.606	70.822	36.687	0	30.256	1.828	29.932	3.944	29.441	453.139	446.761	438.593	433.539	424.442
CHEMBL3976996	COc1cccc(c1)C2(NC(=N)N(C3CCCC3)C2=O)c4cccc(OC)c4	IC50 (nM)	=	110	1	Plasmepsin 2 (P. falciparum)	0.112951	P46925	Test	0.422	0.16	0.172	0.097	0.103	0.063	0.071	7.367	7.18	7.391	7.257	7.47	7.347	7.532	1.122	1.096	1.123	1.105	1.134	1.118	1.142	60.635	67.21	69.647	72.866	74.036	76.111	76.5	42.35	0	34.061	1.999	32.966	4.398	31.942	436.221	426.645	422.461	418.213	410.486
CHEMBL3264801	CCCN(CCC)C(=O)c1cc(cc(c1)C(=O)N[C@@H](Cc2ccccc2)[C@H](O)CNC(C)(C)c3ccccc3)N4CCCCC4	IC50 (nM)	=	110	1	Plasmepsin 2 (P. falciparum)	0.112951	P46925	Training	0.566	0.312	0.327	0.221	0.226	0.164	0.169	7.101	6.979	7.19	7.115	7.281	7.209	7.357	1.084	1.066	1.096	1.086	1.109	1.1	1.12	50.996	55.28	55.791	57.761	58.123	59.351	59.613	28.944	0	17.987	1.639	17.408	1.943	18.006	456.035	448.641	439.731	434.4	429.594
CHEMBL3942492	CCCCCc1ccc(cc1)C(=O)N(CCN(CCCC)CCCC)Cc2ccc(OCc3ccccc3)cc2	IC50 (nM)	=	115	1	Plasmepsin 2 (P. falciparum)	0.112951	P46925	Training	0.629	0.359	0.384	0.261	0.272	0.198	0.205	6.906	6.888	7.017	7.009	7.129	7.107	7.227	1.057	1.054	1.072	1.072	1.088	1.086	1.102	44.569	47.743	49.01	50.844	51.936	53.297	54.195	9.939	0	8.183	0.046	8.905	0.142	10.05	472.371	459.656	456.524	446.472	444.473
CHEMBL3966834	N=C1NC(C(=O)N1C2CCOCC2)(c3ccccc3)c4ccccc4	IC50 (nM)	=	118	1	Plasmepsin 2 (P. falciparum)	0.112951	P46925	Training	0.258	0.152	0.164	0.104	0.107	0.068	0.072	7.258	7.097	7.355	7.242	7.476	7.356	7.554	1.105	1.083	1.118	1.103	1.134	1.118	1.145	60.715	66.105	68.735	71.877	73.004	74.954	75.207	44.025	0	36.462	2.194	35.654	4.629	34.556	442.967	435.313	425.176	419.446	410.217
CHEMBL3264811	CCCN(CCC)C(=O)c1cc(cc(c1)C(=O)N[C@@H](Cc2ccccc2)[C@H](O)CNC(C)(C)c3cccc(OC)c3)N4CCCC4	IC50 (nM)	=	120	1	Plasmepsin 2 (P. falciparum)	0.112951	P46925	Test	0.601	0.291	0.316	0.204	0.213	0.153	0.16	7.204	7.059	7.252	7.159	7.318	7.236	7.378	1.099	1.078	1.105	1.092	1.115	1.104	1.123	50.778	55.324	55.751	57.663	57.947	59.093	59.314	30.166	0	18.235	1.596	17.243	1.947	17.644	448.992	440.077	434.403	429.772	426.121
CHEMBL98043	CCCCNC(=O)C[C@H](O)[C@H](CC(C)C)NC(=O)[C@@H](NC(=O)c1ccc(Oc2ccc(cc2)C(=O)N[C@@H](CC(C)C)C(=O)O)cc1)C(C)CC	IC50 (nM)	=	123	1	Plasmepsin 2 (P. falciparum)	0.112951	P46925	Training	0.584	0.323	0.33	0.222	0.22	0.164	0.165	7.575	7.248	7.68	7.451	7.789	7.569	7.847	1.153	1.107	1.168	1.136	1.184	1.153	1.192	43.378	47.071	46.331	48.029	47.343	48.462	47.829	58.79	0	43.893	4.104	42.226	7.238	40.941	423.634	420.521	401.76	400.192	388.076
CHEMBL3972309	N=C1NC(C2CCCCC2)(C(=O)N1C3CCOCC3)c4cccc(c4)c5cccnc5	IC50 (nM)	=	125	1	Plasmepsin 2 (P. falciparum)	0.112951	P46925	Training	0.391	0.275	0.264	0.193	0.179	0.134	0.128	7.2	7.052	7.258	7.165	7.366	7.271	7.455	1.096	1.076	1.104	1.092	1.119	1.106	1.131	58.225	63.235	65.813	68.907	70.337	72.464	73.116	43.547	0	32.562	1.828	31.417	4.001	30.996	446.372	439.996	433.301	427.912	420.138
CHEMBL220942	CCCCCc1ccc(cc1)C(=O)N(CCN(CCCC)CCCC)Cc2ccc(cc2)c3ccc(OCCO)cc3	IC50 (nM)	=	125	1	Plasmepsin 2 (P. falciparum)	0.112951	P46925	Training	0.639	0.387	0.388	0.27	0.265	0.196	0.193	7.014	6.921	7.04	7.004	7.105	7.07	7.176	1.072	1.059	1.076	1.071	1.085	1.08	1.095	45.936	49.823	51.418	53.433	54.605	55.922	56.744	19.21	0	9.757	0.818	9.09	0.672	9.627	465.021	456.159	454.653	448.032	446.914
CHEMBL3977267	N=C1NC(C2CC2)(C(=O)N1C3CCCCC3)c4cccc(c4)c5cccnc5	IC50 (nM)	=	126	1	Plasmepsin 2 (P. falciparum)	0.112951	P46925	Test	0.321	0.244	0.222	0.166	0.155	0.116	0.115	7.084	6.967	7.198	7.121	7.33	7.242	7.424	1.079	1.064	1.095	1.085	1.113	1.102	1.126	57.68	62.182	64.009	66.474	67.387	69.088	69.442	45.17	0	33.8	1.922	32.102	4.108	30.91	453.483	448.822	438.243	432.422	423.111
CHEMBL1790776	CCCCNC(=O)C[C@H](O)[C@H](CC(C)C)NC(=O)[C@@H](NC(=O)Cc1ccc(CC(=O)N[C@@H](CC(C)C)C(=O)N[C@@H](CCCCN)C(=O)NCCCC(C)Nc2cc(OC)cc3cccnc23)cc1)[C@H](C)CC	IC50 (nM)	=	135	1	Plasmepsin 2 (P. falciparum)	0.112951	P46925	Training	0.654	0.358	0.369	0.255	0.259	0.198	0.206	7.437	7.194	7.542	7.354	7.659	7.475	7.731	1.131	1.098	1.147	1.12	1.163	1.138	1.174	43.853	47.513	47.284	49.109	48.531	49.719	49.034	58.086	0	39.062	4.311	37.107	7.76	36.131	430.091	425.189	410.66	409.598	396.946
CHEMBL1098669	CC(C)C[C@H](NC(=O)[C@H](CC#N)NC(=O)C[C@H](O)[C@H](Cc1ccccc1)NC(=O)[C@@H](NC(=O)c2ccccn2)C(C)C)C(=O)N	IC50 (nM)	=	141	1	Plasmepsin 2 (P. falciparum)	0.112951	P46925	Training	0.415	0.204	0.229	0.147	0.159	0.119	0.127	7.639	7.304	7.727	7.499	7.812	7.605	7.844	1.159	1.113	1.172	1.14	1.184	1.155	1.188	42.824	45.181	43.778	44.648	43.309	43.569	42.234	87.498	0	65.938	7.69	67.801	12.883	71.921	413.86	412.313	393.902	393.791	381.836
CHEMBL220718	CCCCCc1ccc(cc1)C(=O)N(CCN(CCCC)CCCC)Cc2ccc(cc2)c3ccccc3	IC50 (nM)	=	143	1	Plasmepsin 2 (P. falciparum)	0.112951	P46925	Training	0.62	0.371	0.384	0.266	0.268	0.198	0.197	6.787	6.796	6.911	6.913	7.026	7.01	7.129	1.039	1.041	1.057	1.057	1.073	1.071	1.088	47.071	50.688	52.149	54.032	55.103	56.347	57.1	8.221	0	7.63	0.048	8.544	0.144	9.681	480.495	469.495	466.211	456.897	454.402
CHEMBL587764	CCCN(CCC)C(=O)c1cc(cc(c1)C(=O)N[C@@H](Cc2ccccc2)[C@H](O)CNC(C)(C)c3cccc(OC)c3)N4CCCCS4(=O)=O	IC50 (nM)	=	150	1	Plasmepsin 2 (P. falciparum)	0.112951	P46925	Test	0.573	0.289	0.281	0.196	0.187	0.154	0.15	7.382	7.182	7.604	7.39	7.842	7.556	8.057	1.249	1.318	1.396	1.489	1.556	1.666	1.717	56.583	62.344	62.767	65.954	65.93	68.663	68.156	41.646	10.702	35.142	17.333	40.681	23.432	47.661	439.071	431.18	413.251	411.912	394.298
CHEMBL3764174	CCCCCc1ccc(cc1)c2ccc3C(=O)N(C[C@@H]4CC[C@@H](O4)c5ccccc5)C(=Nc3c2)N	IC50 (nM)	=	150	1	Plasmepsin 2 (P. falciparum)	0.112951	P46925	Training	0.338	0.207	0.179	0.127	0.112	0.08	0.073	7.042	6.937	7.162	7.091	7.301	7.214	7.421	1.075	1.061	1.091	1.082	1.11	1.099	1.127	54.06	57.678	58.809	60.662	61.483	62.872	63.367	34.768	0	22.331	0.113	25.358	0.588	28.788	460.406	453.742	443.108	436.25	428.114
CHEMBL3264806	CCCN(CCC)C(=O)c1cc(cc(c1)C(=O)N[C@@H](Cc2ccccc2)[C@H](O)CNC3(CC3)c4cccc(OC)c4)N5CCCCC5	IC50 (nM)	=	150	1	Plasmepsin 2 (P. falciparum)	0.112951	P46925	Training	0.55	0.313	0.308	0.218	0.213	0.165	0.164	7.189	7.038	7.224	7.134	7.28	7.202	7.33	1.097	1.075	1.101	1.089	1.109	1.099	1.117	51.03	55.153	55.904	57.636	58.095	59.105	59.406	29.525	0	17.539	1.516	16.312	1.888	16.455	450.162	442.489	437.06	432.513	429.571
CHEMBL387316	CCCCCc1ccc(cc1)C(=O)N(CCN(CCCC)CCCC)Cc2ccc(NC(=O)c3ccnc(OC)c3)cc2	IC50 (nM)	=	154	1	Plasmepsin 2 (P. falciparum)	0.112951	P46925	Training	0.632	0.331	0.344	0.227	0.224	0.162	0.157	7.129	7.058	7.263	7.182	7.376	7.283	7.46	1.088	1.078	1.107	1.096	1.123	1.11	1.135	44.335	47.809	48.749	50.472	51.057	52.177	52.498	25.186	0	20.923	0.039	20.597	1.272	20.844	453.804	439.872	435.174	426.363	422.249
CHEMBL375351	CCCCCc1ccc(cc1)C(=O)N(CCN2CCC(CCCc3ccccc3)CC2)Cc4ccc(cc4)c5ccc6OCOc6c5	IC50 (nM)	=	165	1	Plasmepsin 2 (P. falciparum)	0.112951	P46925	Test	0.453	0.272	0.299	0.22	0.23	0.183	0.186	6.959	6.901	7.01	6.977	7.077	7.05	7.146	1.065	1.056	1.072	1.067	1.081	1.078	1.091	49.292	51.439	51.981	53.088	53.666	54.515	55.033	10.272	0	7.781	0.321	7.591	0.546	8.056	469.168	458.738	458.841	451.307	450.104
CHEMBL220323	CCCCCc1ccc(cc1)C(=O)N(CCN(CCCC)CCCC)Cc2ccc(cc2)c3ccc(CC(=O)OC)cc3	IC50 (nM)	=	183	1	Plasmepsin 2 (P. falciparum)	0.112951	P46925	Training	0.646	0.325	0.351	0.232	0.233	0.171	0.17	7.002	6.952	7.148	7.067	7.275	7.164	7.374	1.071	1.064	1.092	1.08	1.11	1.094	1.124	46.507	49.932	50.577	52.039	52.263	53.18	53.171	16.022	0	15.25	0.04	16.28	0.115	17.249	465.927	452.96	448.75	440.577	435.716
CHEMBL219771	CCCCCc1ccc(cc1)C(=O)N(CCN(CCCC)CCCC)Cc2ccc(cc2)N3CCSCC3	IC50 (nM)	=	188	1	Plasmepsin 2 (P. falciparum)	0.112951	P46925	Training	0.793	0.411	0.47	0.316	0.326	0.241	0.242	6.863	6.891	7.01	7.012	7.124	7.104	7.217	1.21	1.134	1.169	1.133	1.158	1.136	1.156	48.655	52.148	53.47	55.257	56.227	57.384	58.046	25.341	0	14.534	0.789	12.296	0.912	12.026	476.079	460.411	457.533	446.554	445.193
CHEMBL3264803	CCCN(CCC)C(=O)c1cc(cc(c1)C(=O)N[C@@H](Cc2ccccc2)[C@H](O)CNC(C)(C)c3cccnc3)N4CCCCC4	IC50 (nM)	=	190	1	Plasmepsin 2 (P. falciparum)	0.112951	P46925	Training	0.568	0.312	0.328	0.222	0.228	0.164	0.172	7.162	7.029	7.233	7.153	7.315	7.238	7.386	1.092	1.073	1.102	1.091	1.114	1.103	1.124	49.403	53.648	54.242	56.267	56.729	58.041	58.406	34.484	0	20.014	1.639	18.66	1.943	18.997	450.243	442.489	435.111	429.74	425.738
CHEMBL3264805	CCCN(CCC)C(=O)c1cc(cc(c1)C(=O)N[C@@H](Cc2ccccc2)[C@H](O)CNC(C)(C)c3cncc(OC)c3)N4CCCCC4	IC50 (nM)	=	190	1	Plasmepsin 2 (P. falciparum)	0.112951	P46925	Test	0.612	0.305	0.328	0.215	0.224	0.16	0.17	7.248	7.096	7.282	7.192	7.346	7.265	7.404	1.104	1.083	1.109	1.097	1.118	1.107	1.127	49.018	53.476	54.052	56.06	56.503	57.776	58.143	34.829	0	19.898	2.047	18.27	2.45	18.513	444.616	435.392	431.051	425.999	422.819
CHEMBL375125	CCCCCc1ccc(cc1)C(=O)N(CCN2CCC(Cc3ccccc3)CC2)Cc4ccc(cc4)c5ccc6OCOc6c5	IC50 (nM)	=	190	1	Plasmepsin 2 (P. falciparum)	0.112951	P46925	Training	0.427	0.242	0.278	0.195	0.209	0.162	0.167	6.98	6.917	7.026	6.99	7.089	7.058	7.154	1.068	1.059	1.074	1.069	1.083	1.079	1.092	50.474	52.678	53.166	54.252	54.729	55.508	55.915	10.728	0	8.037	0.33	7.753	0.555	8.145	467.62	456.963	457.36	449.853	448.957
CHEMBL223243	CCCCCc1ccc(cc1)C(=O)N(CCN(CCCC)CCCC)Cc2ccc(cc2)N3CCN(CC3)c4ccccc4	IC50 (nM)	=	200	1	Plasmepsin 2 (P. falciparum)	0.112951	P46925	Training	0.677	0.381	0.409	0.283	0.289	0.217	0.221	6.873	6.909	7.012	7.012	7.112	7.094	7.193	1.05	1.055	1.07	1.07	1.084	1.082	1.096	47.782	51.112	52.353	53.974	54.896	55.966	56.63	7.577	0	6.753	0.12	7.416	0.218	8.366	471.854	455.305	453.981	444.67	443.131
CHEMBL385329	CCCCCc1ccc(cc1)C(=O)N(CCN(CCCC)CCCC)Cc2ccc(NC(=O)C3CCCNC3)cc2	IC50 (nM)	=	202	1	Plasmepsin 2 (P. falciparum)	0.112951	P46925	Training	0.721	0.443	0.454	0.32	0.317	0.24	0.235	7.03	6.982	7.191	7.138	7.334	7.249	7.438	1.073	1.066	1.096	1.089	1.117	1.105	1.132	44.587	47.801	48.759	50.46	51.039	52.145	52.424	21.786	0	18.764	0.041	20.2	0.119	21.794	460.428	447.957	440.769	431.05	426.117
CHEMBL3985353	Clc1cncc(c1)c2cccc(c2)C3(NC(=N)N(C4CCOCC4)C3=O)C5CC5	IC50 (nM)	=	211	1	Plasmepsin 2 (P. falciparum)	0.112951	P46925	Test	0.331	0.203	0.209	0.146	0.144	0.105	0.108	7.368	7.128	7.335	7.217	7.409	7.301	7.474	1.369	1.136	1.192	1.136	1.17	1.137	1.162	59.371	63.989	65.269	67.627	68.196	69.794	69.938	46.55	0	33.624	1.866	31.655	4.005	30.843	442.398	436.338	430.995	425.696	419.269
CHEMBL375526	CCCCCc1ccc(cc1)C(=O)N(CCN(CCCC)CCCC)Cc2ccc(cc2)c3ccncc3	IC50 (nM)	=	212	1	Plasmepsin 2 (P. falciparum)	0.112951	P46925	Training	0.623	0.371	0.385	0.266	0.268	0.198	0.198	6.859	6.857	6.966	6.958	7.07	7.047	7.164	1.049	1.049	1.064	1.063	1.079	1.076	1.093	45.182	48.695	50.164	52.059	53.19	54.499	55.343	14.782	0	10.255	0.048	9.956	0.144	10.551	473.636	461.994	460.23	451.33	449.445
CHEMBL3900717	COc1ccc(cc1)C2(NC(=N)N(C3CCOCC3)C2=O)c4ccccn4	IC50 (nM)	=	216	1	Plasmepsin 2 (P. falciparum)	0.112951	P46925	Training	0.362	0.151	0.176	0.102	0.109	0.067	0.074	7.501	7.279	7.501	7.355	7.57	7.434	7.624	1.139	1.109	1.138	1.119	1.147	1.129	1.155	56.08	61.796	64.401	67.558	68.916	70.985	71.479	53.153	0	38.296	2.948	36.806	5.859	36.158	424.057	414.616	410.815	406.763	400.529
CHEMBL3939240	N=C1NC(C2CC2)(C(=O)N1C3CCCCC3)c4cccc(c4)c5cncc(c5)C#N	IC50 (nM)	=	219	1	Plasmepsin 2 (P. falciparum)	0.112951	P46925	Training	0.3	0.217	0.191	0.135	0.123	0.085	0.084	7.137	7.017	7.252	7.17	7.372	7.274	7.445	1.086	1.07	1.101	1.091	1.118	1.105	1.128	57.592	60.286	60.206	60.725	59.887	59.712	58.558	61.024	0	53.414	1.572	57.598	3.072	62.256	448.163	442.489	432.014	425.542	417.905
CHEMBL375169	CCCCCc1ccc(cc1)C(=O)N(CCN(CCCC)CCCC)Cc2ccc(Nc3ccccc3)cc2	IC50 (nM)	=	224	1	Plasmepsin 2 (P. falciparum)	0.112951	P46925	Test	0.607	0.363	0.377	0.263	0.266	0.198	0.198	6.85	6.849	6.983	6.974	7.098	7.073	7.198	1.048	1.047	1.066	1.065	1.083	1.08	1.097	46.212	49.591	50.915	52.808	53.828	55.157	55.924	11.721	0	8.965	0.047	9.547	0.143	10.549	474.415	462.994	457.961	449.29	446.018
CHEMBL3763261	CCCCc1ccc(cc1)c2ccc3C(=O)N(C[C@@H]4CC[C@@H](O4)c5ccccc5)C(=Nc3c2)N	IC50 (nM)	=	230	1	Plasmepsin 2 (P. falciparum)	0.112951	P46925	Training	0.317	0.187	0.162	0.113	0.101	0.072	0.067	7.058	6.948	7.174	7.1	7.31	7.22	7.427	1.077	1.062	1.093	1.083	1.112	1.1	1.127	54.717	58.298	59.287	61.036	61.748	63.058	63.493	35.791	0	22.768	0.115	25.653	0.593	28.98	459.123	452.485	441.914	435.207	427.23
CHEMBL220370	CCCCCc1ccc(cc1)C(=O)N(CCN(CCCC)CCCC)Cc2ccc(cc2)n3cccc3	IC50 (nM)	=	240	1	Plasmepsin 2 (P. falciparum)	0.112951	P46925	Training	0.637	0.381	0.392	0.271	0.272	0.201	0.199	6.869	6.897	7.018	7.018	7.131	7.109	7.223	1.05	1.054	1.071	1.071	1.087	1.085	1.1	46.364	49.969	51.392	53.252	54.312	55.557	56.326	9.1	0	8.186	0.048	8.978	0.165	10.028	472.816	457.099	454.58	443.981	442.737
CHEMBL2011967	COc1cccc(c1)c2cccc(c2)C3(NC(=N)N(C)C3=O)c4ccccc4	IC50 (nM)	=	240	1	Plasmepsin 2 (P. falciparum)	0.112951	P46925	Training	0.258	0.033	0.048	0.015	0.024	0.014	0.02	7.177	7.043	7.247	7.157	7.352	7.266	7.439	1.094	1.076	1.103	1.091	1.117	1.106	1.129	62.934	68.319	69.279	71.162	71.508	72.507	72.509	39.308	0	33.07	2.008	33.126	4.389	32.974	449.506	441.557	436.085	429.364	423.038
CHEMBL220277	CCCCCc1ccc(cc1)C(=O)N(CCN(CCCC)CCCC)Cc2ccc(NC(=O)c3cnccn3)cc2	IC50 (nM)	=	243	1	Plasmepsin 2 (P. falciparum)	0.112951	P46925	Test	0.586	0.34	0.346	0.235	0.23	0.168	0.163	7.097	7.037	7.252	7.203	7.391	7.318	7.493	1.082	1.074	1.104	1.098	1.124	1.114	1.139	44.639	47.857	48.817	50.521	51.103	52.211	52.491	30.418	0	22.072	4.875	22.366	6.236	23.669	454.071	441.123	434.021	424.93	419.522
CHEMBL3264804	CCCN(CCC)C(=O)c1cc(cc(c1)C(=O)N[C@@H](Cc2ccccc2)[C@H](O)CNC(C)(C)c3ccncc3)N4CCCCC4	IC50 (nM)	=	270	1	Plasmepsin 2 (P. falciparum)	0.112951	P46925	Training	0.568	0.312	0.328	0.221	0.227	0.165	0.17	7.162	7.029	7.233	7.149	7.312	7.236	7.381	1.092	1.073	1.102	1.09	1.113	1.103	1.123	49.398	53.642	54.236	56.261	56.723	58.035	58.4	34.484	0	20.014	1.639	18.407	2.145	18.576	450.243	442.489	435.111	430.258	426.086
CHEMBL375225	CCCCCc1ccc(cc1)C(=O)N(CCN(CCCC)CCCC)Cc2ccc(cc2)N(C)Cc3ccccc3	IC50 (nM)	=	289	1	Plasmepsin 2 (P. falciparum)	0.112951	P46925	Training	0.691	0.345	0.411	0.249	0.287	0.187	0.216	6.833	6.861	6.96	6.971	7.072	7.064	7.171	1.045	1.049	1.063	1.065	1.079	1.078	1.093	46.451	50.063	51.282	53.13	54.099	55.381	56.108	7.875	0	7.261	0.044	8.141	0.136	9.294	475.858	461.363	460.448	449.465	448.621
CHEMBL3940341	CCCCCc1ccc(cc1)C(=O)N(CCN(CCCC)CCCC)Cc2ccc(cc2)c3ccccc3F	IC50 (nM)	=	312	1	Plasmepsin 2 (P. falciparum)	0.112951	P46925	Training	0.61	0.363	0.373	0.257	0.257	0.19	0.189	7.019	6.876	7.021	6.994	7.117	7.081	7.2	1.077	1.053	1.075	1.07	1.088	1.083	1.1	46.723	50.622	51.974	53.829	54.817	56.037	56.739	8.01	0	7.397	0.046	8.204	0.138	9.241	470.345	463.234	459.157	450.749	448.234
CHEMBL3264797	CCCN(CCC)C(=O)c1cc(cc(c1)C(=O)N[C@@H](Cc2ccccc2)[C@H](O)CNC(C)(C)c3ccccc3)N4CCCCS4(=O)=O	IC50 (nM)	=	320	1	Plasmepsin 2 (P. falciparum)	0.112951	P46925	Test	0.528	0.295	0.28	0.201	0.189	0.157	0.152	7.306	7.123	7.574	7.369	7.837	7.551	8.063	1.243	1.318	1.4	1.497	1.566	1.679	1.729	57.05	62.574	62.979	66.192	66.142	68.922	68.358	41.605	11.099	35.775	17.902	41.622	24.021	48.62	444.223	437.596	416.121	414.278	395.297
CHEMBL3954375	CCCCCc1ccc(cc1)C(=O)N(CCN(CCCC)CCCC)Cc2ccc(OCCCC)cc2	IC50 (nM)	=	325	1	Plasmepsin 2 (P. falciparum)	0.112951	P46925	Training	0.801	0.495	0.498	0.351	0.341	0.253	0.245	6.939	6.927	7.075	7.058	7.193	7.157	7.289	1.061	1.06	1.081	1.078	1.097	1.093	1.111	42.237	46.083	47.84	50.118	51.546	53.177	54.252	10.745	0	9.102	0.051	9.952	0.158	11.122	469.807	455.108	451.19	440.91	438.491
CHEMBL1098670	CC(C)C[C@H](NC(=O)[C@H](CC#C)NC(=O)C[C@H](O)[C@H](Cc1ccccc1)NC(=O)[C@@H](NC(=O)c2ccccn2)C(C)C)C(=O)N	IC50 (nM)	=	333	1	Plasmepsin 2 (P. falciparum)	0.112951	P46925	Training	0.421	0.205	0.229	0.145	0.157	0.114	0.121	7.579	7.233	7.614	7.386	7.64	7.44	7.605	1.151	1.103	1.157	1.125	1.161	1.133	1.156	43.188	45.655	44.332	45.325	44.084	44.484	43.262	74.921	0	48.002	7.69	41.657	11.662	36.211	419.653	421.018	405.41	407.694	399.299
CHEMBL220562	CCCCCc1ccc(cc1)C(=O)N(CCN(CCO)Cc2ccccc2)Cc3ccc(cc3)c4ccc5OCOc5c4	IC50 (nM)	=	334	1	Plasmepsin 2 (P. falciparum)	0.112951	P46925	Training	0.405	0.204	0.241	0.147	0.168	0.11	0.126	7.126	6.99	7.106	7.057	7.156	7.122	7.215	1.089	1.069	1.086	1.079	1.093	1.088	1.101	49.941	52.806	53.633	54.961	55.555	56.458	56.9	20.745	0	10.395	0.597	8.956	0.802	9.008	457.277	448.897	450.297	442.817	442.637
CHEMBL223290	CCCCCc1ccc(cc1)C(=O)N(CCN2CCCCC2)Cc3ccc(cc3)c4ccc5OCOc5c4	IC50 (nM)	=	334	1	Plasmepsin 2 (P. falciparum)	0.112951	P46925	Test	0.494	0.288	0.311	0.212	0.224	0.162	0.171	7.068	6.994	7.123	7.077	7.186	7.146	7.247	1.08	1.07	1.088	1.082	1.097	1.092	1.106	49.525	52.027	52.769	54.031	54.694	55.588	56.102	12.704	0	9.519	0.389	9.094	0.646	9.414	460.917	448.212	448.756	440.168	439.943
CHEMBL3763404	NC1=Nc2cc(ccc2C(=O)N1C[C@H]3CC[C@H](O3)c4ccccc4)c5ccccc5	IC50 (nM)	=	340	1	Plasmepsin 2 (P. falciparum)	0.112951	P46925	Training	0.176	0.107	0.104	0.078	0.076	0.056	0.056	7.132	6.998	7.239	7.15	7.368	7.265	7.476	1.088	1.069	1.102	1.09	1.12	1.106	1.134	55.962	58.983	59.708	61.246	61.807	63.029	63.374	40.563	0	24.972	0.125	27.494	0.63	30.511	453.139	446.761	435.906	429.475	421.721
CHEMBL221149	CCCCCc1ccc(cc1)C(=O)N(CCN(CCCC)CCCC)Cc2ccc(cc2)c3cncnc3	IC50 (nM)	=	351	1	Plasmepsin 2 (P. falciparum)	0.112951	P46925	Training	0.62	0.371	0.384	0.266	0.268	0.198	0.197	6.931	6.918	7.024	7.014	7.121	7.096	7.208	1.058	1.057	1.072	1.071	1.086	1.083	1.098	46.599	50.2	51.67	53.562	54.651	55.914	56.691	16.965	0	12.877	0.048	11.993	0.144	12.052	466.777	454.492	454.742	444.372	444.35
CHEMBL223843	CCCCCc1ccc(cc1)C(=O)N(CCN(CCCC)CCCC)Cc2ccc(cc2)N3CCCCC3	IC50 (nM)	=	369	1	Plasmepsin 2 (P. falciparum)	0.112951	P46925	Training	0.783	0.482	0.503	0.351	0.356	0.26	0.266	6.859	6.887	7.007	7.009	7.121	7.101	7.215	1.049	1.053	1.069	1.07	1.086	1.083	1.099	45.217	48.736	50.208	52.104	53.235	54.544	55.387	8.497	0	7.796	0.048	8.673	0.144	9.793	473.636	458.243	455.62	445.068	443.662
CHEMBL221151	CCCCCc1ccc(cc1)C(=O)N(CCN(CCCC)CCCC)Cc2ccc(cc2)c3cccnc3	IC50 (nM)	=	374	1	Plasmepsin 2 (P. falciparum)	0.112951	P46925	Test	0.623	0.371	0.385	0.266	0.268	0.198	0.198	6.859	6.857	6.966	6.963	7.072	7.053	7.167	1.049	1.049	1.064	1.064	1.079	1.077	1.093	45.187	48.702	50.172	52.067	53.198	54.507	55.351	14.782	0	10.255	0.048	9.956	0.144	10.59	473.636	461.994	460.23	450.634	449.155
CHEMBL222773	CCCCCc1ccc(cc1)C(=O)N(CCN(CCCC)CCCC)Cc2ccc(cc2)c3ccccn3	IC50 (nM)	=	380	1	Plasmepsin 2 (P. falciparum)	0.112951	P46925	Training	0.623	0.371	0.385	0.266	0.268	0.198	0.198	6.859	6.857	6.979	6.975	7.089	7.067	7.184	1.049	1.049	1.066	1.066	1.082	1.079	1.095	45.199	48.716	50.187	52.082	53.213	54.523	55.366	14.782	0	10.255	0.048	10.191	0.144	10.907	473.636	461.994	458.611	449.243	447.168
CHEMBL3109539	COc1ccc(cc1)C2(NC(=N)N(C3CC3)C2=O)c4ccc(OC)cc4	IC50 (nM)	=	392	1	Plasmepsin 2 (P. falciparum)	0.112951	P46925	Training	0.375	0.104	0.13	0.064	0.078	0.044	0.057	7.434	7.224	7.434	7.285	7.492	7.361	7.54	1.131	1.102	1.129	1.109	1.137	1.119	1.143	59.125	65.091	66.819	69.369	70.191	71.853	72.051	45.608	0	35.722	2.072	33.957	4.374	32.517	431.007	421.654	418.484	415.051	408.497
CHEMBL3890167	COc1ccc(cc1)C2(NC(=N)N(C3CCOCC3)C2=O)c4cnn(C)c4	IC50 (nM)	=	395	1	Plasmepsin 2 (P. falciparum)	0.112951	P46925	Training	0.477	0.15	0.19	0.099	0.114	0.066	0.076	7.602	7.404	7.568	7.415	7.601	7.465	7.638	1.153	1.125	1.147	1.126	1.151	1.133	1.156	58.754	65.018	67.231	70.52	71.701	73.843	74.259	50.973	1.986	37.284	3.199	35.361	5.607	34.335	414.404	401.666	403.609	400.341	396.643
CHEMBL1790775	CCCCNC(=O)C[C@H](O)[C@H](CC(C)C)NC(=O)[C@@H](NC(=O)CCC(=O)N[C@@H](CC(C)C)C(=O)N[C@@H](CCCCN)C(=O)NCCCC(C)Nc1cc(OC)cc2cccnc12)[C@H](C)CC	IC50 (nM)	=	396	1	Plasmepsin 2 (P. falciparum)	0.112951	P46925	Test	0.713	0.406	0.404	0.287	0.283	0.224	0.225	7.522	7.26	7.638	7.43	7.747	7.554	7.81	1.143	1.107	1.16	1.131	1.176	1.149	1.185	41.882	45.624	45.412	47.268	46.724	47.867	47.229	63.366	0	42.671	4.697	40.26	9.103	38.866	423.372	417.632	402.035	401.15	388.957
CHEMBL3765358	NC1=Nc2cc(ccc2C(=O)N1C[C@@H]3CC[C@@H](O3)c4ccccc4)c5ccc(CCC6CC6)cc5	IC50 (nM)	=	400	1	Plasmepsin 2 (P. falciparum)	0.112951	P46925	Training	0.281	0.189	0.181	0.143	0.133	0.105	0.097	7.042	6.927	7.137	7.065	7.265	7.182	7.382	1.075	1.059	1.088	1.078	1.105	1.094	1.121	54.696	57.352	57.902	59.42	60.107	61.438	62.012	34.768	0	21.504	0.108	24.209	0.562	27.585	460.406	454.939	445.364	439.196	431.554
CHEMBL3914078	COc1ccc(cc1)C2(NC(=N)N(C3CCOCC3)C2=O)C4CC4	IC50 (nM)	=	426	1	Plasmepsin 2 (P. falciparum)	0.112951	P46925	Training	0.507	0.255	0.266	0.175	0.171	0.122	0.122	7.511	7.274	7.494	7.331	7.543	7.398	7.583	1.142	1.109	1.138	1.116	1.144	1.124	1.149	54.306	59.599	61.481	64.033	64.918	66.593	66.842	49.409	0	38.042	2.194	35.79	4.561	34.177	424.924	415.975	412.93	409.844	403.902
CHEMBL219717	CCCCCc1ccc(cc1)C(=O)N(CCN(CCCC)CCCC)Cc2ccc(NCc3ccccc3)cc2	IC50 (nM)	=	429	1	Plasmepsin 2 (P. falciparum)	0.112951	P46925	Training	0.631	0.363	0.385	0.263	0.272	0.2	0.205	6.841	6.841	6.96	6.96	7.076	7.061	7.181	1.046	1.046	1.063	1.064	1.08	1.078	1.095	45.508	48.742	50.011	51.842	52.906	54.233	55.085	11.428	0	8.784	0.046	9.29	0.142	10.329	475.155	463.948	460.445	450.924	448.426
CHEMBL220369	CCCCCc1ccc(cc1)C(=O)N(CCN(CCCC)CCCC)Cc2ccc(nc2)c3ccc4OCOc4c3	IC50 (nM)	=	437	1	Plasmepsin 2 (P. falciparum)	0.112951	P46925	Test	0.604	0.345	0.356	0.241	0.241	0.177	0.176	7.093	7.027	7.167	7.128	7.24	7.203	7.305	1.083	1.074	1.093	1.088	1.104	1.099	1.113	45.262	48.504	49.652	51.21	52.056	53.072	53.687	17.856	0	11.602	0.383	10.544	0.743	10.865	457.713	443.856	443.509	433.808	433.715
CHEMBL220322	CCCCCc1ccc(cc1)C(=O)N(CCN(CC)CCN(CC)CC)Cc2ccc(cc2)c3ccc4OCOc4c3	IC50 (nM)	=	439	1	Plasmepsin 2 (P. falciparum)	0.112951	P46925	Training	0.659	0.33	0.352	0.252	0.252	0.193	0.19	7.079	7.043	7.161	7.109	7.215	7.17	7.267	1.081	1.076	1.093	1.086	1.1	1.094	1.108	47.82	51.368	52.285	53.668	54.472	55.44	56.063	11.744	0	9.139	0.412	8.846	0.673	9.235	458.815	441.821	443.978	436.166	436.456
CHEMBL3960162	N=C1NC(C2CC2)(C(=O)N1C3CCOCC3)c4cccc(c4)c5cncc(c5)C#N	IC50 (nM)	=	443	1	Plasmepsin 2 (P. falciparum)	0.112951	P46925	Training	0.303	0.186	0.183	0.122	0.117	0.08	0.08	7.314	7.136	7.347	7.234	7.426	7.311	7.48	1.112	1.087	1.115	1.1	1.126	1.111	1.133	56.84	59.603	59.607	60.184	59.399	59.259	58.137	63.864	0	54.233	1.572	57.983	3.072	62.712	435.763	429.539	423.705	418.659	413.121
CHEMBL220823	CCCCCc1ccc(cc1)C(=O)N(CCN(CCCC)CCCC)Cc2ccc(cc2)c3ccc(CC(=O)O)cc3	IC50 (nM)	=	463	1	Plasmepsin 2 (P. falciparum)	0.112951	P46925	Training	0.586	0.333	0.342	0.23	0.232	0.167	0.169	7.014	6.912	7.135	7.036	7.259	7.133	7.355	1.072	1.058	1.09	1.076	1.108	1.09	1.121	46.748	50.059	50.479	52.09	52.156	53.326	53.17	24.119	0	20.027	0.041	20.998	0.119	21.849	465.021	457.199	449.436	443.858	436.643
CHEMBL221150	CCCCCc1ccc(cc1)C(=O)N(CCN(CCCC)CCCC)Cc2ccc(NC(=O)C3CCNCC3)cc2	IC50 (nM)	=	464	1	Plasmepsin 2 (P. falciparum)	0.112951	P46925	Test	0.721	0.445	0.45	0.323	0.315	0.241	0.234	7.03	6.982	7.191	7.133	7.328	7.246	7.427	1.073	1.066	1.096	1.088	1.116	1.105	1.13	44.582	47.794	48.752	50.451	51.03	52.135	52.413	21.786	0	18.764	0.041	19.316	0.834	20.19	460.428	447.957	440.769	431.655	426.293
CHEMBL3972696	CCCCCc1ccc(cc1)C(=O)N(CCN(CCCC)CCCC)Cc2ccc(Oc3ccccc3)cc2	IC50 (nM)	=	469	1	Plasmepsin 2 (P. falciparum)	0.112951	P46925	Training	0.605	0.363	0.376	0.263	0.265	0.198	0.198	6.916	6.897	7.051	7.029	7.163	7.126	7.255	1.058	1.055	1.077	1.074	1.093	1.088	1.106	45.176	48.471	49.792	51.68	52.734	54.096	54.918	10.194	0	8.351	0.047	9.101	0.143	10.203	471.56	458.6	453.009	444.347	441.047
CHEMBL3259870	CCCNC(=O)c1cc(cc(c1)C(=O)N[C@@H](Cc2ccccc2)[C@H](O)CNC(C)(C)c3cccc(OC)c3)N4CCCCC4	IC50 (nM)	=	500	1	Plasmepsin 2 (P. falciparum)	0.112951	P46925	Training	0.538	0.253	0.279	0.181	0.188	0.134	0.141	7.236	7.056	7.262	7.144	7.321	7.219	7.38	1.103	1.078	1.107	1.091	1.115	1.101	1.124	50.28	54.271	54.405	56.196	56.28	57.366	57.385	34.588	0	22.535	1.673	21.754	2.079	22.446	446.491	440.606	433.875	431.591	426.07
CHEMBL3264808	COc1cccc(c1)C(C)(C)NC[C@@H](O)[C@H](Cc2ccccc2)NC(=O)c3cc(cc(c3)C(=O)N4CCCC4)N5CCCCC5	IC50 (nM)	=	500	1	Plasmepsin 2 (P. falciparum)	0.112951	P46925	Training	0.529	0.269	0.3	0.207	0.214	0.16	0.166	7.22	7.059	7.246	7.15	7.309	7.227	7.371	1.101	1.078	1.104	1.091	1.113	1.102	1.122	51.749	55.398	55.475	57.103	57.29	58.31	58.473	30.837	0	18.091	1.575	17	1.917	17.373	447.769	440.077	434.951	430.733	426.823
CHEMBL3109546	COc1ccc(cc1)C2(NC(=N)N(C3CCNCC3)C2=O)c4ccc(OC)cc4	IC50 (nM)	=	505	1	Plasmepsin 2 (P. falciparum)	0.112951	P46925	Test	0.448	0.162	0.187	0.104	0.111	0.068	0.074	7.432	7.234	7.43	7.288	7.491	7.364	7.546	1.13	1.103	1.128	1.109	1.137	1.12	1.144	59.46	65.815	68.368	71.641	73.132	75.375	76.011	45.88	0	34.931	1.964	33.471	4.246	32.842	429.571	419.874	417.857	414.34	408.11
CHEMBL3983294	N=C1NC(C2CC2)(C(=O)N1C3CCOCC3)c4cccc(c4)c5cccnc5	IC50 (nM)	=	512	1	Plasmepsin 2 (P. falciparum)	0.112951	P46925	Training	0.323	0.209	0.213	0.151	0.147	0.109	0.11	7.275	7.1	7.309	7.199	7.399	7.292	7.472	1.107	1.083	1.111	1.096	1.123	1.109	1.133	56.876	61.419	63.309	65.814	66.765	68.482	68.854	48.212	0	34.757	1.922	32.594	4.108	31.548	440.198	434.348	428.534	424.01	416.998
CHEMBL220667	CCCCCc1ccc(cc1)C(=O)N(CCN(CCC)CCC)Cc2ccc(cc2)c3ccc4OCOc4c3	IC50 (nM)	=	531	1	Plasmepsin 2 (P. falciparum)	0.112951	P46925	Training	0.58	0.314	0.331	0.206	0.228	0.15	0.166	7.053	6.994	7.129	7.087	7.195	7.156	7.256	1.078	1.07	1.089	1.083	1.098	1.093	1.107	48.412	51.879	52.958	54.472	55.2	56.19	56.703	12.379	0	9.612	0.395	9.264	0.659	9.605	462.022	448.212	448.215	439.113	439.27
CHEMBL375310	CCCCCc1ccc(cc1)C(=O)N(CCN(CCCC)CCCC)Cc2ccc(cc2)N(C)c3ccccc3	IC50 (nM)	=	574	1	Plasmepsin 2 (P. falciparum)	0.112951	P46925	Training	0.669	0.354	0.381	0.252	0.262	0.188	0.195	6.841	6.87	6.982	6.983	7.093	7.074	7.186	1.046	1.05	1.066	1.066	1.082	1.08	1.095	47.34	51.184	52.525	54.342	55.364	56.548	57.266	8.072	0	7.406	0.045	8.223	0.136	9.294	475.155	460.371	458.039	448.103	446.242
CHEMBL220331	CCCCCc1ccc(cc1)C(=O)N(CCN(CCCC)CCCC)Cc2ccc(nc2)c3cccnc3	IC50 (nM)	=	587	1	Plasmepsin 2 (P. falciparum)	0.112951	P46925	Test	0.625	0.371	0.386	0.268	0.269	0.201	0.199	6.931	6.918	7.035	7.031	7.141	7.121	7.233	1.058	1.057	1.073	1.073	1.088	1.086	1.102	42.695	45.964	47.323	49.112	50.2	51.474	52.323	21.343	0	12.879	0.048	12.169	0.144	12.884	466.777	454.492	452.63	442.284	441.517
CHEMBL374456	CCCCCc1ccc(cc1)C(=O)N(CCN(CCCC)CCCC)Cc2ccc(nc2)c3ccccc3	IC50 (nM)	=	589	1	Plasmepsin 2 (P. falciparum)	0.112951	P46925	Training	0.623	0.371	0.385	0.268	0.269	0.201	0.199	6.859	6.857	6.979	6.98	7.094	7.078	7.194	1.049	1.049	1.066	1.066	1.082	1.08	1.097	44.498	47.858	49.203	50.977	52.005	53.216	53.977	14.782	0	10.255	0.048	10.287	0.144	11.263	473.636	461.994	458.611	448.547	446.676
CHEMBL559339	CCCCNC(=O)C[C@H](O)[C@H](CC(C)C)NC(=O)[C@@H](NC(=O)c1ccc(Oc2ccc(cc2)C(=O)N[C@@H](C(C)C)C(=O)N[C@H](CCCCN)C(=O)NCCCC(C)Nc3cc(OC)cc4cccnc34)cc1)C(C)CC	IC50 (nM)	=	590	1	Plasmepsin 2 (P. falciparum)	0.112951	P46925	Training	0.579	0.324	0.319	0.224	0.217	0.169	0.17	7.458	7.206	7.547	7.37	7.646	7.479	7.709	1.134	1.1	1.147	1.123	1.162	1.139	1.171	45.791	49.577	49.441	51.109	50.729	51.764	51.265	56.149	0	37.088	4.007	34.764	7.15	33.908	429.086	424.036	409.993	407.87	397.677
CHEMBL3984851	CCCCCc1ccc(cc1)C(=O)N(CCN(CCCC)CCCC)Cc2ccc(cc2)C(F)(F)F	IC50 (nM)	=	596	1	Plasmepsin 2 (P. falciparum)	0.112951	P46925	Training	0.673	0.407	0.42	0.288	0.292	0.21	0.214	7.581	7.107	7.522	7.254	7.556	7.341	7.589	1.167	1.09	1.154	1.111	1.158	1.124	1.161	41.703	45.94	46.586	48.883	49.605	51.291	51.921	8.677	0	8.054	0.05	8.95	0.151	10.051	444.243	443.287	433.228	428.211	423.023
CHEMBL3764738	CC(C)CCc1ccc(cc1)c2ccc3C(=O)N(C[C@@H]4CC[C@@H](O4)c5ccccc5)C(=Nc3c2)N	IC50 (nM)	=	600	1	Plasmepsin 2 (P. falciparum)	0.112951	P46925	Test	0.361	0.186	0.201	0.127	0.126	0.084	0.082	7.042	6.937	7.155	7.086	7.293	7.208	7.414	1.075	1.061	1.091	1.081	1.109	1.098	1.126	54.444	58.127	58.749	60.685	61.324	62.77	63.221	34.768	0	22.118	0.112	25.105	0.583	28.558	460.406	453.742	443.688	436.759	428.87
CHEMBL3264807	CCCN(CCC)C(=O)c1cc(cc(c1)C(=O)N[C@@H](Cc2ccccc2)[C@H](O)CNCc3cccc(OC)c3)N4CCCCC4	IC50 (nM)	=	600	1	Plasmepsin 2 (P. falciparum)	0.112951	P46925	Training	0.562	0.306	0.319	0.207	0.215	0.151	0.157	7.22	7.07	7.263	7.182	7.343	7.266	7.414	1.101	1.08	1.107	1.096	1.118	1.108	1.129	49.126	53.019	53.99	55.906	56.575	57.889	58.39	30.837	0	18.989	1.673	18.087	2.07	18.674	447.769	438.799	434.069	427.257	424.304
CHEMBL3905655	COc1ccc(cc1)C2(NC(=N)N(C3CCOCC3)C2=O)c4cncnc4	IC50 (nM)	=	639	1	Plasmepsin 2 (P. falciparum)	0.112951	P46925	Training	0.359	0.151	0.173	0.101	0.107	0.066	0.072	7.602	7.358	7.552	7.389	7.591	7.449	7.63	1.153	1.119	1.145	1.123	1.15	1.131	1.155	58.756	64.662	67.308	70.546	71.908	74.024	74.503	56.227	0	41.298	2.072	37.943	5.022	36.109	414.404	405.005	406.387	402.295	398.617
CHEMBL273338	CCCCCc1ccc(cc1)C(=O)N(CCN(CCCC)CCCC)Cc2ccc(nc2)c3ccncc3	IC50 (nM)	=	642	1	Plasmepsin 2 (P. falciparum)	0.112951	P46925	Training	0.625	0.371	0.386	0.268	0.269	0.201	0.199	6.931	6.918	7.035	7.026	7.138	7.115	7.229	1.058	1.057	1.073	1.072	1.088	1.085	1.101	42.69	45.957	47.316	49.104	50.192	51.467	52.316	21.343	0	12.879	0.048	11.699	0.533	12.133	466.777	454.492	452.63	442.98	441.719
CHEMBL223345	CCCCCc1ccc(cc1)C(=O)N(CCN(CCCC)CCCC)Cc2ccc(cc2)N3CCN(Cc4ccccc4)CC3	IC50 (nM)	=	646	1	Plasmepsin 2 (P. falciparum)	0.112951	P46925	Test	0.697	0.373	0.443	0.292	0.321	0.231	0.249	6.864	6.901	6.992	7.002	7.093	7.084	7.179	1.049	1.054	1.067	1.069	1.081	1.08	1.094	47.035	50.197	51.352	53.013	53.909	55.067	55.749	7.408	0	6.635	0.119	7.35	0.218	8.365	472.568	456.299	456.208	445.922	445.272
CHEMBL3904960	CCCCCc1ccc(cc1)C(=O)N(CCN(CCCC)CCCC)Cc2ccc(cc2)c3ccccc3Cl	IC50 (nM)	=	659	1	Plasmepsin 2 (P. falciparum)	0.112951	P46925	Training	0.618	0.363	0.375	0.257	0.258	0.19	0.189	6.869	6.826	6.948	6.939	7.051	7.028	7.142	1.236	1.086	1.134	1.106	1.137	1.118	1.142	50.039	54.132	55.536	57.428	58.354	59.497	60.064	8.01	0	7.397	0.046	8.204	0.138	9.241	481.098	470.317	467.368	458.543	456.379
CHEMBL436306	CCCCCc1ccc(cc1)C(=O)N(CCN(CCCC)CCCC)Cc2ccc(cc2)n3ccc4ccccc34	IC50 (nM)	=	670	1	Plasmepsin 2 (P. falciparum)	0.112951	P46925	Training	0.575	0.338	0.344	0.235	0.232	0.169	0.167	6.833	6.853	6.966	6.963	7.064	7.042	7.14	1.045	1.048	1.064	1.064	1.078	1.075	1.089	50.239	54.141	55.694	57.535	58.518	59.605	60.201	8.212	0	7.182	0.042	7.69	0.139	8.44	475.858	462.31	459.19	450.274	448.679
CHEMBL3891241	CCCCCc1ccc(cc1)C(=O)N(CCCN(CCCC)CCCC)Cc2ccc(OCc3ccccc3)cc2	IC50 (nM)	=	691	1	Plasmepsin 2 (P. falciparum)	0.112951	P46925	Training	0.638	0.372	0.401	0.268	0.289	0.2	0.22	6.896	6.879	7.007	7	7.115	7.095	7.211	1.055	1.053	1.071	1.07	1.086	1.084	1.1	43.952	47.002	48.22	49.98	51.021	52.348	53.225	9.697	0	8.02	0	8.795	0	10.026	473.143	460.664	457.464	447.262	445.983
CHEMBL3925859	CCCCCc1ccc(CN(CCN(CCCC)CCCC)Cc2ccc(cc2)c3ccc(cc3)C#N)cc1	IC50 (nM)	=	714	1	Plasmepsin 2 (P. falciparum)	0.112951	P46925	Test	0.638	0.321	0.392	0.221	0.253	0.145	0.159	6.713	6.764	6.814	6.85	6.927	6.944	7.052	1.028	1.035	1.041	1.046	1.056	1.059	1.073	46.286	48.401	48.28	48.087	46.866	45.527	43.616	15.05	0	25.278	0.043	41.617	0.047	61.923	483.953	471.815	471.269	461.512	458.841
CHEMBL387156	CCCCCc1ccc(cc1)C(=O)N(CCN(CCCC)CCCC)Cc2ccc(nc2)c3ccccn3	IC50 (nM)	=	736	1	Plasmepsin 2 (P. falciparum)	0.112951	P46925	Training	0.625	0.371	0.386	0.269	0.269	0.201	0.199	6.931	6.918	7.048	7.044	7.157	7.136	7.249	1.058	1.057	1.075	1.075	1.091	1.088	1.104	42.705	45.977	47.337	49.126	50.214	51.489	52.337	21.343	0	12.879	1.176	11.934	1.507	12.489	466.777	454.492	451.011	441.105	439.442
CHEMBL2012001	COc1cccc(c1)c2cccc(c2)C3(NC(=N)N(C)C3=O)C4CC4	IC50 (nM)	=	751	1	Plasmepsin 2 (P. falciparum)	0.112951	P46925	Training	0.389	0.122	0.127	0.082	0.085	0.069	0.071	7.258	7.097	7.303	7.194	7.387	7.288	7.458	1.105	1.083	1.111	1.096	1.122	1.109	1.132	58.359	63.027	63.154	64.32	64.166	64.713	64.437	44.025	0	35.551	2.121	34.492	4.518	33.624	442.967	435.313	430.991	425.139	419.699
CHEMBL3961954	CCCCCc1ccc(cc1)C(=O)N(CCN(CCCC)CCCC)Cc2ccc(cc2)c3cccc(OC(F)(F)F)c3	IC50 (nM)	=	754	1	Plasmepsin 2 (P. falciparum)	0.112951	P46925	Training	0.614	0.347	0.385	0.245	0.27	0.181	0.2	7.529	7.101	7.533	7.181	7.532	7.237	7.527	1.158	1.088	1.155	1.1	1.153	1.107	1.151	44.816	48.935	49.576	51.993	52.422	54.218	54.515	9.246	0	7.432	0.042	8.039	0.126	8.933	445.32	443.148	434.862	433.967	427.949
CHEMBL3264802	CCCN(CCC)C(=O)c1cc(cc(c1)C(=O)N[C@@H](Cc2ccccc2)[C@H](O)CNC(C)(C)c3ccccn3)N4CCCCC4	IC50 (nM)	=	800	1	Plasmepsin 2 (P. falciparum)	0.112951	P46925	Test	0.568	0.312	0.329	0.225	0.228	0.168	0.171	7.162	7.029	7.243	7.166	7.325	7.254	7.394	1.092	1.073	1.103	1.093	1.115	1.106	1.125	49.412	53.66	54.254	56.279	56.741	58.052	58.416	34.484	0	20.014	2.278	18.573	2.754	18.901	450.243	442.489	433.861	428.344	424.475
CHEMBL3986330	CCCCCc1ccc(cc1)C(=O)N(CCCN(CCCC)CCCC)Cc2ccc(cc2)c3ccccc3	IC50 (nM)	=	834	-1	Plasmepsin 2 (P. falciparum)	0.112951	P46925	Training	0.63	0.386	0.402	0.273	0.285	0.201	0.213	6.78	6.789	6.903	6.904	7.014	6.999	7.114	1.038	1.04	1.056	1.056	1.072	1.07	1.086	46.356	49.837	51.255	53.077	54.112	55.341	56.09	8.01	0	7.473	0	8.437	0	9.66	481.098	470.317	466.99	457.526	455.799
CHEMBL3956974	CCCCCc1ccc(CN(CCN(CCCC)CCCC)Cc2ccc(OCc3ccccc3)cc2)cc1	IC50 (nM)	=	846	-1	Plasmepsin 2 (P. falciparum)	0.112951	P46925	Training	0.678	0.342	0.455	0.275	0.355	0.235	0.298	6.78	6.796	6.809	6.828	6.829	6.843	6.841	1.038	1.041	1.042	1.045	1.045	1.047	1.047	43.303	45.913	46.848	48.141	48.702	49.501	49.873	2.723	0	1.282	0.052	0.943	0.073	0.807	481.098	469.495	473.071	466.099	469.417
CHEMBL3975190	CCCCCc1ccc(cc1)C(=O)N(CCN(CCCC)CCCC)Cc2ccc(OCc3ccccc3)c(OCc4ccccc4)c2	IC50 (nM)	=	858	-1	Plasmepsin 2 (P. falciparum)	0.112951	P46925	Training	0.557	0.3	0.33	0.217	0.233	0.167	0.177	6.95	6.909	7.028	7.029	7.129	7.121	7.218	1.063	1.057	1.074	1.075	1.089	1.088	1.102	46.608	49.776	51.093	52.906	53.989	55.328	56.189	10.058	0	7.461	0.345	7.789	0.516	8.673	469.893	457.868	455.582	445.535	444.014
CHEMBL2011974	CN1C(=N)NC(C1=O)(c2ccccc2)c3cccc(c3)c4cccnc4	IC50 (nM)	=	1010	-1	Plasmepsin 2 (P. falciparum)	0.112951	P46925	Training	0.158	0.027	0.032	0.013	0.02	0.014	0.019	7.129	7.012	7.235	7.162	7.359	7.28	7.455	1.085	1.07	1.1	1.091	1.117	1.107	1.131	61.125	65.995	67.196	69.209	69.762	70.885	71.017	48.644	0	37.138	2.121	35.706	4.593	34.781	449.597	443.482	435.545	427.896	421.483
CHEMBL219776	CCCCCc1ccc(cc1)C(=O)N(CCN(CCCC)CCCC)Cc2ccc(cc2)N(CC)CC	IC50 (nM)	=	1491	-1	Plasmepsin 2 (P. falciparum)	0.112951	P46925	Training	0.853	0.49	0.484	0.337	0.332	0.245	0.243	6.869	6.907	7.035	7.026	7.147	7.119	7.242	1.05	1.055	1.073	1.072	1.089	1.086	1.103	44.423	48.756	50.346	52.307	53.474	54.827	55.684	8.726	0	8.229	0.05	9.175	0.152	10.34	472.816	455.896	452.932	443.155	441.397
CHEMBL323685	CC(C)[C@H](NC(=O)CC(C)(C)C)C(=O)NC1CCCCNC(=O)CC[C@@H](NC(=O)[C@@H](NC(=O)C[C@H](O)[C@@H](Cc2ccccc2)NC1=O)C(C)C)C(=O)NCC(=O)N	IC50 (nM)	=	1500	-1	Plasmepsin 2 (P. falciparum)	0.112951	P46925	Training	0.605	0.29	0.358	0.209	0.263	0.179	0.222	7.729	7.371	7.845	7.568	7.934	7.68	7.972	1.173	1.123	1.19	1.151	1.203	1.167	1.208	44.281	47.391	45.807	47.713	46.501	47.998	46.997	77.727	0	56.393	7.214	51.898	12.293	48.535	408.687	405.675	386.527	387.412	374.006
CHEMBL222895	CCCCCc1ccc(cc1)C(=O)N(CCN(C(C)C)C(C)C)Cc2ccc(cc2)c3ccc4OCOc4c3	IC50 (nM)	=	1501	-1	Plasmepsin 2 (P. falciparum)	0.112951	P46925	Test	0.596	0.281	0.297	0.219	0.216	0.171	0.169	7.053	6.994	7.141	7.072	7.198	7.142	7.254	1.078	1.07	1.09	1.081	1.098	1.091	1.106	49.455	53.214	53.561	54.972	55.413	56.397	56.754	12.379	0	9.427	0.386	8.992	0.638	9.289	462.022	448.212	446.33	440.683	438.337
CHEMBL563456	CCCCNC(=O)C[C@H](O)[C@H](CC(C)C)NC(=O)[C@@H](NC(=O)Cc1ccc2cc(CC(=O)N[C@@H](C(C)C)C(=O)N[C@H](CCCCN)C(=O)NCCCC(C)Nc3cc(OC)cc4cccnc34)ccc2c1)C(C)CC	IC50 (nM)	=	1510	-1	Plasmepsin 2 (P. falciparum)	0.112951	P46925	Training	0.614	0.33	0.337	0.232	0.236	0.181	0.19	7.4	7.161	7.488	7.307	7.594	7.416	7.661	1.126	1.093	1.139	1.114	1.154	1.129	1.164	46.227	49.999	49.726	51.434	50.774	51.862	51.076	55.762	0	37.036	4.061	34.898	7.279	33.895	433.047	428.942	415.503	414.778	402.952
CHEMBL373671	CCCCCc1ccc(cc1)C(=O)N(CCN(CC)CC)Cc2ccc(cc2)c3ccc4OCOc4c3	IC50 (nM)	=	1519	-1	Plasmepsin 2 (P. falciparum)	0.112951	P46925	Training	0.556	0.286	0.284	0.199	0.194	0.143	0.141	7.083	7.017	7.155	7.096	7.212	7.163	7.269	1.082	1.073	1.092	1.084	1.101	1.094	1.109	48.964	52.379	53.24	54.572	55.282	56.163	56.659	13.048	0	10.005	0.409	9.555	0.677	9.841	459.753	445.49	445.938	438.209	437.771
CHEMBL3764953	CC(C)[C@H]1CC[C@@H](CN2C(=Nc3cc(ccc3C2=O)c4ccccc4)N)O1	IC50 (nM)	=	1600	-1	Plasmepsin 2 (P. falciparum)	0.112951	P46925	Training	0.393	0.199	0.216	0.146	0.15	0.108	0.106	7.202	7.06	7.318	7.215	7.437	7.32	7.533	1.097	1.078	1.113	1.099	1.129	1.114	1.142	53.681	57.813	58.36	60.252	60.846	62.238	62.619	45.07	0	27.647	0.137	29.922	0.68	32.615	447.488	439.606	428.61	421.953	415.292
CHEMBL221276	CCCCCc1ccc(cc1)C(=O)N(CCCc2ccccc2)C3CCN(Cc4ccccc4)CC3	IC50 (nM)	=	1700	-1	Plasmepsin 2 (P. falciparum)	0.112951	P46925	Test	0.489	0.296	0.337	0.237	0.264	0.196	0.218	6.803	6.803	6.929	6.923	7.052	7.028	7.164	1.042	1.042	1.059	1.059	1.077	1.074	1.093	47.546	50.035	50.986	52.491	53.316	54.558	55.221	8.677	0	7.711	0	8.514	0	9.652	479.19	468.633	464.173	455.293	451.578
CHEMBL3976714	N=C1NC(C(=O)N1C2CC2)(c3ccccc3)c4ccccc4	IC50 (nM)	=	1790	-1	Plasmepsin 2 (P. falciparum)	0.112951	P46925	Training	0.151	0.099	0.103	0.066	0.074	0.046	0.056	7.118	6.995	7.289	7.194	7.438	7.327	7.522	1.084	1.068	1.107	1.095	1.128	1.114	1.14	61.647	66.401	68	70.274	70.617	71.936	71.729	46.156	0	38.317	2.33	36.653	4.78	34.547	451.552	445.907	430.608	424.387	413.299
CHEMBL375835	CCCCCc1ccc(cc1)C(=O)N(CCN(CCCC)CCCC)Cc2ccc(Nc3ccncc3)cc2	IC50 (nM)	=	1816	-1	Plasmepsin 2 (P. falciparum)	0.112951	P46925	Training	0.609	0.363	0.378	0.263	0.267	0.198	0.199	6.92	6.908	7.037	7.019	7.142	7.109	7.234	1.057	1.055	1.073	1.071	1.089	1.084	1.102	44.517	47.839	49.204	51.141	52.242	53.657	54.527	18.113	0	11.535	0.047	11.655	0.143	12.265	467.732	455.671	452.104	443.797	441.283
CHEMBL222722	CCCCCc1ccc(cc1)C(=O)N(CCN(CCCC)CCCC)Cc2ccc(cn2)c3ccc4OCOc4c3	IC50 (nM)	=	1912	-1	Plasmepsin 2 (P. falciparum)	0.112951	P46925	Training	0.604	0.345	0.36	0.24	0.245	0.176	0.179	7.093	7.027	7.167	7.124	7.24	7.199	7.304	1.083	1.074	1.093	1.088	1.104	1.099	1.113	45.262	48.504	49.652	51.21	52.058	53.075	53.691	17.856	0	11.602	0.587	10.459	1.252	10.532	457.713	443.856	443.509	434.611	433.637
CHEMBL3763442	NC1=Nc2cc(ccc2C(=O)N1C[C@@H]3CC[C@@H](O3)c4ccccc4)c5ccc(CCc6ccccc6)cc5	IC50 (nM)	=	2000	-1	Plasmepsin 2 (P. falciparum)	0.112951	P46925	Test	0.193	0.108	0.103	0.075	0.074	0.055	0.056	6.999	6.899	7.104	7.042	7.24	7.166	7.367	1.069	1.055	1.083	1.075	1.102	1.092	1.119	55.756	58.43	59.067	60.564	61.21	62.485	62.976	32.023	0	20.372	0.104	23.436	0.548	27.105	463.847	458.209	448.45	441.896	433.866
CHEMBL3765238	CCCCc1cccc(c1)c2ccc3C(=O)N(C[C@@H]4CC[C@@H](O4)c5ccccc5)C(=Nc3c2)N	IC50 (nM)	=	2000	-1	Plasmepsin 2 (P. falciparum)	0.112951	P46925	Training	0.317	0.187	0.162	0.113	0.101	0.072	0.067	7.058	6.948	7.174	7.1	7.309	7.219	7.425	1.077	1.062	1.093	1.083	1.111	1.1	1.127	55.136	58.8	59.808	61.591	62.237	63.546	63.923	35.791	0	22.768	0.115	25.616	0.592	28.904	459.123	452.485	441.914	435.207	427.342
CHEMBL434748	CCCCCc1ccc(cc1)C(=O)N(CCN(CCCC)CCCC)Cc2ccc(nc2)c3cncnc3	IC50 (nM)	=	2229	-1	Plasmepsin 2 (P. falciparum)	0.112951	P46925	Training	0.623	0.371	0.385	0.268	0.269	0.201	0.199	7.003	6.979	7.092	7.082	7.19	7.164	7.275	1.068	1.065	1.081	1.08	1.095	1.092	1.107	44.042	47.389	48.745	50.528	51.575	52.804	53.589	23.527	0	15.502	0.048	14.504	0.144	14.796	459.918	446.99	447.143	436.022	436.801
CHEMBL3764744	NC1=Nc2cc(ccc2C(=O)N1C[C@@H]3CCCO3)c4ccccc4	IC50 (nM)	=	2300	-1	Plasmepsin 2 (P. falciparum)	0.112951	P46925	Training	0.266	0.155	0.151	0.108	0.101	0.071	0.067	7.289	7.117	7.374	7.249	7.485	7.348	7.573	1.11	1.086	1.121	1.104	1.135	1.117	1.147	54.415	57.85	58.799	60.569	61.187	62.472	62.716	50.704	0	30.558	0.15	32.498	0.734	34.827	440.424	432.944	423.911	417.829	410.949
CHEMBL1780012	COc1ccc(Cl)cc1NC(=O)c2sc3nc(cc(c4ccc(OCc5ccccc5)c(OC)c4)c3c2N)c6ccccc6	IC50 (nM)	=	2300	-1	Plasmepsin 2 (P. falciparum)	0.112951	P46925	Test	0.216	0.016	0.048	0.005	0.023	0.004	0.014	7.257	7.025	7.14	7.054	7.161	7.095	7.194	1.41	1.176	1.254	1.201	1.245	1.226	1.253	69.696	75.532	77.359	80.252	81.648	83.896	84.945	53.009	0	24.878	7.45	22.495	10.784	22.636	454.524	451.034	451.137	448.454	445.752
CHEMBL424758	CCCCCc1ccc(cc1)C(=O)N(CCN(CCCC)CCCC)Cc2ccc(cn2)c3ccccc3	IC50 (nM)	=	2345	-1	Plasmepsin 2 (P. falciparum)	0.112951	P46925	Training	0.623	0.371	0.389	0.267	0.273	0.199	0.202	6.859	6.857	6.979	6.976	7.094	7.075	7.194	1.049	1.049	1.066	1.066	1.082	1.08	1.097	44.499	47.86	49.206	50.981	52.011	53.223	53.986	14.782	0	10.255	0.279	10.191	0.845	10.923	473.636	461.994	458.611	449.455	446.588
CHEMBL3763159	NC1=Nc2cc(ccc2C(=O)N1C[C@@H]3CC[C@@H](O3)c4ccccc4)c5ccc(cc5)C6CCCCC6	IC50 (nM)	=	2400	-1	Plasmepsin 2 (P. falciparum)	0.112951	P46925	Training	0.301	0.216	0.19	0.149	0.132	0.102	0.092	7.027	6.917	7.126	7.055	7.252	7.171	7.369	1.073	1.058	1.086	1.077	1.104	1.093	1.119	56.031	58.894	59.592	61.022	61.624	62.808	63.235	33.802	0	21.113	0.106	23.816	0.553	27.172	461.617	456.08	446.43	440.349	432.729
CHEMBL1780017	CCN(CC)c1ccc(\C=N\NC(=O)CSc2nc3ccccc3n2Cc4ccc(Cl)cc4)cc1	IC50 (nM)	=	2400	-1	Plasmepsin 2 (P. falciparum)	0.112951	P46925	Training	0.352	0.08	0.121	0.036	0.083	0.015	0.067	7.15	7.071	7.239	7.169	7.296	7.242	7.348	1.469	1.204	1.289	1.221	1.263	1.235	1.258	60.033	63.269	63.257	64.255	63.957	64.499	64.03	40.855	3.717	29.222	10.52	25.934	14.701	25.068	458.792	445.116	438.181	434.037	429.234
CHEMBL3763955	NC1=Nc2cc(ccc2C(=O)N1C[C@@H]3CC[C@@H](O3)c4ccc5ccccc5c4)c6ccccc6	IC50 (nM)	=	2500	-1	Plasmepsin 2 (P. falciparum)	0.112951	P46925	Test	0.155	0.094	0.091	0.068	0.067	0.05	0.051	7.058	6.937	7.149	7.071	7.268	7.182	7.378	1.077	1.061	1.09	1.079	1.106	1.094	1.121	58.837	61.568	61.91	63.084	63.345	64.257	64.394	35.791	0	21.909	0.11	24.309	0.561	27.395	459.123	453.742	444.257	438.483	431.254
CHEMBL1780016	CCN(CC)C(=O)c1sc(NC(=O)c2cc(nc3ccccc23)c4cccc(C)c4)c(C(=O)OC)c1C	IC50 (nM)	=	2500	-1	Plasmepsin 2 (P. falciparum)	0.112951	P46925	Training	0.461	0.122	0.125	0.059	0.063	0.039	0.042	7.305	7.132	7.415	7.243	7.495	7.32	7.549	1.279	1.167	1.246	1.203	1.26	1.228	1.274	64.868	71.008	71.429	73.414	73.29	74.632	74.297	58.416	0	37.651	3.665	34.131	6.87	33.17	445.164	435.259	427.554	423.403	417.332
CHEMBL220516	CCCCCc1ccc(cc1)C(=O)N(CCN(CCCC)CCCC)Cc2ccc(cc2)N3CCN(C)CC3	IC50 (nM)	=	2549	-1	Plasmepsin 2 (P. falciparum)	0.112951	P46925	Training	0.846	0.435	0.529	0.345	0.373	0.27	0.279	6.92	6.968	7.059	7.066	7.165	7.146	7.249	1.057	1.063	1.076	1.078	1.091	1.089	1.104	45.447	49.125	50.349	52.257	53.283	54.581	55.366	8.548	0	7.718	0.138	8.494	0.25	9.544	467.732	448.348	449.974	438.52	438.538
CHEMBL3765317	COC(=O)CCc1ccc(cc1)c2ccc3C(=O)N(C[C@@H]4CC[C@@H](O4)c5ccccc5)C(=Nc3c2)N	IC50 (nM)	=	2600	-1	Plasmepsin 2 (P. falciparum)	0.112951	P46925	Training	0.293	0.114	0.122	0.084	0.084	0.064	0.065	7.323	7.128	7.413	7.247	7.509	7.338	7.586	1.116	1.089	1.128	1.105	1.141	1.118	1.151	53.34	56.298	56.384	57.762	57.974	59.209	59.455	44.263	0	29.513	0.104	30.832	0.53	32.769	440.951	433.191	424.261	419.683	412.664
CHEMBL581498	CCCN(CCC)C(=O)c1cc(cc(c1)C(=O)N[C@@H](Cc2ccccc2)[C@H](O)CNCc3cccc(OC)c3)N4CCCCS4(=O)=O	IC50 (nM)	=	2700	-1	Plasmepsin 2 (P. falciparum)	0.112951	P46925	Test	0.525	0.289	0.272	0.189	0.18	0.148	0.144	7.419	7.207	7.641	7.427	7.894	7.597	8.113	1.26	1.33	1.414	1.512	1.583	1.698	1.748	55.256	60.475	61.528	64.821	65.185	68.146	67.834	43.418	11.099	36.887	18.202	42.646	24.616	49.72	436.308	428.483	410.927	408.152	390.711
CHEMBL3900873	COc1cccc(c1)C2(NC(=N)N(C3CC3)C2=O)c4cccc(OC)c4	IC50 (nM)	=	2830	-1	Plasmepsin 2 (P. falciparum)	0.112951	P46925	Training	0.375	0.104	0.13	0.064	0.078	0.044	0.057	7.434	7.224	7.434	7.285	7.496	7.365	7.546	1.131	1.102	1.129	1.109	1.138	1.12	1.144	60.142	66.378	68.194	70.874	71.562	73.213	73.293	45.608	0	35.722	2.072	33.844	4.487	32.335	431.007	421.654	418.484	415.051	407.996
CHEMBL220732	CCCCCc1ccc(cc1)C(=O)N(CCN2CCOCC2)Cc3ccc(cc3)c4ccc5OCOc5c4	IC50 (nM)	=	2897	-1	Plasmepsin 2 (P. falciparum)	0.112951	P46925	Training	0.496	0.263	0.296	0.206	0.209	0.161	0.158	7.208	7.099	7.219	7.154	7.258	7.206	7.302	1.1	1.085	1.102	1.093	1.107	1.1	1.114	49.009	51.534	52.314	53.606	54.303	55.224	55.767	14.946	0	10.346	0.632	9.519	0.89	9.686	451.128	436.767	440.367	432.777	433.173
CHEMBL375970	CCCCCc1ccc(cc1)C(=O)N(CCN(CCCC)CCCC)Cc2ccc(cc2)N(C)c3ccncc3	IC50 (nM)	=	3015	-1	Plasmepsin 2 (P. falciparum)	0.112951	P46925	Training	0.672	0.354	0.382	0.252	0.263	0.188	0.195	6.91	6.928	7.034	7.025	7.136	7.109	7.221	1.055	1.058	1.073	1.072	1.088	1.084	1.1	45.548	49.291	50.646	52.476	53.554	54.8	55.603	14.305	0	9.899	0.045	9.744	0.136	10.366	468.639	453.219	452.357	442.823	441.71
CHEMBL219895	CCCCCc1ccc(cc1)C(=O)N(CCN2CCCCC2)Cc3ccc(cc3)C(F)(F)F	IC50 (nM)	=	3600	-1	Plasmepsin 2 (P. falciparum)	0.112951	P46925	Test	0.555	0.342	0.37	0.256	0.273	0.195	0.209	7.679	7.141	7.558	7.268	7.567	7.346	7.589	1.182	1.095	1.16	1.113	1.159	1.124	1.161	43.229	46.652	46.791	48.729	49.233	50.762	51.291	9.466	0	8.332	0.051	9.039	0.152	10.041	438.81	439.914	430.787	426.725	422.215
CHEMBL560343	O[C@H]([C@H](Cc1ccccc1)NC(=O)CC2CCCCC2)[C@H](O)[C@H](Cc3ccccc3)NC(=O)CC4CCCCC4	IC50 (nM)	=	3908	-1	Plasmepsin 2 (P. falciparum)	0.112951	P46925	Training	0.447	0.367	0.373	0.319	0.327	0.281	0.295	7.173	6.916	7.178	7.061	7.306	7.174	7.419	1.095	1.059	1.096	1.08	1.114	1.096	1.13	44.754	46.856	46.753	48.019	47.656	48.727	48.127	42.268	0	24.639	3.486	25.195	4.23	26.663	453.772	457.526	443.715	443.062	429.813
CHEMBL3264809	COc1cccc(c1)C(C)(C)NC[C@@H](O)[C@H](Cc2ccccc2)NC(=O)c3cc(cc(c3)C(=O)N)N4CCCCC4	IC50 (nM)	=	4400	-1	Plasmepsin 2 (P. falciparum)	0.112951	P46925	Training	0.455	0.193	0.237	0.154	0.169	0.122	0.132	7.29	7.065	7.279	7.138	7.325	7.209	7.381	1.111	1.079	1.109	1.09	1.116	1.1	1.124	50.811	54.47	53.934	55.46	55.149	56.121	55.882	50.102	0	29.549	1.757	28.164	2.211	28.812	442.283	439.815	432.687	432.483	425.87
CHEMBL375836	CCCCCc1ccc(cc1)C(=O)N(CCN(CCCC)CCCC)Cc2ccc(cn2)c3ccncc3	IC50 (nM)	=	4553	-1	Plasmepsin 2 (P. falciparum)	0.112951	P46925	Training	0.625	0.371	0.39	0.267	0.273	0.199	0.203	6.931	6.918	7.035	7.021	7.138	7.112	7.23	1.058	1.057	1.073	1.072	1.088	1.085	1.101	42.692	45.96	47.32	49.109	50.199	51.475	52.326	21.343	0	12.879	0.279	11.602	0.845	11.951	466.777	454.492	452.63	443.888	441.63
CHEMBL2347359	Cc1ccccc1N\C(=N/N=C\c2ccc3ccc4ccc(\C=N/N=C(\Nc5ccccc5C)/c6ccccn6)nc4c3n2)\c7ccccn7	IC50 (nM)	=	4620	-1	Plasmepsin 2 (P. falciparum)	0.112951	P46925	Test	0.118	0	0.022	0.004	0.011	0.004	0.008	7.05	7.01	7.15	7.18	7.261	7.29	7.346	1.072	1.067	1.086	1.09	1.1	1.104	1.112	54.71	57.764	58.859	60.214	60.897	61.599	61.91	37.956	5.092	22.138	13.873	21.001	17.803	21.987	451.874	444.054	434.204	426.945	420.39
CHEMBL219831	CCCCCc1ccc(cc1)C(=O)N(CCN(CCCC)CCCC)Cc2ccc(cn2)c3cccnc3	IC50 (nM)	=	5266	-1	Plasmepsin 2 (P. falciparum)	0.112951	P46925	Training	0.625	0.371	0.39	0.267	0.273	0.199	0.203	6.931	6.918	7.035	7.027	7.14	7.118	7.233	1.058	1.057	1.073	1.072	1.088	1.086	1.102	42.697	45.967	47.327	49.117	50.206	51.483	52.333	21.343	0	12.879	0.279	11.602	1.04	11.832	466.777	454.492	452.63	443.192	441.34
CHEMBL3763524	NC1=Nc2cc(ccc2C(=O)N1CC3CCC4(CCCCC4)O3)c5ccccc5	IC50 (nM)	=	5300	-1	Plasmepsin 2 (P. falciparum)	0.112951	P46925	Training	0.346	0.23	0.224	0.174	0.174	0.137	0.137	7.154	7.012	7.272	7.162	7.389	7.27	7.483	1.091	1.071	1.107	1.092	1.123	1.107	1.135	55.032	58.328	58.856	60.557	60.919	62.273	62.493	41.962	0	25.243	0.125	27.305	0.622	29.936	451.386	445.126	432.491	428.133	419.534
CHEMBL279386	COc1ccc(C(=O)\C=C\c2ccc(cc2)C(F)(F)F)c(OC)c1	IC50 (nM)	=	6000	-1	Plasmepsin 2 (P. falciparum)	0.112951	P46925	Training	0.311	0.045	0.082	0.029	0.046	0.026	0.037	8.336	7.412	7.823	7.353	7.63	7.314	7.514	1.285	1.138	1.204	1.129	1.172	1.123	1.153	42.979	47.763	47.705	49.671	49.892	51.296	51.545	19.24	0	10.759	0	9.439	0	9.44	405.084	416.273	414.919	421.853	418.943
CHEMBL137883	COc1ccc(C(=O)\C=C\c2ccc(F)cc2F)c(OC)c1	IC50 (nM)	=	6000	-1	Plasmepsin 2 (P. falciparum)	0.112951	P46925	Test	0.331	0.039	0.073	0.024	0.037	0.022	0.031	8.078	7.339	7.493	7.264	7.408	7.242	7.373	1.242	1.126	1.15	1.115	1.136	1.111	1.13	44.079	48.712	49.408	51.033	51.478	52.544	52.781	20.99	0	11.768	0	10.18	0	9.983	415.154	421.153	424.853	428.076	426.51
CHEMBL1780018	CCOC(=O)c1ccc(cc1)\N=C\2/S\C(=C/c3ccc(cc3)C(C)(C)C)\C(=O)N2c4ccc(cc4)C(=O)OCC	IC50 (nM)	=	6100	-1	Plasmepsin 2 (P. falciparum)	0.112951	P46925	Training	0.412	0.121	0.139	0.046	0.067	0.022	0.038	7.31	7.135	7.431	7.244	7.47	7.297	7.476	1.268	1.16	1.261	1.218	1.302	1.26	1.329	62.373	69.66	71.523	75.923	77.668	81.176	82.756	46.197	0	34.235	2.694	32.266	4.974	30.792	446.793	435.371	427.292	423.859	420.551
CHEMBL2347357	SC(=N)NN\C(=C/c1nc(cc2ccccc12)c3ccccn3)\c4ccc(Cl)cc4	IC50 (nM)	=	6450	-1	Plasmepsin 2 (P. falciparum)	0.112951	P46925	Training	0.063	0.016	0.025	0.014	0.021	0.014	0.019	7.08	6.913	7.018	6.939	7.019	6.955	7.019	1.521	1.152	1.248	1.15	1.214	1.143	1.193	61.861	66.121	67.324	70.262	71.202	73.439	74.021	95.412	4.135	62.582	7.731	57.24	8.628	51.408	463.656	462.675	456.218	458.327	452.864
CHEMBL3972112	Clc1ccccc1C2(NC(=N)N(C3CCCCC3)C2=O)c4ccccc4Cl	IC50 (nM)	=	6750	-1	Plasmepsin 2 (P. falciparum)	0.112951	P46925	Training	0.278	0.179	0.168	0.111	0.108	0.068	0.072	7.262	7.015	7.292	7.191	7.424	7.323	7.509	1.64	1.179	1.277	1.189	1.242	1.196	1.23	72.304	79.333	81.597	84.954	85.741	87.727	87.744	37.608	0	32.843	2.035	32.454	4.282	31.306	461.265	454.984	441.093	434.474	423.187
CHEMBL2347360	Cc1ccc(cc1)S(=O)(=O)Nc2ccccc2CNc3cnc4ccccc4c3	IC50 (nM)	=	7000	-1	Plasmepsin 2 (P. falciparum)	0.112951	P46925	Test	0.159	0.018	0.045	0.019	0.032	0.021	0.029	7.159	7.007	7.48	7.281	7.861	7.534	8.192	1.302	1.436	1.533	1.705	1.788	1.976	2.01	61.411	65.718	66.535	70.493	71.001	75.187	74.715	41.095	19.794	44.915	30.658	59.16	41.013	72.997	454.586	452.809	428.14	428.022	400.153
CHEMBL1780020	Cc1ccc(NC(=S)N(CC2=Cc3cccc(C)c3NC2=O)Cc4ccc5OCOc5c4)cc1	IC50 (nM)	=	7000	-1	Plasmepsin 2 (P. falciparum)	0.112951	P46925	Training	0.323	0.046	0.095	0.023	0.061	0.021	0.052	7.219	7.052	7.196	7.096	7.205	7.134	7.218	1.28	1.158	1.282	1.19	1.289	1.207	1.288	62.858	67.127	67.875	70.374	71.163	72.839	73.445	52.691	0	42.896	0.304	38.14	0.39	35.101	450.913	443.908	443.437	440.174	439.326
CHEMBL3929162	CCCCCc1ccc(cc1)C(=O)N(CCN(CCO)CCO)Cc2ccc(OCC)cc2	IC50 (nM)	=	8230	-1	Plasmepsin 2 (P. falciparum)	0.112951	P46925	Training	0.666	0.39	0.388	0.275	0.269	0.201	0.199	7.315	7.106	7.254	7.17	7.3	7.236	7.363	1.116	1.085	1.106	1.094	1.113	1.104	1.122	42.596	46.677	48.279	50.407	51.581	53.115	54.005	36.851	0	15.053	0.753	12.462	0.766	12.623	443.117	435.459	435.306	429.796	428.555
CHEMBL220719	CCCCCc1ccc(cc1)C(=O)N(CCN(CCCC)CCCC)Cc2ccc(cn2)c3cncnc3	IC50 (nM)	=	8530	-1	Plasmepsin 2 (P. falciparum)	0.112951	P46925	Training	0.623	0.371	0.389	0.267	0.273	0.199	0.202	7.003	6.979	7.092	7.078	7.188	7.161	7.274	1.068	1.065	1.081	1.079	1.095	1.091	1.107	44.043	47.391	48.748	50.532	51.58	52.812	53.598	23.527	0	15.502	0.279	13.639	1.163	13.294	459.918	446.99	447.143	436.93	436.536
CHEMBL2347358	Brc1cccc(c1)N(CC(=O)Nc2ccc(CSc3ccccc3)cc2)S(=O)(=O)c4ccccc4	IC50 (nM)	=	8990	-1	Plasmepsin 2 (P. falciparum)	0.112951	P46925	Test	0.141	0.008	0.061	0.017	0.052	0.025	0.05	7.189	7.03	7.53	7.334	7.894	7.607	8.181	2.673	1.593	1.894	1.791	1.959	1.983	2.07	72.102	76.908	77.756	82.523	83.217	87.918	87.816	49.705	14.618	43.495	22.454	50.347	31.472	57.286	475.692	460.181	435.598	429.779	403.371
CHEMBL2347356	OC(CNCc1ccccc1)Cn2c3ccc(Cl)cc3c4cc(Cl)ccc24	IC50 (nM)	=	9470	-1	Plasmepsin 2 (P. falciparum)	0.112951	P46925	Training	0.24	0.091	0.143	0.066	0.102	0.047	0.073	7.161	6.89	6.954	6.901	6.919	6.903	6.907	1.627	1.169	1.259	1.157	1.201	1.152	1.18	61.186	65.785	67.125	69.784	70.933	72.787	73.68	21.418	0	5.358	2.018	3.078	1.829	2.098	470.919	470.17	470.583	468.702	469.958
CHEMBL538145	CCCCNC(=O)C[C@H](O)[C@H](CC(C)C)NC(=O)[C@@H](NC(=O)Cc1ccc2cc(ccc2c1)C(=O)OCCCC(=O)N[C@@H](C(C)C)C(=O)N[C@H](CCCCN)C(=O)NCCCC(C)Nc3cc(OC)cc4cccnc34)C(C)CC	IC50 (nM)	=	9600	-1	Plasmepsin 2 (P. falciparum)	0.112951	P46925	Training	0.608	0.333	0.331	0.228	0.228	0.176	0.182	7.477	7.218	7.576	7.372	7.677	7.48	7.737	1.137	1.101	1.152	1.124	1.167	1.139	1.175	44.956	48.451	48.091	49.643	48.985	49.953	49.212	56.984	0	38.748	3.756	36.373	6.791	35.121	428.182	423.01	409.239	407.837	396.974
CHEMBL3763523	NC1=Nc2cc(ccc2C(=O)N1C[C@@H]3CC[C@@H](O3)c4ccccc4)c5ccc(CCCc6ccccc6)cc5	IC50 (nM)	=	10000	-1	Plasmepsin 2 (P. falciparum)	0.112951	P46925	Training	0.214	0.128	0.119	0.085	0.083	0.06	0.061	6.987	6.89	7.093	7.034	7.232	7.161	7.362	1.067	1.054	1.082	1.074	1.101	1.092	1.119	54.899	57.587	58.321	59.885	60.617	61.979	62.546	31.202	0	20.021	0.102	23.189	0.544	26.957	464.877	459.205	449.408	442.747	434.604
CHEMBL1941010	Fc1ccc(cc1)C(=O)Cn2c(nc3ccccc23)c4ccccn4	IC50 (nM)	=	10000	-1	Plasmepsin 2 (P. falciparum)	0.112951	P46925	Test	0.078	0.01	0.028	0.012	0.025	0.013	0.024	7.418	7.086	7.288	7.191	7.308	7.246	7.337	1.134	1.083	1.112	1.097	1.114	1.105	1.118	53.009	56.254	57.054	58.743	59.172	60.16	60.225	29.247	0	15.253	2.9	12.439	4.149	11.726	441.072	439.656	431.176	429.648	424.541
CHEMBL1941012	O=C(Cn1c(nc2ccccc12)c3ccccn3)c4ccccc4	IC50 (nM)	=	10000	-1	Plasmepsin 2 (P. falciparum)	0.112951	P46925	Training	0.072	0.011	0.027	0.012	0.025	0.013	0.025	7.067	6.977	7.148	7.112	7.225	7.192	7.276	1.077	1.065	1.089	1.084	1.1	1.096	1.108	54.2	57.062	58.135	59.682	60.113	60.989	61.015	30.465	0	15.917	3.019	12.959	4.313	12.181	455.923	447.982	439.671	435.336	429.583
CHEMBL1699130	COC(=O)CCC(=O)N(CCN(Cc1ccccc1)C(=O)CCC(=O)OC)Cc2ccccc2	IC50 (nM)	=	10000	-1	Plasmepsin 2 (P. falciparum)	0.112951	P46925	Training	0.509	0.168	0.215	0.157	0.175	0.161	0.171	7.604	7.393	7.804	7.527	7.909	7.638	7.975	1.158	1.128	1.186	1.147	1.201	1.163	1.211	41.285	43.123	42.193	42.953	42.193	42.712	42.094	39.909	0	34.186	0.043	33.337	2.209	32.453	423.027	404.635	396.205	390.244	383.916
CHEMBL3109517	COc1ccc(cc1)C2(NC(=S)N(C3CCCCC3)C2=O)c4ccc(OC)cc4	IC50 (nM)	>	10000	-1	Plasmepsin 2 (P. falciparum)	0.112951	P46925	Training	0.468	0.203	0.191	0.123	0.105	0.073	0.062	7.248	7.091	7.248	7.152	7.304	7.218	7.35	1.316	1.181	1.331	1.222	1.369	1.267	1.395	67.086	75.22	79.037	83.59	86.058	89.258	90.526	56.785	0	46.622	1.964	45.344	4.727	43.708	450.747	440.581	438.609	435.294	430.088
CHEMBL3109518	COc1ccc(cc1)C2(NC(=O)N(C3CCCCC3)C2=O)c4ccc(OC)cc4	IC50 (nM)	>	10000	-1	Plasmepsin 2 (P. falciparum)	0.112951	P46925	Test	0.442	0.181	0.194	0.111	0.12	0.071	0.083	7.427	7.22	7.485	7.324	7.59	7.438	7.672	1.132	1.103	1.139	1.117	1.153	1.133	1.165	57.8	63.769	66.049	69.041	70.318	72.349	72.845	31.323	0	24.628	1.964	24.165	3.851	23.857	434.719	423.493	418.87	412.459	404.864
CHEMBL3764518	NC1=Nc2cc(ccc2C(=O)N1C[C@@H]3CC[C@@H](O3)c4ccccc4)c5ccc(CCC6CCCCC6)cc5	IC50 (nM)	=	10700	-1	Plasmepsin 2 (P. falciparum)	0.112951	P46925	Training	0.339	0.244	0.225	0.179	0.163	0.128	0.115	6.999	6.899	7.104	7.042	7.24	7.166	7.367	1.069	1.055	1.083	1.075	1.102	1.092	1.119	54.066	56.863	57.692	59.356	60.176	61.6	62.236	32.023	0	20.372	0.104	23.436	0.548	27.105	463.847	458.209	448.45	441.896	433.866
CHEMBL1780014	CCCCOc1cccc(c1)c2cc(C(=O)N\N=C(/C)\c3cccc(NC(=O)C(C)(C)C)c3)c4ccccc4n2	IC50 (nM)	=	11500	-1	Plasmepsin 2 (P. falciparum)	0.112951	P46925	Training	0.417	0.134	0.183	0.088	0.111	0.066	0.083	7.176	7.048	7.277	7.192	7.346	7.281	7.393	1.094	1.076	1.108	1.096	1.118	1.109	1.124	52.292	56.441	56.11	57.733	57.489	58.223	58.04	33.987	3.232	25.15	4.395	23.315	6.446	22.646	450.04	442.841	431.552	426.858	421.807
CHEMBL555902	O[C@H]([C@H](Cc1ccccc1)NC(=O)c2ccc3OCCOc3c2)[C@H](O)[C@H](Cc4ccccc4)NC(=O)c5ccc(F)cc5Cl	IC50 (nM)	=	11773	-1	Plasmepsin 2 (P. falciparum)	0.112951	P46925	Training	0.197	0.12	0.118	0.093	0.093	0.078	0.078	7.645	7.16	7.428	7.281	7.477	7.354	7.54	1.331	1.13	1.191	1.147	1.192	1.157	1.199	52.31	55.461	55.404	56.789	56.784	57.842	57.697	42.298	0	23.032	3.543	21.931	4.208	22.551	431.899	436.54	426.614	425.552	417.972
CHEMBL3763900	NC1=Nc2cc(ccc2C(=O)N1C[C@@H]3CC[C@@H](O3)c4ccccc4)c5ccc(CCCCCc6ccccc6)cc5	IC50 (nM)	=	12000	-1	Plasmepsin 2 (P. falciparum)	0.112951	P46925	Test	0.254	0.165	0.149	0.11	0.101	0.074	0.071	6.963	6.874	7.074	7.02	7.217	7.15	7.352	1.064	1.052	1.079	1.072	1.099	1.09	1.117	53.475	56.212	57.147	58.853	59.752	61.241	61.946	29.68	0	19.353	0.1	22.711	0.536	26.641	466.786	461.072	451.227	444.38	436.035
CHEMBL3765557	NC1=Nc2cc(ccc2C(=O)N1CC3CC(CO3)c4ccccc4)c5ccccc5	IC50 (nM)	=	12500	-1	Plasmepsin 2 (P. falciparum)	0.112951	P46925	Training	0.193	0.103	0.117	0.083	0.085	0.062	0.063	7.132	6.998	7.215	7.131	7.346	7.247	7.459	1.088	1.069	1.099	1.087	1.116	1.103	1.132	56.117	59.152	59.864	61.389	61.932	63.139	63.468	40.563	0	24.972	0.125	27.428	0.63	30.438	453.139	446.761	438.551	431.525	423.93
CHEMBL556509	Cc1ccc(cn1)C(=O)N[C@@H](Cc2ccccc2)[C@@H](O)[C@H](O)[C@H](Cc3ccccc3)NC(=O)C4CCOC4	IC50 (nM)	=	12657	-1	Plasmepsin 2 (P. falciparum)	0.112951	P46925	Training	0.312	0.169	0.207	0.154	0.173	0.146	0.157	7.42	7.099	7.351	7.237	7.451	7.336	7.543	1.13	1.085	1.12	1.105	1.135	1.119	1.148	45.794	48.341	48.117	49.132	48.916	49.529	49.173	53.296	0	28.492	3.5	28.512	4.388	30.09	434.48	436.767	427.046	423.121	415.855
CHEMBL1941013	O=C(Cn1c(nc2ccccc12)c3ccccn3)c4ccc(cc4)c5ccccc5	IC50 (nM)	=	14700	-1	Plasmepsin 2 (P. falciparum)	0.112951	P46925	Training	0.057	0.008	0.022	0.01	0.02	0.011	0.021	6.954	6.882	7.021	6.994	7.09	7.068	7.147	1.062	1.052	1.072	1.068	1.082	1.078	1.09	56.965	59.615	60.45	61.766	62.17	62.998	63.11	24.372	0	12.77	2.432	10.538	3.537	10.101	465.539	459.186	452.388	448.679	443.484
CHEMBL1941006	Oc1ccc(cc1O)C(=O)Cn2c(nc3ccccc23)c4ccccn4	IC50 (nM)	=	19600	-1	Plasmepsin 2 (P. falciparum)	0.112951	P46925	Test	0.076	0.01	0.027	0.012	0.024	0.013	0.024	7.434	7.097	7.289	7.214	7.31	7.269	7.338	1.131	1.083	1.11	1.1	1.113	1.107	1.117	53.497	57.16	57.713	59.307	59.706	60.608	60.735	59.603	0	20.1	4.986	14.496	6.256	13.265	431.007	435.313	426.735	425.592	421.343
CHEMBL1941005	[O-][N+](=O)c1cccc(c1)C(=O)Cn2c(nc3ccccc23)c4ccccn4	IC50 (nM)	=	20400	-1	Plasmepsin 2 (P. falciparum)	0.112951	P46925	Training	0.223	-0.133	0.16	-0.123	0.15	-0.114	0.143	7.501	7.328	7.552	7.478	7.623	7.557	7.667	1.139	1.114	1.147	1.136	1.157	1.147	1.164	52.898	55.616	55.358	56.53	56.122	56.807	56.32	57.903	5.38	33.675	7.506	29	8.234	27.418	424.057	419.733	407.168	404.327	396.588
CHEMBL1941007	Clc1ccc(cc1)C(=O)Cn2c(nc3ccccc23)c4ccccn4	IC50 (nM)	=	21200	-1	Plasmepsin 2 (P. falciparum)	0.112951	P46925	Training	0.091	0.01	0.03	0.012	0.026	0.012	0.025	7.184	7.014	7.189	7.132	7.242	7.2	7.286	1.383	1.13	1.193	1.136	1.166	1.135	1.156	57.023	60.054	60.576	62.077	62.308	63.182	63.128	29.247	0	15.253	2.9	12.439	4.149	11.726	457.846	449.913	442.351	438.051	432.567
CHEMBL1777836	CC(C)CCNC(=O)[C@@H](N(C(=O)c1snc(C(=O)N)c1N)c2ccc3OCOc3c2)c4c[nH]c5ccccc45	IC50 (nM)	=	21300	-1	Plasmepsin 2 (P. falciparum)	0.112951	P46925	Training	0.283	0.121	0.138	0.079	0.082	0.054	0.056	7.611	7.298	7.585	7.409	7.636	7.483	7.67	1.312	1.191	1.245	1.212	1.247	1.229	1.254	66.298	72.193	73.133	76.197	76.816	79.134	79.408	96.585	7.913	45.533	13.772	42.462	16.472	40.992	418.594	415.377	408.796	406.009	399.799
CHEMBL1178994	NC(=N)N\N=C\c1ccc2OCOc2c1	IC50 (nM)	=	24000	-1	Plasmepsin 2 (P. falciparum)	0.112951	P46925	Test	0.124	-0.006	0.05	-0.016	0.038	-0.019	0.034	7.944	7.576	7.81	7.597	7.765	7.616	7.744	1.199	1.149	1.18	1.151	1.172	1.153	1.169	39.51	41.011	40.275	41.054	40.321	40.98	40.262	114.249	8.261	93.328	16.004	85.792	21.664	80.577	384.9	383.583	381.957	383.227	379.294
CHEMBL3763552	OC1CN(C1)C(c2ccccc2)c3ccccc3	IC50 (nM)	=	24000	-1	Plasmepsin 2 (P. falciparum)	0.112951	P46925	Training	0.232	0.095	0.218	0.09	0.206	0.082	0.194	6.951	6.803	6.85	6.852	6.854	6.874	6.867	1.063	1.042	1.048	1.048	1.048	1.051	1.05	49.063	52.037	53.036	54.295	54.455	55.072	54.881	23.319	0	4.689	1.192	2.614	1.245	2.012	468.857	468.633	468.169	464.825	465.969
CHEMBL3764172	NC1=Nc2ccccc2C(=O)N1CC3CCCO3	IC50 (nM)	=	24000	-1	Plasmepsin 2 (P. falciparum)	0.112951	P46925	Training	0.354	0.205	0.195	0.136	0.123	0.085	0.078	7.551	7.313	7.626	7.442	7.705	7.515	7.749	1.146	1.113	1.156	1.131	1.166	1.14	1.171	48.351	51.937	53.011	54.865	55.429	56.659	56.816	67.605	0	39.362	0.189	39.867	0.881	40.92	419.231	410.335	400.834	395.467	390.197
CHEMBL3764193	CC(C)NS(=O)(=O)Cc1ccccc1	IC50 (nM)	=	24000	-1	Plasmepsin 2 (P. falciparum)	0.112951	P46925	Training	0.521	0.198	0.234	0.149	0.161	0.133	0.138	7.471	7.262	8.132	7.648	8.588	7.888	8.823	1.574	1.886	1.969	2.305	2.238	2.556	2.376	50.456	55.924	55.598	60.59	58.353	63.102	59.59	56.98	42.062	79.312	57.888	97.147	67.395	106.266	438.875	433.663	386.001	399.304	351.324
CHEMBL3764629	Nc1ccc(cc1)c2cn3ccsc3n2	IC50 (nM)	=	24000	-1	Plasmepsin 2 (P. falciparum)	0.112951	P46925	Test	0.043	0	0.012	0	0.007	0.001	0.005	7.061	6.952	7.024	6.99	7.027	7.009	7.034	1.481	1.255	1.353	1.256	1.323	1.269	1.313	63.216	66.196	66.252	67.458	67.716	68.372	68.584	110.676	0	45.774	1.87	32.078	5.449	25.824	458.062	454.956	453.422	450.728	451.233
CHEMBL3764748	NCC(O)CNc1ccc(cc1Cl)[N+](=O)[O-]	IC50 (nM)	=	24000	-1	Plasmepsin 2 (P. falciparum)	0.112951	P46925	Training	0.56	-0.091	0.445	-0.163	0.39	-0.213	0.359	8.233	7.719	7.995	7.908	8.076	8.027	8.173	1.695	1.271	1.379	1.304	1.359	1.323	1.359	41.012	44.467	43.02	43.708	42.65	42.913	41.93	128.951	10.128	55.975	18.21	49.179	16.673	48.658	385.385	396.034	380.532	378.746	369.06
CHEMBL3765202	Cc1[nH]nc(Nc2ccccc2)c1N	IC50 (nM)	=	24000	-1	Plasmepsin 2 (P. falciparum)	0.112951	P46925	Training	0.202	0	0.042	0.013	0.027	0.013	0.023	7.285	7.102	7.212	7.195	7.242	7.233	7.267	1.103	1.079	1.094	1.092	1.098	1.097	1.101	40.965	43.483	43.252	43.745	43.734	43.927	43.875	82.433	11.077	27.732	20.467	24.327	21.662	23.85	429.533	435.366	426.553	425.45	421.787
CHEMBL3765209	CNC(=O)C1CCC(CC1)c2nsc3ccccc23	IC50 (nM)	=	24000	-1	Plasmepsin 2 (P. falciparum)	0.112951	P46925	Training	0.464	0.263	0.24	0.196	0.187	0.173	0.169	7.08	6.944	7.12	7.027	7.175	7.077	7.219	1.401	1.225	1.288	1.225	1.271	1.23	1.261	59.457	62.312	61.772	61.768	60.83	60.43	59.423	73.671	16.546	38.215	7.971	30.918	6.073	28.434	461.874	457.098	453.169	448.331	446.029
CHEMBL1562951	NC(=O)c1ccsc1NC(=O)c2cccs2	IC50 (nM)	=	24000	-1	Plasmepsin 2 (P. falciparum)	0.112951	P46925	Test	0.078	0.006	0.017	0.003	0.009	0.001	0.006	7.531	7.194	7.625	7.361	7.714	7.446	7.759	1.908	1.448	1.608	1.434	1.528	1.438	1.497	68.055	70.529	68.181	69.095	67.344	68.296	66.89	187.47	0	97.651	10.266	84.391	18.778	79.998	436.527	437.279	417.233	416.671	403.797
CHEMBL1370160	Cc1ccc(C)n1NC(=O)c2ccc(O)cc2	IC50 (nM)	=	24000	-1	Plasmepsin 2 (P. falciparum)	0.112951	P46925	Training	0.31	0.003	0.058	0.017	0.04	0.02	0.033	7.452	7.202	7.485	7.349	7.555	7.441	7.617	1.133	1.098	1.138	1.118	1.148	1.131	1.156	44.799	48.197	47.489	48.659	48.368	49.102	48.856	51.157	3.121	28.735	3.466	26.683	3.886	27.35	429.576	427.153	411.387	411.203	401.925
CHEMBL556236	CC(C)C[C@H](NC(=O)CC1CCCCC1)[C@@H](O)[C@H](O)[C@H](CC(C)C)NC(=O)CC2CCCCC2	IC50 (nM)	>	25000	-1	Plasmepsin 2 (P. falciparum)	0.112951	P46925	Training	0.839	0.596	0.647	0.496	0.524	0.419	0.443	7.291	7.006	7.311	7.176	7.455	7.295	7.566	1.112	1.072	1.115	1.096	1.135	1.113	1.151	38.805	41.948	41.562	43.293	42.706	44.036	43.295	49.727	0	29.513	4.207	29.887	5.014	31.102	444.908	447.477	431.79	430.474	415.998
CHEMBL564804	COc1ccccc1C(=O)N[C@@H](CC(C)C)[C@@H](O)[C@H](O)[C@H](CC(C)C)NC(=O)c2ccccc2OC	IC50 (nM)	>	25000	-1	Plasmepsin 2 (P. falciparum)	0.112951	P46925	Training	0.605	0.26	0.333	0.2	0.229	0.159	0.171	7.543	7.213	7.465	7.336	7.569	7.424	7.647	1.149	1.102	1.137	1.12	1.152	1.132	1.163	45.28	50.308	50.431	52.289	52.032	53.198	52.802	51.697	0	29.444	3.813	28.877	4.291	29.64	427.525	425.14	418.44	413.014	405.633
CHEMBL541232	O[C@H]([C@H](Cc1ccccc1)NC(=O)c2ccc(F)cc2Cl)[C@H](O)[C@H](Cc3ccccc3)NC(=O)c4ccc(F)cc4Cl	IC50 (nM)	>	25000	-1	Plasmepsin 2 (P. falciparum)	0.112951	P46925	Test	0.149	0.086	0.098	0.078	0.084	0.069	0.072	7.751	7.12	7.419	7.245	7.485	7.326	7.561	1.53	1.164	1.255	1.182	1.252	1.191	1.258	54.153	58.096	57.826	59.498	59.334	60.672	60.322	40.255	0	22.954	3.166	22.384	3.65	23.004	436.194	446.846	434.083	433.586	423.606
CHEMBL1941009	[O-][N+](=O)c1ccc(cc1)C(=O)Cn2c(nc3ccccc23)c4ccccn4	IC50 (nM)	=	30500	-1	Plasmepsin 2 (P. falciparum)	0.112951	P46925	Training	0.223	-0.133	0.16	-0.123	0.15	-0.115	0.144	7.501	7.328	7.552	7.478	7.623	7.551	7.662	1.139	1.114	1.147	1.136	1.157	1.146	1.163	52.515	55.086	54.723	55.772	55.346	56.033	55.511	57.903	5.38	33.675	7.506	29.054	8.195	27.097	424.057	419.733	407.168	404.327	396.675
CHEMBL1941008	[O-][N+](=O)c1ccccc1C(=O)Cn2c(nc3ccccc23)c4ccccn4	IC50 (nM)	=	30600	-1	Plasmepsin 2 (P. falciparum)	0.112951	P46925	Training	0.223	-0.133	0.16	-0.12	0.15	-0.112	0.143	7.501	7.328	7.552	7.479	7.638	7.576	7.692	1.139	1.114	1.147	1.136	1.159	1.15	1.167	53.682	56.732	56.797	58.118	57.677	58.448	57.854	57.903	5.38	33.675	7.47	28.816	9.396	26.546	424.057	419.733	407.168	404.066	395.137
CHEMBL3763489	NC1=Nc2cc(ccc2C(=O)N1C[C@@H]3CC[C@@H](O3)c4ccccc4)c5ccc(CCCCc6ccccc6)cc5	IC50 (nM)	=	32000	-1	Plasmepsin 2 (P. falciparum)	0.112951	P46925	Training	0.235	0.147	0.134	0.097	0.091	0.067	0.065	6.974	6.882	7.083	7.027	7.225	7.155	7.357	1.066	1.053	1.081	1.073	1.1	1.091	1.118	54.151	56.862	57.698	59.333	60.15	61.576	62.218	30.422	0	19.681	0.101	22.948	0.54	26.801	465.855	460.158	450.333	443.574	435.327
CHEMBL1941015	COc1ccc(OC)c(c1)C(=O)Cn2c(nc3ccccc23)c4ccccn4	IC50 (nM)	=	34000	-1	Plasmepsin 2 (P. falciparum)	0.112951	P46925	Test	0.291	0.026	0.065	0.017	0.036	0.017	0.031	7.367	7.201	7.316	7.232	7.34	7.284	7.371	1.122	1.099	1.114	1.102	1.118	1.11	1.122	53.661	57.962	59.32	61.077	61.619	62.619	62.753	32.198	0	16.059	2.632	12.927	4.159	12.187	436.221	424.228	425.938	422.688	419.942
CHEMBL1941014	COc1ccc(cc1)C(=O)Cn2c(nc3ccccc23)c4ccccn4	IC50 (nM)	=	37700	-1	Plasmepsin 2 (P. falciparum)	0.112951	P46925	Training	0.19	0.019	0.047	0.015	0.031	0.014	0.027	7.229	7.097	7.238	7.172	7.273	7.225	7.307	1.101	1.083	1.103	1.093	1.108	1.101	1.113	53.218	56.627	57.662	59.242	59.779	60.734	60.875	31.398	0	15.992	2.82	12.698	4.053	12.008	445.314	435.313	432.341	429.048	425.43
CHEMBL107770	CCCCNC(=O)C[C@H](O)[C@H](Cc1ccccc1)NC(=O)CC2CN(Cc3cc(OC)c(OC)c(OC)c3)CCN2C(=O)c4ccc(OC(C)C)cc4	IC50 (nM)	~	40000	-1	Plasmepsin 2 (P. falciparum)	0.112951	P46925	Training	0.617	0.244	0.306	0.183	0.221	0.158	0.185	7.514	7.291	7.525	7.36	7.591	7.423	7.646	1.144	1.113	1.145	1.122	1.155	1.131	1.162	47.098	51.01	51.241	52.962	52.754	54.053	53.704	36.502	0	24.292	1.232	24.096	2.006	24.631	428.183	415.382	412.003	409.494	402.791
CHEMBL1941011	Fc1ccc(C(=O)Cn2c(nc3ccccc23)c4ccccn4)c(F)c1	IC50 (nM)	=	48000	-1	Plasmepsin 2 (P. falciparum)	0.112951	P46925	Training	0.084	0.01	0.028	0.011	0.024	0.011	0.022	7.742	7.188	7.416	7.28	7.44	7.329	7.467	1.187	1.1	1.133	1.112	1.136	1.119	1.139	52.268	56.012	56.699	58.399	58.624	59.723	59.574	28.122	0	14.643	2.774	11.808	3.934	11.032	427.363	431.886	423.361	423.216	417.125
CHEMBL511879	CN1C(=N)N\C(=C\c2c[nH]c3cc(Br)ccc23)\C1=O	IC50 (nM)	=	53000	-1	Plasmepsin 2 (P. falciparum)	0.112951	P46925	Test	0.264	0.04	0.056	0.022	0.039	0.024	0.037	7.479	7.204	7.441	7.289	7.475	7.361	7.507	3.393	1.326	1.606	1.254	1.363	1.213	1.265	63.071	65.911	64.135	64.417	63.27	63.205	62.329	66.566	0	44.238	2.379	38.022	5.537	34.126	453.801	433.884	429.269	421.307	417.097
CHEMBL431861	CCCCNC(=O)C[C@H](O)[C@H](Cc1ccccc1)NC(=O)C2CN(CCOCCc3ccccc3)CCN2C(=O)CCc4cc(OC)c(OC)c(OC)c4	IC50 (nM)	~	65000	-1	Plasmepsin 2 (P. falciparum)	0.112951	P46925	Training	0.603	0.263	0.305	0.216	0.232	0.198	0.207	7.495	7.278	7.494	7.36	7.587	7.454	7.665	1.141	1.111	1.141	1.122	1.154	1.135	1.165	44.651	47.947	48.476	50.063	50.176	51.403	51.395	35.826	0	24.292	1.75	24.436	3.451	24.928	429.587	416.859	415.374	410.695	403.259
CHEMBL324234	CCCCNC(=O)C[C@H](O)[C@H](Cc1ccccc1)NC(=O)C2CN(CCN2C(=O)CCc3cc(OC)c(OC)c(OC)c3)C(=O)CCCCC(=O)OCC	IC50 (nM)	~	100000	-1	Plasmepsin 2 (P. falciparum)	0.112951	P46925	Training	0.652	0.314	0.294	0.222	0.217	0.199	0.199	7.693	7.414	7.76	7.525	7.841	7.606	7.886	1.17	1.131	1.179	1.146	1.191	1.158	1.197	43.573	47.066	47.151	48.681	48.382	49.555	49.223	46.618	0	33.363	1.534	32.037	3.004	31.225	415.81	402.153	394.876	392.335	383.782
CHEMBL2431496	CCOC(=O)C1=C(Nc2ccc3ccccc3c2)OCC1=O	IC50 (nM)	=	6	1	DHODH (P. falciparum)	0.222945	Q54A96	Training	0.264	0.085	0.061	0.029	0.027	0.016	0.02	7.596	7.268	7.574	7.406	7.713	7.525	7.824	1.157	1.111	1.154	1.131	1.174	1.148	1.191	49.515	53.002	53.365	54.31	53.723	54.171	53.4	40.813	0	25.768	1.537	27.519	2.134	29.064	424.522	419.707	410.989	406.454	397.138
CHEMBL2012961	Cc1cc(F)c2ncn(c3ccc(s3)C(=O)NC4CC4)c2c1	IC50 (nM)	=	17	1	DHODH (P. falciparum)	0.222945	Q54A96	Training	0.264	0.108	0.122	0.082	0.084	0.063	0.062	7.55	7.16	7.385	7.246	7.415	7.293	7.438	1.431	1.221	1.32	1.262	1.308	1.285	1.31	63.901	67.702	67.042	68.321	67.745	68.519	67.973	64.73	0	34.941	8.139	28.959	13.015	26.974	436.709	435.651	429.524	427.528	422.735
CHEMBL2431499	CCOC(=O)C1=C(Nc2ccc3CCCCc3c2)OCC1=O	IC50 (nM)	=	18	1	DHODH (P. falciparum)	0.222945	Q54A96	Training	0.45	0.199	0.144	0.084	0.067	0.044	0.04	7.596	7.268	7.574	7.406	7.713	7.525	7.824	1.157	1.111	1.154	1.131	1.174	1.148	1.191	47.304	50.901	51.539	52.723	52.399	53.045	52.466	40.813	0	25.768	1.537	27.519	2.134	29.064	424.522	419.707	410.989	406.454	397.138
CHEMBL1956288	CCC(F)(F)c1nc2nc(C)cc(Nc3ccc(cc3)C(F)(F)F)n2n1	IC50 (nM)	=	19	1	DHODH (P. falciparum)	0.222945	Q54A96	Training	0.26	0.065	0.063	0.02	0.034	0.011	0.024	8.825	7.653	8.316	7.798	8.172	7.831	8.107	1.358	1.17	1.274	1.191	1.249	1.195	1.238	46.063	51.407	50.123	52.146	51.626	52.863	52.503	25.486	2.03	16.499	4.62	14.666	5.831	13.864	373.232	392.145	373.912	381.441	373.437
CHEMBL2012965	FC(F)(F)c1ccc2c(c1)ncn2c3ccc(s3)C(=O)NC4CC4	IC50 (nM)	=	19	1	DHODH (P. falciparum)	0.222945	Q54A96	Training	0.158	0.109	0.112	0.082	0.084	0.062	0.064	8.241	7.373	7.874	7.423	7.747	7.444	7.685	1.52	1.247	1.384	1.28	1.35	1.299	1.339	59.626	63.973	62.69	64.535	63.888	65.041	64.581	59.336	0	32.069	7.555	26.864	12.17	25.261	407.37	419.286	408.592	413.647	408.024
CHEMBL2431515	CCOC(=O)C1=C(Nc2ccc3ccccc3c2)SCC1=O	IC50 (nM)	=	20	1	DHODH (P. falciparum)	0.222945	Q54A96	Test	0.279	0.058	0.061	0.019	0.022	0.007	0.012	7.361	7.105	7.38	7.206	7.465	7.289	7.537	1.401	1.21	1.302	1.252	1.343	1.294	1.38	60.901	66.074	67.668	70.18	70.447	72.063	71.735	66.035	0	35.879	4.213	38.873	5.906	41.84	445.649	441.226	431.776	430.578	422.159
CHEMBL3289671	Cc1cc(Nc2cc(F)c(c(F)c2)C(F)(F)F)n3nc(nc3n1)C(C)(F)F	IC50 (nM)	=	20	1	DHODH (P. falciparum)	0.222945	Q54A96	Training	0.229	0.008	0.046	0.009	0.03	0.009	0.022	9.431	7.865	8.538	7.931	8.426	7.947	8.362	1.456	1.204	1.31	1.213	1.291	1.214	1.28	45.039	50.936	49.238	51.466	50.234	51.815	50.77	24.542	1.96	15.619	4.359	13.501	5.375	12.493	347.012	375.488	359.394	371.559	360.51
CHEMBL2012955	Cc1nc2c(Cl)cccc2n1c3ccc(s3)C(=O)NC4CC4	IC50 (nM)	=	21	1	DHODH (P. falciparum)	0.222945	Q54A96	Training	0.278	0.108	0.124	0.082	0.084	0.061	0.061	7.284	7.079	7.316	7.18	7.351	7.231	7.375	1.713	1.274	1.412	1.312	1.374	1.33	1.365	71.336	75.508	74.928	76.143	75.466	76.091	75.418	64.73	0	34.941	8.091	29.057	12.818	27.058	455.771	447.092	436.942	436.184	430.282
CHEMBL2012957	Cc1nc2c(Br)cccc2n1c3ccc(s3)C(=O)NC4CC4	IC50 (nM)	=	21	1	DHODH (P. falciparum)	0.222945	Q54A96	Training	0.289	0.108	0.126	0.082	0.085	0.06	0.062	7.228	7.06	7.292	7.161	7.331	7.215	7.358	3.329	1.416	1.788	1.447	1.606	1.452	1.545	75.365	79.456	78.684	79.823	78.995	79.547	78.746	64.73	0	34.941	8.091	29.057	12.818	27.058	476.713	454.526	446.151	442.697	437.43
CHEMBL3289672	Cc1cc(Nc2cc(F)c(c(F)c2)C(F)(F)F)n3nc(nc3n1)C(F)(F)F	IC50 (nM)	=	22	1	DHODH (P. falciparum)	0.222945	Q54A96	Test	0.159	0.017	0.055	0.015	0.038	0.013	0.028	9.777	7.991	8.8	8.062	8.634	8.078	8.545	1.512	1.224	1.353	1.234	1.325	1.235	1.31	43.602	49.333	47.674	49.829	48.622	50.139	49.115	24.542	1.96	15.619	4.359	13.501	5.375	12.493	331.48	365.231	349.381	362.501	351.453
CHEMBL1234899	Cc1nc2cc(OC(F)(F)F)ccc2n1c3ccc(s3)C(=O)NC4CC4	IC50 (nM)	=	22	1	DHODH (P. falciparum)	0.222945	Q54A96	Training	0.323	0.118	0.174	0.086	0.119	0.064	0.086	8.312	7.466	8.081	7.462	7.901	7.449	7.778	1.51	1.253	1.402	1.277	1.365	1.292	1.348	59.199	64.314	63.403	66.194	65.419	67.417	66.762	58.048	0	31.106	7.159	26.628	11.658	25.308	400.496	408.53	395.809	407.269	399.016
CHEMBL2012962	Cc1nc2c(Cl)cc(F)cc2n1c3ccc(s3)C(=O)NC4CC4	IC50 (nM)	=	25	1	DHODH (P. falciparum)	0.222945	Q54A96	Training	0.276	0.104	0.121	0.078	0.082	0.058	0.06	7.656	7.193	7.452	7.256	7.449	7.297	7.454	1.748	1.285	1.422	1.316	1.385	1.333	1.376	69.76	74.584	73.853	75.442	74.681	75.564	74.835	61.916	0	33.444	7.769	27.794	12.284	25.856	439.635	438.182	428.322	430.431	424.223
CHEMBL475813	Cc1cc(Nc2ccc3ccccc3c2)n4ncnc4n1	IC50 (nM)	=	25	1	DHODH (P. falciparum)	0.222945	Q54A96	Training	0.121	0	0.023	0	0.013	0	0.01	7.155	7.085	7.192	7.123	7.211	7.147	7.224	1.086	1.077	1.091	1.082	1.094	1.085	1.095	56.338	58.836	58.975	59.816	59.637	60.087	59.874	31.554	2.369	20.196	5.591	17.213	7.099	15.679	441.945	435.474	432.954	432.06	429.3
CHEMBL1956301	CSc1nc2nc(C)cc(Nc3cccc(Cl)c3)n2n1	IC50 (nM)	=	26	1	DHODH (P. falciparum)	0.222945	Q54A96	Test	0.332	-0.048	0.067	-0.017	0.031	-0.009	0.019	7.369	7.216	7.402	7.311	7.448	7.358	7.472	1.782	1.325	1.441	1.287	1.374	1.278	1.343	63.618	67.806	67.664	69.424	69.127	70.258	69.901	65.136	2.584	46.485	7.122	38.858	10.996	34.042	443.483	433.285	423.366	420.495	414.478
CHEMBL2012948	Cc1nc2cc(ccc2n1c3ccc(s3)C(=O)NC4CC4)C(F)(F)F	IC50 (nM)	=	28	1	DHODH (P. falciparum)	0.222945	Q54A96	Training	0.249	0.105	0.123	0.078	0.085	0.059	0.062	8.171	7.343	7.853	7.398	7.721	7.416	7.653	1.5	1.238	1.373	1.27	1.341	1.288	1.329	61.296	66.456	65.219	67.332	66.642	67.963	67.458	56.962	0	30.804	7.235	25.881	11.539	24.331	411.236	422.207	408.311	415.844	408.92
CHEMBL2012952	Cc1nc2c(OCCF)cccc2n1c3ccc(s3)C(=O)NC4CC4	IC50 (nM)	=	28	1	DHODH (P. falciparum)	0.222945	Q54A96	Training	0.358	0.136	0.149	0.098	0.094	0.069	0.066	7.637	7.248	7.463	7.285	7.43	7.299	7.426	1.41	1.221	1.314	1.255	1.3	1.274	1.299	62.623	67.618	68.611	70.54	70.649	71.649	71.426	60.37	0	33.237	8.167	27.993	12.824	26.328	429.905	425.753	420.3	422.464	418.498
CHEMBL1956287	CCC(F)(F)c1nc2nc(C)cc(Nc3cccc(Cl)c3)n2n1	IC50 (nM)	=	30	1	DHODH (P. falciparum)	0.222945	Q54A96	Training	0.29	0.063	0.055	0.016	0.025	0.008	0.016	8.061	7.416	7.803	7.588	7.79	7.651	7.799	1.544	1.199	1.302	1.213	1.267	1.212	1.251	52.784	57.763	56.909	58.658	58.202	59.19	58.757	28.81	2.274	18.893	5.285	16.941	6.731	16.08	410.875	414.418	399.858	400.485	393.443
CHEMBL1956291	Cc1cc(Nc2ccc(cc2)S(F)(F)(F)(F)F)n3nc(nc3n1)C(F)(F)F	IC50 (nM)	=	30	1	DHODH (P. falciparum)	0.222945	Q54A96	Test	0.125	0.008	0.039	0.005	0.026	0.004	0.02	9.782	8.014	9.39	8.216	9.316	8.309	9.317	1.739	1.737	1.719	1.774	1.733	1.806	1.753	51.419	57.391	54.05	57.147	54.655	56.974	54.749	24.542	1.96	14.642	4.171	12.183	4.93	10.798	334.918	369.904	334.379	357.898	331.43
CHEMBL1956300	CSc1nc2nc(C)cc(Nc3ccc(Cl)cc3)n2n1	IC50 (nM)	=	30	1	DHODH (P. falciparum)	0.222945	Q54A96	Training	0.332	-0.048	0.067	-0.017	0.032	-0.01	0.02	7.369	7.216	7.402	7.311	7.44	7.362	7.462	1.782	1.325	1.441	1.287	1.367	1.279	1.333	63.024	67.08	66.896	68.55	68.409	69.359	69.223	65.136	2.584	46.485	7.122	38.987	11.011	34.237	443.483	433.285	423.366	420.495	414.692
CHEMBL1956303	CSc1nc2nc(C)cc(Nc3ccc(cc3)S(F)(F)(F)(F)F)n2n1	IC50 (nM)	=	30	1	DHODH (P. falciparum)	0.222945	Q54A96	Training	0.251	-0.039	0.051	-0.012	0.026	-0.006	0.017	8.93	7.726	8.947	7.939	9.022	8.053	9.098	1.863	1.851	1.809	1.858	1.814	1.891	1.832	61.342	67.259	63.604	66.733	63.556	66.107	63.092	52.109	2.105	33.75	5.226	25.735	7.368	20.66	375.427	396.315	358.308	378.189	349.276
CHEMBL2012960	Cc1cc(F)c2nc(C)n(c3ccc(s3)C(=O)NC4CC4)c2c1	IC50 (nM)	=	32	1	DHODH (P. falciparum)	0.222945	Q54A96	Training	0.358	0.104	0.134	0.078	0.085	0.058	0.061	7.504	7.135	7.383	7.226	7.403	7.274	7.421	1.412	1.213	1.311	1.252	1.3	1.274	1.302	65.544	70.253	69.632	71.197	70.558	71.463	70.857	61.916	0	33.444	7.769	27.794	12.284	25.856	439.635	438.182	428.322	429.256	422.93
CHEMBL2431488	COC(=O)C1=C(Nc2ccc3ccccc3c2)SCC1=O	IC50 (nM)	=	33	1	DHODH (P. falciparum)	0.222945	Q54A96	Test	0.254	-0.016	0.048	-0.001	0.018	0.002	0.011	7.402	7.128	7.373	7.209	7.458	7.291	7.533	1.42	1.218	1.306	1.256	1.346	1.297	1.382	61.85	66.641	67.621	69.609	69.619	70.932	70.542	69.18	0	36.875	4.297	39.46	5.989	42.333	442.871	438.811	433.187	430.34	423.172
CHEMBL1956285	Cc1cc(Nc2ccc(cc2)S(F)(F)(F)(F)F)n3nc(nc3n1)C(C)(F)F	IC50 (nM)	=	33	1	DHODH (P. falciparum)	0.222945	Q54A96	Training	0.196	-0.001	0.03	0	0.02	0	0.015	9.436	7.888	9.144	8.09	9.128	8.189	9.159	1.683	1.717	1.679	1.754	1.703	1.787	1.728	52.859	58.995	55.519	58.716	56.113	58.516	56.183	24.542	1.96	14.642	4.171	12.183	4.93	10.798	350.45	380.161	343.766	366.564	339.603
CHEMBL1956286	CCC(F)(F)c1nc2nc(C)cc(Nc3ccc(Cl)cc3)n2n1	IC50 (nM)	=	34	1	DHODH (P. falciparum)	0.222945	Q54A96	Training	0.29	0.063	0.055	0.016	0.026	0.008	0.017	8.061	7.416	7.803	7.588	7.785	7.654	7.793	1.544	1.199	1.302	1.213	1.261	1.213	1.242	52.278	57.136	56.264	57.928	57.583	58.444	58.162	28.81	2.274	18.893	5.285	16.989	6.739	16.155	410.875	414.418	399.858	400.485	393.563
CHEMBL2012953	Cc1nc2c(F)cccc2n1c3ccc(s3)C(=O)NC4CC4	IC50 (nM)	=	34	1	DHODH (P. falciparum)	0.222945	Q54A96	Training	0.264	0.108	0.122	0.082	0.083	0.061	0.061	7.55	7.16	7.422	7.256	7.433	7.301	7.446	1.431	1.221	1.325	1.262	1.312	1.285	1.313	65.026	69.162	68.813	70.099	69.631	70.35	69.869	64.73	0	34.941	8.091	29.057	12.818	27.058	436.709	435.651	424.933	426.16	420.27
CHEMBL3694242	Cc1nc2cc3ccccc3cc2n1c4ccc(s4)C(=O)NC5CC5	IC50 (nM)	=	35	1	DHODH (P. falciparum)	0.222945	Q54A96	Test	0.223	0.094	0.105	0.071	0.072	0.054	0.053	7.051	6.95	7.147	7.036	7.193	7.094	7.228	1.319	1.172	1.258	1.209	1.253	1.233	1.258	70.334	73.713	73.573	74.863	74.528	75.271	74.849	56.962	0	30.404	7.048	25.418	11.233	23.765	461.559	454.68	445.652	445.716	439.516
CHEMBL1956290	Cc1cc(Nc2ccc(cc2)C(F)(F)F)n3nc(nc3n1)C(F)(F)F	IC50 (nM)	=	35	1	DHODH (P. falciparum)	0.222945	Q54A96	Training	0.154	0.018	0.057	0.012	0.04	0.008	0.03	9.291	7.831	8.654	7.946	8.435	7.98	8.335	1.432	1.198	1.328	1.214	1.291	1.218	1.274	44.441	49.477	47.813	50.015	49.172	50.508	49.931	26.505	2.105	16.977	4.793	15.138	6.054	14.365	351.227	376.985	359.258	370.61	361.314
CHEMBL2012963	Fc1cc(Cl)c2ncn(c3ccc(s3)C(=O)NC4CC4)c2c1	IC50 (nM)	=	35	1	DHODH (P. falciparum)	0.222945	Q54A96	Training	0.178	0.108	0.108	0.082	0.08	0.063	0.062	7.708	7.219	7.457	7.277	7.462	7.319	7.474	1.782	1.296	1.436	1.33	1.398	1.346	1.388	68.138	71.99	71.201	72.473	71.759	72.484	71.8	64.73	0	34.941	8.139	28.959	13.015	26.974	436.709	435.651	429.524	428.758	424.1
CHEMBL3289670	Cc1cc(Nc2ccc(c(F)c2)C(F)(F)F)n3nc(nc3n1)C(C)(F)F	IC50 (nM)	=	35	1	DHODH (P. falciparum)	0.222945	Q54A96	Training	0.229	0.008	0.046	0.007	0.03	0.006	0.023	9.184	7.783	8.457	7.869	8.312	7.891	8.239	1.416	1.191	1.297	1.202	1.272	1.205	1.26	45.481	51.035	49.336	51.585	50.569	52.044	51.26	25.486	2.03	16.269	4.566	14.289	5.7	13.398	357.103	381.522	364.543	375.85	366.005
CHEMBL1784574	Cc1cc(Nc2ccc(c(F)c2)C(C)(C)C)n3ncnc3n1	IC50 (nM)	=	35	1	DHODH (P. falciparum)	0.222945	Q54A96	Test	0.464	0.072	0.211	0.048	0.135	0.036	0.1	7.549	7.237	7.369	7.265	7.379	7.278	7.385	1.15	1.102	1.12	1.105	1.121	1.107	1.122	51.406	56.135	54.902	56.518	55.495	56.639	55.74	30.119	2.369	19.523	5.472	16.477	6.869	14.892	425.704	423.08	421.913	420.933	418.247
CHEMBL1956302	CSc1nc2nc(C)cc(Nc3ccc(cc3)C(F)(F)F)n2n1	IC50 (nM)	=	36	1	DHODH (P. falciparum)	0.222945	Q54A96	Training	0.293	-0.032	0.073	-0.008	0.041	-0.003	0.028	8.323	7.506	8.048	7.593	7.947	7.616	7.89	1.541	1.278	1.389	1.25	1.336	1.247	1.312	54.593	59.466	58.316	60.35	59.745	61.076	60.648	56.64	2.274	39.737	6.091	32.779	9.269	28.476	396.677	406.076	390.24	395.663	387.885
CHEMBL2012947	Cc1nc2ccc(OC(F)(F)F)cc2n1c3ccc(s3)C(=O)NC4CC4	IC50 (nM)	=	36	1	DHODH (P. falciparum)	0.222945	Q54A96	Training	0.323	0.118	0.174	0.086	0.119	0.064	0.086	8.312	7.466	8.081	7.462	7.901	7.45	7.778	1.51	1.253	1.402	1.277	1.365	1.292	1.348	59.476	64.657	63.762	66.591	65.824	67.812	67.153	58.048	0	31.106	7.159	26.481	11.766	25.199	400.496	408.53	395.809	407.269	399.016
CHEMBL3690136	Cc1ccc2c(c1)ncn2c3ccc(s3)C(=O)NC4CC4	IC50 (nM)	=	38	1	DHODH (P. falciparum)	0.222945	Q54A96	Training	0.265	0.112	0.126	0.086	0.09	0.066	0.068	7.155	7.04	7.239	7.134	7.3	7.197	7.342	1.38	1.207	1.305	1.252	1.299	1.279	1.304	65.003	68.045	67.49	68.661	68.157	68.838	68.325	67.812	0	36.579	8.546	30.572	13.771	28.627	453.475	444.815	438.605	435.253	430.341
CHEMBL1956283	Cc1cc(Nc2ccc(Cl)cc2)n3nc(nc3n1)C(C)(F)F	IC50 (nM)	=	38	1	DHODH (P. falciparum)	0.222945	Q54A96	Test	0.256	-0.001	0.036	-0.001	0.022	-0.001	0.016	8.132	7.454	7.846	7.583	7.804	7.648	7.801	1.569	1.207	1.312	1.214	1.267	1.214	1.246	52.478	57.133	55.762	57.787	57.044	58.138	57.604	30.119	2.369	19.523	5.511	17.625	7.039	16.838	406.642	410.685	396.387	400.298	392.026
CHEMBL1738786	Cc1cc(Nc2ccc(cc2)C(F)(F)F)n3nc(nc3n1)C(C)(F)F	IC50 (nM)	=	38	1	DHODH (P. falciparum)	0.222945	Q54A96	Training	0.229	0.008	0.046	0.006	0.031	0.004	0.024	8.918	7.696	8.368	7.801	8.202	7.833	8.125	1.372	1.176	1.282	1.191	1.254	1.194	1.24	45.992	51.194	49.509	51.809	50.972	52.387	51.824	26.505	2.105	16.977	4.793	15.138	6.054	14.365	368.002	388.003	370.141	380.568	371.469
CHEMBL2012943	Cc1cccc2c1nc(C)n2c3ccc(s3)C(=O)NC4CC4	IC50 (nM)	=	39	1	DHODH (P. falciparum)	0.222945	Q54A96	Training	0.364	0.108	0.138	0.082	0.09	0.064	0.066	7.125	7.019	7.244	7.123	7.292	7.18	7.323	1.363	1.199	1.296	1.241	1.29	1.266	1.293	67.271	71.447	71.028	72.297	71.759	72.448	71.9	64.73	0	34.941	8.091	29.057	12.818	27.058	455.771	447.092	436.942	436.184	430.282
CHEMBL2012956	Cc1nc2cc(Cl)ccc2n1c3ccc(s3)C(=O)NC4CC4	IC50 (nM)	=	40	1	DHODH (P. falciparum)	0.222945	Q54A96	Training	0.278	0.108	0.124	0.082	0.084	0.062	0.062	7.284	7.079	7.316	7.165	7.346	7.218	7.37	1.713	1.274	1.412	1.3	1.368	1.316	1.354	70.07	73.923	73.155	74.49	73.735	74.492	73.767	64.73	0	34.941	8.139	29.256	12.968	27.364	455.771	447.092	436.942	436.696	430.128
CHEMBL2012958	Cc1nc2c(cccc2n1c3ccc(s3)C(=O)NC4CC4)C#N	IC50 (nM)	=	40	1	DHODH (P. falciparum)	0.222945	Q54A96	Test	0.243	0.095	0.104	0.063	0.062	0.039	0.039	7.217	7.095	7.335	7.202	7.385	7.259	7.414	1.363	1.195	1.278	1.218	1.252	1.218	1.232	67.237	68.698	66.632	65.682	63.304	61.829	59.477	86.523	0	61.872	6.39	65.072	8.767	72.568	446.536	437.071	426.442	424.575	418.609
CHEMBL3694253	CCCNC(=O)c1ccc(s1)n2c(C)cc3ccccc23	IC50 (nM)	=	42	1	DHODH (P. falciparum)	0.222945	Q54A96	Training	0.384	0.147	0.137	0.066	0.061	0.033	0.031	7.025	6.958	7.176	7.07	7.235	7.127	7.269	1.363	1.201	1.311	1.255	1.309	1.284	1.313	65.831	71.25	72.119	73.899	73.721	74.458	73.983	59.9	0	35.19	8.751	29.511	13.617	27.762	465.886	455.164	445.496	443.279	438.618
CHEMBL2012951	Cc1nc2c(OC(F)F)cccc2n1c3ccc(s3)C(=O)NC4CC4	IC50 (nM)	=	44	1	DHODH (P. falciparum)	0.222945	Q54A96	Training	0.247	0.098	0.121	0.075	0.082	0.057	0.059	8.011	7.374	7.754	7.369	7.619	7.371	7.554	1.47	1.241	1.358	1.267	1.327	1.283	1.317	61.699	66.829	67.113	69.278	69.088	70.311	69.988	60.37	0	32.787	8.078	27.613	12.644	25.976	413.131	415.495	409.51	414.478	410.529
CHEMBL1956304	Cc1cc(Nc2ccc(Cl)cc2)n3nc(nc3n1)S(=O)(=O)C	IC50 (nM)	=	45	1	DHODH (P. falciparum)	0.222945	Q54A96	Training	0.292	0.027	0.056	0.038	0.054	0.048	0.059	7.775	7.471	7.997	7.716	8.23	7.91	8.436	1.781	1.668	1.777	1.899	1.957	2.126	2.13	64.491	68.903	66.36	69.124	66.318	68.948	65.75	59.801	24.194	55.748	44.099	65.104	59.42	75.147	415.168	409.811	382.814	391.376	363.809
CHEMBL1956284	Cc1cc(Nc2cccc(Cl)c2)n3nc(nc3n1)C(C)(F)F	IC50 (nM)	=	54	1	DHODH (P. falciparum)	0.222945	Q54A96	Test	0.256	-0.001	0.036	-0.001	0.021	0	0.015	8.132	7.454	7.846	7.583	7.81	7.645	7.808	1.569	1.207	1.312	1.214	1.273	1.213	1.254	53.004	57.782	56.424	58.542	57.681	58.91	58.219	30.119	2.369	19.523	5.511	17.574	7.031	16.757	406.642	410.685	396.387	400.298	391.906
CHEMBL3690133	CCNC(=O)c1ccc(s1)n2cnc3cc(Cl)ccc23	IC50 (nM)	=	56	1	DHODH (P. falciparum)	0.222945	Q54A96	Training	0.258	0.115	0.079	0.042	0.034	0.02	0.019	7.362	7.154	7.378	7.232	7.408	7.277	7.429	1.785	1.31	1.467	1.344	1.417	1.361	1.4	68.766	73.438	73.214	74.45	73.741	74.221	73.447	71.203	0	40.363	9.496	33.929	15.263	31.732	450.948	439.669	434.491	430.817	427.203
CHEMBL1956472	CCOc1nc2nc(C)cc(Nc3ccc(cc3)C(F)(F)F)n2n1	IC50 (nM)	=	56	1	DHODH (P. falciparum)	0.222945	Q54A96	Training	0.3	0.092	0.088	0.037	0.047	0.018	0.031	8.463	7.636	8.197	7.7	8.084	7.722	8.02	1.295	1.164	1.25	1.172	1.231	1.175	1.22	46.212	50.792	50.323	52.303	51.925	53.169	52.812	31.159	2.186	23.352	5.452	21.154	7.563	19.649	381.782	387.496	376.38	381.917	375.393
CHEMBL2012824	O=C(NC1CC1)c2ccc(s2)n3cnc4ccccc34	IC50 (nM)	=	56	1	DHODH (P. falciparum)	0.222945	Q54A96	Training	0.157	0.117	0.112	0.09	0.085	0.069	0.066	7.188	7.062	7.276	7.163	7.335	7.225	7.375	1.399	1.215	1.32	1.263	1.313	1.292	1.317	64.828	67.295	67.087	68.032	67.642	68.177	67.719	71.203	0	38.378	8.937	32.046	14.403	29.969	450.948	442.349	435.388	432.107	427.179
CHEMBL2012944	Cc1ccc2c(c1)nc(C)n2c3ccc(s3)C(=O)NC4CC4	IC50 (nM)	=	56	1	DHODH (P. falciparum)	0.222945	Q54A96	Test	0.364	0.108	0.138	0.082	0.091	0.062	0.067	7.125	7.019	7.244	7.119	7.295	7.18	7.328	1.363	1.199	1.296	1.242	1.291	1.268	1.295	66.612	70.598	70.07	71.52	70.928	71.769	71.169	64.73	0	34.941	8.139	29.256	12.968	27.364	455.771	447.092	436.942	436.696	430.128
CHEMBL2012945	Cc1ccc2nc(C)n(c3ccc(s3)C(=O)NC4CC4)c2c1	IC50 (nM)	=	56	1	DHODH (P. falciparum)	0.222945	Q54A96	Training	0.364	0.108	0.138	0.082	0.091	0.062	0.066	7.125	7.019	7.244	7.119	7.295	7.179	7.328	1.363	1.199	1.296	1.242	1.291	1.267	1.296	66.82	70.846	70.324	71.798	71.209	72.016	71.432	64.73	0	34.941	8.139	29.256	12.956	27.345	455.771	447.092	436.942	436.696	430.128
CHEMBL475814	Cc1cc(Nc2ccc3cc4ccccc4cc3c2)n5ncnc5n1	IC50 (nM)	=	56	1	DHODH (P. falciparum)	0.222945	Q54A96	Training	0.101	0	0.019	0	0.011	0	0.007	7.05	6.985	7.066	7.003	7.068	7.01	7.066	1.072	1.064	1.074	1.066	1.075	1.067	1.074	61.058	63.636	63.783	64.695	64.568	65.036	64.874	26.505	1.96	16.499	4.512	13.738	5.594	12.224	451.874	447.289	445.963	445.944	444.382
CHEMBL1956473	CCOc1nc2nc(C)cc(Nc3ccc(cc3)S(F)(F)(F)(F)F)n2n1	IC50 (nM)	=	57	1	DHODH (P. falciparum)	0.222945	Q54A96	Training	0.26	0.076	0.065	0.026	0.031	0.011	0.02	9.036	7.839	9.05	8.022	9.109	8.131	9.174	1.624	1.725	1.679	1.777	1.721	1.822	1.756	53.321	58.892	56.605	59.608	57.259	59.643	57.269	28.762	2.03	19.927	4.695	16.696	6.04	14.34	362.495	379.411	347.332	366.755	340.164
CHEMBL3690143	Fc1ccc2c(c1)ncn2c3ccc(s3)C(=O)NC4CC4	IC50 (nM)	=	58	1	DHODH (P. falciparum)	0.222945	Q54A96	Test	0.16	0.112	0.109	0.086	0.082	0.066	0.063	7.6	7.186	7.426	7.248	7.433	7.292	7.448	1.452	1.23	1.335	1.27	1.32	1.295	1.321	63.078	66.179	65.741	66.973	66.556	67.288	66.85	67.812	0	36.579	8.546	30.572	13.771	28.627	433.505	432.917	426.033	425.957	421.115
CHEMBL2012966	Fc1cccc2c1ncn2c3ccc(s3)C(=O)NC4CC4	IC50 (nM)	=	62	1	DHODH (P. falciparum)	0.222945	Q54A96	Training	0.16	0.112	0.109	0.086	0.081	0.065	0.063	7.6	7.186	7.426	7.278	7.447	7.322	7.466	1.452	1.23	1.335	1.273	1.321	1.297	1.322	63.364	66.574	66.198	67.206	66.825	67.431	67.019	67.812	0	36.579	8.493	30.352	13.616	28.304	433.505	432.917	426.033	424.203	419.913
CHEMBL1784578	Cc1cc(Nc2ccc3CCCCc3c2)n4ncnc4n1	IC50 (nM)	=	64	1	DHODH (P. falciparum)	0.222945	Q54A96	Training	0.316	0.128	0.129	0.082	0.084	0.061	0.065	7.155	7.085	7.192	7.123	7.211	7.147	7.224	1.086	1.077	1.091	1.082	1.094	1.085	1.095	54.012	56.477	56.677	57.532	57.407	57.876	57.707	31.554	2.369	20.196	5.591	17.213	7.099	15.679	441.945	435.474	432.954	432.06	429.3
CHEMBL2431500	CCOC(=O)C1=C(Nc2ccc3CCCc3c2)OCC1=O	IC50 (nM)	=	65	1	DHODH (P. falciparum)	0.222945	Q54A96	Training	0.423	0.167	0.12	0.065	0.056	0.036	0.035	7.648	7.297	7.604	7.424	7.729	7.535	7.832	1.165	1.115	1.159	1.133	1.177	1.149	1.192	47.075	50.672	51.22	52.38	52.045	52.711	52.15	42.756	0	26.483	1.568	27.891	2.154	29.235	420.737	416.465	408.406	404.512	395.694
CHEMBL3690140	CCc1nc2cc(F)ccc2n1c3ccc(s3)C(=O)NC4CC4	IC50 (nM)	=	67	1	DHODH (P. falciparum)	0.222945	Q54A96	Test	0.297	0.162	0.133	0.098	0.086	0.068	0.062	7.504	7.135	7.396	7.221	7.401	7.262	7.41	1.412	1.213	1.315	1.253	1.304	1.277	1.304	64.863	69.354	69.484	71.088	70.775	71.608	71.166	61.916	0	33.929	7.904	28.474	12.595	26.649	439.635	438.182	427.225	428.266	422.931
CHEMBL2012829	Cc1nc2ccccc2n1c3ccc(s3)C(=O)NC4CC4	IC50 (nM)	=	74	1	DHODH (P. falciparum)	0.222945	Q54A96	Training	0.265	0.112	0.126	0.086	0.086	0.065	0.064	7.155	7.04	7.278	7.146	7.328	7.206	7.359	1.38	1.207	1.31	1.252	1.304	1.279	1.308	66.441	69.877	69.679	70.894	70.387	71.066	70.509	67.812	0	36.579	8.493	30.586	13.526	28.57	453.475	444.815	433.799	433.769	427.138
CHEMBL3690137	CCNC(=O)c1ccc(s1)n2cnc3cc(C)ccc23	IC50 (nM)	=	75	1	DHODH (P. falciparum)	0.222945	Q54A96	Training	0.352	0.115	0.095	0.042	0.041	0.02	0.023	7.188	7.087	7.294	7.178	7.346	7.232	7.379	1.399	1.225	1.334	1.276	1.327	1.304	1.33	65.053	69.795	69.789	71.149	70.618	71.208	70.578	71.203	0	40.363	9.496	33.929	15.263	31.732	450.948	439.669	434.491	430.817	427.203
CHEMBL1956289	CCC(F)(F)c1nc2nc(C)cc(Nc3ccc(cc3)S(F)(F)(F)(F)F)n2n1	IC50 (nM)	=	75	1	DHODH (P. falciparum)	0.222945	Q54A96	Training	0.225	0.052	0.045	0.012	0.022	0.006	0.016	9.332	7.842	9.08	8.078	9.081	8.176	9.118	1.659	1.693	1.663	1.736	1.688	1.769	1.713	52.683	58.939	55.909	58.801	56.519	58.729	56.592	23.665	1.895	14.285	4.04	11.875	4.781	10.513	355.934	384.289	347.674	367.767	342.001
CHEMBL2172226	Cc1cc(Nc2ccc(cc2)C(F)(F)F)n3ccnc3n1	IC50 (nM)	=	77	1	DHODH (P. falciparum)	0.222945	Q54A96	Test	0.152	0.011	0.046	0.007	0.031	0.005	0.024	8.358	7.467	8.015	7.515	7.891	7.519	7.826	1.283	1.141	1.226	1.148	1.205	1.148	1.194	47.146	51.099	50.011	51.562	50.876	51.873	51.356	23.642	0	14.721	0.427	13.194	1.169	12.49	394.447	405.027	394.788	400.503	395.073
CHEMBL492720	Cc1cc(Nc2ccc(c(F)c2)C(F)(F)F)n3ncnc3n1	IC50 (nM)	=	77	1	DHODH (P. falciparum)	0.222945	Q54A96	Training	0.155	0.01	0.045	0.01	0.03	0.008	0.023	8.823	7.693	8.251	7.731	8.155	7.737	8.103	1.355	1.174	1.262	1.18	1.246	1.18	1.237	45.95	50.316	49.184	50.685	49.773	50.848	50.055	30.119	2.369	19.523	5.472	16.477	6.869	14.892	368.518	385.897	375.587	382.959	375.36
CHEMBL1784561	Cc1cc(Nc2ccc(cc2)C(C)(C)C)n3ncnc3n1	IC50 (nM)	=	78	1	DHODH (P. falciparum)	0.222945	Q54A96	Training	0.475	0.075	0.22	0.052	0.151	0.041	0.118	7.155	7.111	7.204	7.146	7.227	7.171	7.245	1.086	1.081	1.093	1.085	1.096	1.089	1.098	52.108	56.269	55.052	56.621	55.791	56.759	56.103	31.554	2.472	20.551	5.801	17.687	7.401	16.258	441.945	432.494	431.708	429.356	427.714
CHEMBL2431498	CCOC(=O)C1=C(Nc2cnc3ccccc3c2)OCC1=O	IC50 (nM)	=	79	1	DHODH (P. falciparum)	0.222945	Q54A96	Training	0.269	0.085	0.063	0.03	0.028	0.017	0.02	7.721	7.36	7.662	7.48	7.773	7.577	7.864	1.174	1.123	1.166	1.141	1.182	1.155	1.196	46.606	50.053	50.59	51.681	51.301	51.885	51.278	52.145	0	29.137	2.464	28.974	2.98	29.819	412.675	408.316	401.233	397.681	390.235
CHEMBL600689	CCOC(=O)c1[nH]c(C)c(Cc2ccc(OCC)cc2)c1C	IC50 (nM)	=	83	1	DHODH (P. falciparum)	0.222945	Q54A96	Test	0.637	0.169	0.17	0.088	0.09	0.06	0.067	7.354	7.174	7.445	7.262	7.486	7.336	7.538	1.122	1.097	1.136	1.109	1.142	1.12	1.149	44.969	49.318	49.596	50.778	50.424	50.943	50.429	32.322	0	22.332	4.789	20.508	7.255	20.25	441.43	429.674	422.138	422.341	415.798
CHEMBL1956264	CCc1nc2nc(C)cc(Nc3ccc(cc3)C(F)(F)F)n2n1	IC50 (nM)	=	87	1	DHODH (P. falciparum)	0.222945	Q54A96	Training	0.289	0.073	0.078	0.028	0.044	0.016	0.032	8.316	7.499	8.042	7.589	7.942	7.612	7.886	1.274	1.144	1.228	1.156	1.21	1.159	1.2	47.697	52.315	51.507	53.345	52.848	53.983	53.587	28.81	2.274	18.893	5.321	17.083	6.849	16.138	392.642	402.52	387.746	393.304	385.823
CHEMBL3690124	Cc1nc2cc(F)ccc2n1c3ccc(s3)C(=O)NC4CC4	IC50 (nM)	=	88	1	DHODH (P. falciparum)	0.222945	Q54A96	Training	0.264	0.108	0.122	0.082	0.083	0.062	0.061	7.55	7.16	7.422	7.227	7.42	7.27	7.428	1.431	1.221	1.325	1.259	1.311	1.282	1.311	64.726	68.745	68.33	69.83	69.32	70.202	69.667	64.73	0	34.941	8.139	29.256	12.968	27.364	436.709	435.651	424.933	427.843	421.409
CHEMBL3694247	Cc1nc2ccc(cc2n1c3ccc(s3)C(=O)NC4CC4)c5ccccc5	IC50 (nM)	=	89	1	DHODH (P. falciparum)	0.222945	Q54A96	Training	0.206	0.088	0.099	0.068	0.07	0.053	0.052	7.01	6.922	7.116	7.015	7.171	7.079	7.214	1.296	1.161	1.245	1.201	1.246	1.227	1.254	68.676	72.171	72.325	73.734	73.611	74.459	74.184	52.743	0	28.902	6.769	24.682	11.002	23.477	464.703	457.763	448.533	448.025	441.68
CHEMBL1956466	Cc1cc(Nc2ccc(cc2)C(F)(F)F)n3nc(nc3n1)S(=O)(=O)C	IC50 (nM)	=	90	1	DHODH (P. falciparum)	0.222945	Q54A96	Test	0.261	0.033	0.062	0.039	0.057	0.047	0.06	8.604	7.694	8.42	7.871	8.452	7.997	8.546	1.559	1.592	1.701	1.812	1.884	2.039	2.065	56.555	62.147	59.925	63.368	61.449	64.65	62.399	52.625	21.691	49.63	39.668	59.06	54.52	69.873	375.505	388.783	362.219	377.073	352.902
CHEMBL1784580	Cc1cc(Nc2ccc3sccc3c2)n4ncnc4n1	IC50 (nM)	=	90	1	DHODH (P. falciparum)	0.222945	Q54A96	Training	0.144	0	0.03	0	0.017	0	0.012	7.195	7.117	7.224	7.148	7.235	7.166	7.242	1.396	1.226	1.293	1.222	1.263	1.224	1.248	65.003	67.594	67.375	68.109	67.676	68.041	67.645	73.006	2.472	35.159	5.758	26.143	9.11	22.079	443.483	436.36	434.456	433.562	431.179
CHEMBL2431513	CCOC(=O)C1=C(Nc2ccc3CCCCc3c2)SCC1=O	IC50 (nM)	=	92	1	DHODH (P. falciparum)	0.222945	Q54A96	Training	0.465	0.171	0.144	0.074	0.062	0.035	0.032	7.361	7.105	7.38	7.206	7.465	7.289	7.537	1.401	1.21	1.302	1.252	1.343	1.294	1.38	58.641	63.916	65.783	68.531	69.06	70.875	70.74	66.035	0	35.879	4.213	38.873	5.906	41.84	445.649	441.226	431.776	430.578	422.159
CHEMBL2012949	Cc1nc2ccc(cc2n1c3ccc(s3)C(=O)NC4CC4)C(F)(F)F	IC50 (nM)	=	92	1	DHODH (P. falciparum)	0.222945	Q54A96	Training	0.249	0.105	0.123	0.078	0.085	0.059	0.062	8.171	7.343	7.853	7.398	7.721	7.415	7.655	1.5	1.238	1.373	1.27	1.341	1.287	1.33	61.602	66.84	65.633	67.783	67.116	68.421	67.896	56.962	0	30.804	7.235	25.881	11.529	24.293	411.236	422.207	408.311	415.844	408.92
CHEMBL1956279	Cc1cc(Nc2ccc(cc2)S(F)(F)(F)(F)F)n3nc(nc3n1)C4CC4	IC50 (nM)	=	93	1	DHODH (P. falciparum)	0.222945	Q54A96	Test	0.201	0.082	0.087	0.059	0.063	0.046	0.05	8.831	7.637	8.757	7.818	8.805	7.92	8.865	1.594	1.677	1.62	1.708	1.651	1.74	1.679	55.672	60.229	57.36	59.805	57.484	59.504	57.331	25.486	1.96	14.828	4.148	12.183	4.881	10.618	376.802	400.676	367.416	386.196	359.84
CHEMBL3690130	CCNC(=O)c1ccc(s1)n2c(C)nc3cc(Cl)ccc23	IC50 (nM)	=	94	1	DHODH (P. falciparum)	0.222945	Q54A96	Training	0.362	0.11	0.095	0.04	0.038	0.018	0.02	7.321	7.127	7.376	7.21	7.395	7.253	7.407	1.747	1.297	1.45	1.328	1.402	1.343	1.384	70.343	76.068	75.871	77.428	76.616	77.293	76.428	67.812	0	38.378	8.996	32.266	14.273	30.1	453.475	442.349	432.867	432.646	427.158
CHEMBL2012964	Cc1cc(F)c2c(c1)ncn2c3ccc(s3)C(=O)NC4CC4	IC50 (nM)	=	95	1	DHODH (P. falciparum)	0.222945	Q54A96	Training	0.264	0.108	0.122	0.082	0.084	0.063	0.062	7.55	7.16	7.385	7.246	7.421	7.3	7.445	1.431	1.221	1.32	1.262	1.309	1.288	1.31	63.894	67.729	67.131	68.446	67.806	68.645	68.045	64.73	0	34.941	8.139	28.893	12.991	26.848	436.709	435.651	429.524	427.528	422.24
CHEMBL2234182	Clc1ccc(NC(=O)c2ccc3ccccc3c2)c(Cl)c1	IC50 (nM)	=	100	1	DHODH (P. falciparum)	0.222945	Q54A96	Training	0.066	0.002	0.015	0	0.011	0	0.009	7.219	6.925	7.158	7.038	7.226	7.123	7.29	1.789	1.204	1.328	1.208	1.284	1.207	1.259	60.183	62.903	61.939	62.834	62.168	62.711	62.185	20.767	0	18.97	0	19.424	0	20.224	473.878	470.683	460.543	456.814	449.694
CHEMBL2234185	Cc1c(cccc1[N+](=O)[O-])C(=O)Nc2cccc(Br)c2	IC50 (nM)	=	100	1	DHODH (P. falciparum)	0.222945	Q54A96	Test	0.39	-0.196	0.219	-0.164	0.18	-0.144	0.16	7.689	7.424	7.741	7.592	7.855	7.692	7.924	3.315	1.369	1.717	1.337	1.508	1.303	1.412	53.269	55.899	53.711	54.285	52.587	53.253	51.851	63.416	7.486	46.688	6.887	43.103	6.583	41.6	445.177	428.592	412.466	405.451	392.379
CHEMBL2234186	Cc1c(cccc1[N+](=O)[O-])C(=O)Nc2ccc(F)c(Cl)c2	IC50 (nM)	=	100	1	DHODH (P. falciparum)	0.222945	Q54A96	Training	0.371	-0.188	0.209	-0.153	0.172	-0.136	0.153	8.135	7.559	7.898	7.706	7.941	7.772	7.975	1.584	1.223	1.313	1.244	1.283	1.238	1.268	48.904	52.31	50.546	51.357	50.184	50.955	49.966	60.396	7.174	44.465	6.538	41.041	6.256	39.733	406.069	411.286	394.26	393.028	381.788
CHEMBL2234188	Cc1c(cccc1[N+](=O)[O-])C(=O)Nc2cccc3ccccc23	IC50 (nM)	=	100	1	DHODH (P. falciparum)	0.222945	Q54A96	Training	0.305	-0.167	0.182	-0.139	0.152	-0.122	0.136	7.436	7.249	7.518	7.403	7.628	7.503	7.703	1.132	1.105	1.144	1.127	1.16	1.141	1.17	52.786	55.657	54.592	55.27	54.197	54.807	53.821	55.144	6.377	40.019	5.836	36.735	5.573	35.514	432.818	432.605	416.729	414.155	402.306
CHEMBL1956269	CC(C)c1nc2nc(C)cc(Nc3ccc(cc3)S(F)(F)(F)(F)F)n2n1	IC50 (nM)	=	100	1	DHODH (P. falciparum)	0.222945	Q54A96	Training	0.31	0.074	0.097	0.035	0.052	0.021	0.034	8.831	7.677	8.846	7.892	8.93	8.009	9.012	1.594	1.701	1.645	1.748	1.689	1.791	1.724	55.287	61.241	58.172	61.193	58.657	60.993	58.572	25.486	2.03	15.413	4.384	12.903	5.226	11.376	376.802	396.986	362.024	379.502	352.622
CHEMBL3694244	Cc1nc2cc(F)c(F)cc2n1c3ccc(s3)C(=O)NC4CC4	IC50 (nM)	=	105	1	DHODH (P. falciparum)	0.222945	Q54A96	Test	0.262	0.104	0.118	0.08	0.08	0.06	0.059	7.91	7.27	7.554	7.351	7.516	7.376	7.51	1.478	1.234	1.338	1.272	1.319	1.291	1.317	63.312	67.905	67.335	68.813	68.432	69.255	68.866	61.916	0	33.444	7.769	27.915	12.337	26.04	421.402	427.165	416.828	420.471	415.241
CHEMBL3690141	CCNC(=O)c1ccc(s1)n2cnc3cc(F)ccc23	IC50 (nM)	=	105	1	DHODH (P. falciparum)	0.222945	Q54A96	Training	0.242	0.115	0.076	0.042	0.032	0.02	0.018	7.655	7.245	7.5	7.305	7.495	7.338	7.498	1.474	1.25	1.367	1.296	1.351	1.321	1.349	63.033	67.769	67.863	69.276	68.835	69.477	68.925	71.203	0	40.363	9.496	33.929	15.263	31.732	429.98	426.735	420.618	420.489	416.905
CHEMBL1956268	CC(C)c1nc2nc(C)cc(Nc3ccc(cc3)C(F)(F)F)n2n1	IC50 (nM)	=	110	1	DHODH (P. falciparum)	0.222945	Q54A96	Training	0.354	0.09	0.125	0.048	0.073	0.03	0.05	8.24	7.461	7.971	7.555	7.883	7.583	7.835	1.263	1.138	1.217	1.151	1.202	1.154	1.193	48.333	53.309	52.237	54.265	53.794	55.011	54.689	27.609	2.186	18.021	5.076	16.266	6.506	15.459	397.282	406.423	393.112	396.378	390.254
CHEMBL1956467	Cc1cc(Nc2ccc(cc2)S(F)(F)(F)(F)F)n3nc(nc3n1)S(=O)(=O)C	IC50 (nM)	=	110	1	DHODH (P. falciparum)	0.222945	Q54A96	Training	0.225	0.023	0.046	0.031	0.046	0.039	0.05	9.145	7.875	9.081	8.093	9.071	8.204	9.057	1.856	2.071	1.994	2.195	2.115	2.317	2.221	62.67	68.778	63.907	67.718	63.692	67.184	63.429	48.727	20.291	43.759	35.582	50.931	48.061	60.349	357.397	381.397	340.468	366.314	332.991
CHEMBL2012830	CCc1nc2ccccc2n1c3ccc(s3)C(=O)NC4CC4	IC50 (nM)	=	110	1	DHODH (P. falciparum)	0.222945	Q54A96	Test	0.3	0.169	0.138	0.102	0.089	0.071	0.064	7.125	7.019	7.255	7.141	7.31	7.199	7.342	1.363	1.199	1.301	1.246	1.296	1.274	1.3	66.49	70.446	70.819	72.142	71.839	72.462	71.997	64.73	0	35.471	8.237	29.733	13.121	27.79	455.771	447.092	435.926	434.032	428.568
CHEMBL2012954	Cc1nc2ccc(F)cc2n1c3ccc(s3)C(=O)NC4CC4	IC50 (nM)	=	111	1	DHODH (P. falciparum)	0.222945	Q54A96	Training	0.264	0.108	0.122	0.082	0.083	0.062	0.061	7.55	7.16	7.422	7.227	7.42	7.272	7.429	1.431	1.221	1.325	1.259	1.311	1.282	1.312	64.819	68.868	68.457	69.975	69.468	70.314	69.796	64.73	0	34.941	8.139	29.256	12.956	27.345	436.709	435.651	424.933	427.843	421.409
CHEMBL3690138	CCNC(=O)c1ccc(s1)n2c(C)nc3cc(C)ccc23	IC50 (nM)	=	112	1	DHODH (P. falciparum)	0.222945	Q54A96	Training	0.452	0.11	0.11	0.04	0.045	0.018	0.025	7.155	7.062	7.296	7.159	7.338	7.211	7.361	1.38	1.215	1.323	1.264	1.317	1.29	1.319	66.723	72.469	72.487	74.15	73.507	74.273	73.54	67.812	0	38.378	8.996	32.266	14.273	30.1	453.475	442.349	432.867	432.646	427.158
CHEMBL3694239	Cc1nc2cc3OCOc3cc2n1c4ccc(s4)C(=O)NC5CC5	IC50 (nM)	=	116	1	DHODH (P. falciparum)	0.222945	Q54A96	Training	0.278	0.108	0.123	0.078	0.08	0.058	0.058	7.518	7.279	7.499	7.314	7.481	7.343	7.476	1.397	1.224	1.313	1.253	1.298	1.271	1.296	65.973	69.133	68.912	70.103	69.789	70.525	70.176	66.435	0	34.622	7.645	28.054	12.238	25.803	428.792	419.041	416.093	416.631	413.61
CHEMBL1956267	CC(C)c1nc2nc(C)cc(Nc3cccc(Cl)c3)n2n1	IC50 (nM)	=	120	1	DHODH (P. falciparum)	0.222945	Q54A96	Test	0.4	0.091	0.127	0.048	0.069	0.03	0.046	7.321	7.178	7.348	7.282	7.401	7.334	7.432	1.453	1.166	1.239	1.17	1.214	1.167	1.2	56.016	60.462	60.086	61.854	61.583	62.563	62.261	31.554	2.472	20.918	5.89	19.112	7.647	18.296	441.945	432.494	424.925	419.998	415.766
CHEMBL3694243	CC(C)Oc1ccc2c(c1)nc(C)n2c3ccc(s3)C(=O)NC4CC4	IC50 (nM)	=	121	1	DHODH (P. falciparum)	0.222945	Q54A96	Training	0.437	0.174	0.191	0.113	0.116	0.077	0.078	7.264	7.122	7.368	7.192	7.381	7.235	7.393	1.35	1.201	1.297	1.24	1.291	1.264	1.294	63.184	67.908	67.815	69.915	69.588	70.896	70.479	60.37	0	32.787	7.472	28.002	12.175	26.472	446.68	436.01	424.959	428.767	421.839
CHEMBL1784567	Cc1cc(Nc2ccc(cc2)S(F)(F)(F)(F)F)n3ncnc3n1	IC50 (nM)	=	130	1	DHODH (P. falciparum)	0.222945	Q54A96	Training	0.119	0	0.027	0	0.018	0	0.014	9.135	7.818	9.085	8.005	9.147	8.116	9.23	1.671	1.786	1.716	1.832	1.76	1.879	1.8	54.57	59.551	56.446	59.142	56.417	58.703	56.136	28.81	2.274	17.226	4.915	13.608	5.763	11.452	360.211	384.144	349.844	371.292	342.546
CHEMBL3690139	CCNC(=O)c1ccc(s1)n2c(CC)nc3ccccc23	IC50 (nM)	=	137	1	DHODH (P. falciparum)	0.222945	Q54A96	Training	0.384	0.176	0.109	0.061	0.043	0.027	0.022	7.155	7.062	7.309	7.184	7.356	7.233	7.377	1.38	1.215	1.328	1.269	1.323	1.297	1.325	66.591	72.298	73.344	74.864	74.557	75.065	74.486	67.812	0	39.018	9.116	32.849	14.461	30.618	453.475	442.349	431.682	429.644	425.371
CHEMBL1956278	Cc1cc(Nc2ccc(cc2)C(F)(F)F)n3nc(nc3n1)C4CC4	IC50 (nM)	=	140	1	DHODH (P. falciparum)	0.222945	Q54A96	Test	0.237	0.097	0.113	0.074	0.086	0.06	0.07	8.24	7.426	7.906	7.49	7.8	7.508	7.744	1.263	1.133	1.208	1.142	1.189	1.144	1.179	48.75	52.516	51.554	53.096	52.669	53.665	53.378	27.609	2.105	17.226	4.763	15.138	5.98	14.092	397.282	410.037	398.004	403.022	396.615
CHEMBL2012821	CCNC(=O)c1ccc(s1)n2cnc3ccccc23	IC50 (nM)	=	140	1	DHODH (P. falciparum)	0.222945	Q54A96	Training	0.243	0.12	0.078	0.044	0.033	0.021	0.019	7.224	7.113	7.337	7.213	7.388	7.265	7.419	1.42	1.235	1.352	1.29	1.344	1.32	1.347	64.874	69.059	69.472	70.579	70.178	70.594	70.021	74.951	0	42.565	9.981	35.766	16.051	33.414	448.156	436.744	430.699	427.078	423.484
CHEMBL2431502	CCOC(=O)C1=C(Nc2ccc(cc2)C(F)(F)F)OCC1=O	IC50 (nM)	=	142	1	DHODH (P. falciparum)	0.222945	Q54A96	Training	0.294	0.098	0.08	0.035	0.037	0.019	0.025	8.87	7.718	8.314	7.757	8.162	7.761	8.095	1.362	1.182	1.273	1.186	1.246	1.185	1.234	40.263	45.37	45.684	47.993	48.034	49.497	49.304	40.813	0	26.12	1.576	27.938	2.175	29.46	367.336	382.142	371.64	377.243	370.919
CHEMBL2172236	Cc1cc(Nc2ccc3ccccc3c2)n4ccnc4n1	IC50 (nM)	=	150	1	DHODH (P. falciparum)	0.222945	Q54A96	Training	0.121	0	0.023	0	0.013	0	0.01	7.024	6.971	7.076	7.002	7.097	7.02	7.108	1.069	1.062	1.076	1.066	1.078	1.069	1.08	56.904	59.438	59.588	60.446	60.275	60.737	60.529	23.642	0	14.467	0.412	12.841	1.121	12.046	454.356	446.334	444.594	443.052	441.246
CHEMBL1956265	CCc1nc2nc(C)cc(Nc3ccc(cc3)S(F)(F)(F)(F)F)n2n1	IC50 (nM)	=	150	1	DHODH (P. falciparum)	0.222945	Q54A96	Test	0.248	0.058	0.055	0.019	0.028	0.009	0.02	8.924	7.721	8.942	7.935	9.018	8.05	9.095	1.618	1.727	1.671	1.777	1.715	1.821	1.751	54.972	60.604	57.784	60.677	58.091	60.408	57.904	26.505	2.105	16.047	4.566	13.412	5.445	11.709	371.714	393.022	356.19	376.165	347.658
CHEMBL217893	Cc1c(cccc1[N+](=O)[O-])C(=O)Nc2cc(Cl)cc(Cl)c2	IC50 (nM)	=	151.36	1	DHODH (P. falciparum)	0.222945	Q54A96	Training	0.386	-0.188	0.211	-0.156	0.173	-0.138	0.154	7.857	7.472	7.785	7.609	7.873	7.693	7.93	1.879	1.28	1.406	1.266	1.356	1.253	1.325	54.547	57.84	55.427	56.219	54.286	55.1	53.478	60.396	7.174	44.465	6.58	41.041	6.297	39.733	426.039	423.681	407.032	403.689	390.753
CHEMBL2234183	Cc1ccc(NC(=O)c2ccc3ccccc3c2)c(Cl)c1	IC50 (nM)	=	151.36	1	DHODH (P. falciparum)	0.222945	Q54A96	Training	0.155	0.002	0.03	0	0.014	0.002	0.008	7.053	6.861	7.077	6.985	7.165	7.078	7.242	1.421	1.123	1.199	1.142	1.184	1.151	1.181	56.74	59.585	58.87	59.916	59.454	60.137	59.775	20.767	0	18.97	0	19.424	0	20.224	473.878	470.683	460.543	456.814	449.694
CHEMBL2234187	Cc1c(cccc1[N+](=O)[O-])C(=O)Nc2ccc(F)c(F)c2	IC50 (nM)	=	151.36	1	DHODH (P. falciparum)	0.222945	Q54A96	Training	0.355	-0.188	0.206	-0.154	0.171	-0.136	0.153	8.414	7.646	8.011	7.793	8.023	7.84	8.038	1.288	1.166	1.221	1.187	1.22	1.193	1.222	43.575	47.048	45.796	46.875	46.123	47.118	46.462	60.396	7.174	44.465	6.538	41.041	6.256	39.733	386.1	398.892	381.489	382.843	371.961
CHEMBL218467	CCOC(=O)C(=CNc1ccc2sc3ccccc3c2c1)C(=O)OCC	IC50 (nM)	=	160	1	DHODH (P. falciparum)	0.222945	Q54A96	Test	0.35	0.129	0.099	0.041	0.059	0.021	0.052	7.434	7.174	7.474	7.283	7.574	7.39	7.687	1.369	1.204	1.296	1.219	1.276	1.22	1.262	60.929	65.469	65.437	65.665	64.018	63.104	61.175	65.207	0	35.468	0	32.906	0.864	33.445	440.32	433.452	427.254	421.456	416.489
CHEMBL486489	Cc1nc2ncnn2c(Nc3ccc4ccccc4c3)c1C	IC50 (nM)	=	160	1	DHODH (P. falciparum)	0.222945	Q54A96	Training	0.226	0	0.041	0.02	0.023	0.017	0.017	7.125	7.062	7.158	7.111	7.178	7.138	7.194	1.082	1.074	1.086	1.081	1.089	1.084	1.091	58.038	61.401	61.574	62.336	62.38	62.674	62.675	30.119	2.274	19.203	5.249	16.065	6.532	14.538	444.766	438.215	436.449	433.326	432.571
CHEMBL1956305	Cc1cc(Nc2cccc(Cl)c2)n3nc(nc3n1)S(=O)(=O)C	IC50 (nM)	=	160	1	DHODH (P. falciparum)	0.222945	Q54A96	Training	0.292	0.027	0.056	0.038	0.054	0.048	0.059	7.775	7.471	7.997	7.716	8.233	7.908	8.438	1.781	1.668	1.777	1.899	1.96	2.125	2.132	65.04	69.533	66.939	69.731	66.749	69.429	66.069	59.801	24.194	55.748	44.099	64.987	59.381	74.987	415.168	409.811	382.814	391.376	363.785
CHEMBL2012950	COc1cccc2c1nc(C)n2c3ccc(s3)C(=O)NC4CC4	IC50 (nM)	=	162	1	DHODH (P. falciparum)	0.222945	Q54A96	Training	0.382	0.114	0.14	0.083	0.087	0.062	0.063	7.33	7.168	7.365	7.225	7.386	7.265	7.402	1.381	1.216	1.309	1.252	1.299	1.274	1.3	65.615	70.178	70.324	71.635	71.286	71.988	71.543	65.62	0	35.163	8.542	28.952	13.234	26.975	441.695	430.973	426.363	425.837	421.431
CHEMBL3690131	CCNC(=O)c1ccc(s1)n2c(C)nc3cc(F)ccc23	IC50 (nM)	=	164	1	DHODH (P. falciparum)	0.222945	Q54A96	Test	0.347	0.11	0.092	0.04	0.037	0.018	0.019	7.6	7.214	7.492	7.279	7.477	7.31	7.472	1.452	1.24	1.354	1.283	1.339	1.306	1.337	64.749	70.464	70.579	72.285	71.727	72.534	71.87	67.812	0	38.378	8.996	32.266	14.273	30.1	433.505	429.955	419.677	422.861	417.487
CHEMBL3690132	Clc1ccc2c(c1)ncn2c3ccc(s3)C(=O)NC4CC4	IC50 (nM)	=	166	1	DHODH (P. falciparum)	0.222945	Q54A96	Training	0.176	0.112	0.112	0.086	0.083	0.066	0.064	7.321	7.102	7.315	7.183	7.355	7.237	7.386	1.747	1.285	1.426	1.313	1.38	1.33	1.366	68.542	71.4	70.597	71.636	70.96	71.536	70.885	67.812	0	36.579	8.546	30.572	13.771	28.627	453.475	444.815	438.605	435.253	430.341
CHEMBL2431501	CCOC(=O)C1=C(Nc2ccc(cc2)S(F)(F)(F)(F)F)OCC1=O	IC50 (nM)	=	168	1	DHODH (P. falciparum)	0.222945	Q54A96	Training	0.25	0.082	0.06	0.027	0.028	0.015	0.02	9.457	7.915	9.061	8	8.842	7.987	8.651	1.712	1.742	1.653	1.652	1.575	1.55	1.495	48.404	53.837	51.934	54.201	52.36	53.839	52.288	37.412	0	22.7	1.407	23.965	1.928	25.558	347.646	374.44	346.325	366.034	347.78
CHEMBL3690111	CCCNC(=O)c1ccc(s1)n2c(C)nc3ccccc23	IC50 (nM)	=	170	1	DHODH (P. falciparum)	0.222945	Q54A96	Training	0.384	0.147	0.137	0.066	0.061	0.033	0.031	7.155	7.062	7.309	7.181	7.362	7.238	7.388	1.38	1.215	1.328	1.27	1.326	1.299	1.33	65.133	70.485	71.348	73.111	72.947	73.687	73.232	67.812	0	39.018	9.177	33.192	14.683	31.129	453.475	442.349	431.682	430.177	424.951
CHEMBL1784713	FC(F)(F)c1ccc(Nc2cc(Cl)nc3ncnn23)cc1	IC50 (nM)	=	170	1	DHODH (P. falciparum)	0.222945	Q54A96	Test	0.05	0.011	0.027	0.007	0.02	0.005	0.016	8.655	7.654	8.224	7.698	8.089	7.711	8.024	1.668	1.241	1.384	1.237	1.336	1.239	1.317	50.312	54.342	53.107	54.725	53.981	55.044	54.499	31.554	2.472	20.551	5.801	17.687	7.401	16.258	382.036	393.695	382.944	389.097	382.798
CHEMBL3694246	Cc1nc2cc(ccc2n1c3ccc(s3)C(=O)NC4CC4)c5ccccc5	IC50 (nM)	=	178	1	DHODH (P. falciparum)	0.222945	Q54A96	Training	0.206	0.088	0.099	0.068	0.07	0.053	0.052	7.01	6.922	7.116	7.015	7.171	7.08	7.215	1.296	1.161	1.245	1.201	1.246	1.228	1.254	68.107	71.5	71.611	72.968	72.817	73.668	73.397	52.743	0	28.902	6.769	24.682	11.011	23.505	464.703	457.763	448.533	448.025	441.68
CHEMBL3690142	CCNC(=O)c1ccc(s1)n2c(CC)nc3cc(F)ccc23	IC50 (nM)	=	178	1	DHODH (P. falciparum)	0.222945	Q54A96	Training	0.377	0.169	0.106	0.059	0.041	0.026	0.021	7.55	7.186	7.461	7.27	7.454	7.3	7.451	1.431	1.23	1.343	1.276	1.33	1.3	1.328	64.884	71.044	71.76	73.579	73.25	74.001	73.446	64.73	0	37.16	8.709	31.312	13.818	29.221	436.709	432.917	422.354	423.486	419.287
CHEMBL217951	Cc1cc(Br)ccc1NC(=O)c2ccc3ccccc3c2	IC50 (nM)	=	180	1	DHODH (P. falciparum)	0.222945	Q54A96	Training	0.167	0.002	0.032	0.008	0.015	0.007	0.01	6.994	6.839	7.049	6.955	7.136	7.046	7.213	3.114	1.277	1.619	1.253	1.428	1.235	1.34	59.345	61.846	60.761	61.529	60.794	61.251	60.68	20.767	0	18.97	0	19.424	0	20.224	495.817	478.737	470.825	463.434	457.329
CHEMBL2012831	CCCc1nc2ccccc2n1c3ccc(s3)C(=O)NC4CC4	IC50 (nM)	=	180	1	DHODH (P. falciparum)	0.222945	Q54A96	Test	0.331	0.2	0.172	0.118	0.105	0.078	0.071	7.098	7	7.233	7.126	7.3	7.189	7.334	1.347	1.191	1.292	1.241	1.291	1.269	1.297	65.782	70.028	70.827	72.488	72.356	73.138	72.704	61.916	0	34.428	8.043	29.123	12.887	27.315	457.868	449.2	437.929	435.678	429.414
CHEMBL2012959	CN(C)c1cccc2c1nc(C)n2c3ccc(s3)C(=O)NC4CC4	IC50 (nM)	=	181	1	DHODH (P. falciparum)	0.222945	Q54A96	Training	0.498	0.099	0.201	0.076	0.117	0.057	0.081	7.188	7.116	7.284	7.179	7.323	7.221	7.348	1.348	1.202	1.288	1.238	1.282	1.26	1.285	67.323	72.403	72.138	73.689	73.209	74.02	73.508	59.773	0	32.734	7.785	27.301	12.279	25.494	448.93	434.68	431.898	429.045	425.987
CHEMBL484294	CCc1cc(Nc2ccc3ccccc3c2)n4ncnc4n1	IC50 (nM)	=	190	1	DHODH (P. falciparum)	0.222945	Q54A96	Training	0.162	0.063	0.039	0.022	0.018	0.012	0.011	7.125	7.062	7.169	7.11	7.192	7.139	7.209	1.082	1.074	1.088	1.081	1.091	1.084	1.093	56.233	59.063	59.61	60.439	60.513	60.89	60.834	30.119	2.274	19.523	5.396	16.667	6.852	15.196	444.766	438.215	435.323	433.5	431.225
CHEMBL1784577	Cc1cc(Nc2cc(F)c(c(F)c2)C(F)(F)F)n3ncnc3n1	IC50 (nM)	=	190	1	DHODH (P. falciparum)	0.222945	Q54A96	Training	0.159	0.01	0.045	0.012	0.03	0.011	0.023	9.128	7.791	8.358	7.811	8.304	7.815	8.266	1.405	1.191	1.28	1.193	1.271	1.194	1.265	45.403	50.217	49.06	50.574	49.4	50.625	49.52	28.81	2.274	18.594	5.178	15.382	6.394	13.658	356.175	378.723	368.931	377.48	368.118
CHEMBL3690120	CCNC(=O)c1ccc(s1)n2c(C)nc3ccccc23	IC50 (nM)	=	191	1	DHODH (P. falciparum)	0.222945	Q54A96	Test	0.352	0.115	0.095	0.042	0.038	0.019	0.02	7.188	7.087	7.337	7.191	7.377	7.241	7.397	1.399	1.225	1.339	1.276	1.333	1.303	1.334	66.551	71.77	72.185	73.586	73.041	73.614	72.925	71.203	0	40.363	9.43	33.9	14.96	31.587	450.948	439.669	429.188	429.201	423.675
CHEMBL2431517	CCOC(=O)C1=C(Nc2ccc3cc4ccccc4cc3c2)SCC1=O	IC50 (nM)	=	197	1	DHODH (P. falciparum)	0.222945	Q54A96	Training	0.236	0.049	0.052	0.016	0.02	0.007	0.011	7.229	7.011	7.249	7.108	7.346	7.202	7.439	1.339	1.177	1.257	1.217	1.301	1.262	1.343	64.831	69.429	70.476	72.484	72.42	73.661	73.151	55.876	0	30.517	3.629	34.049	5.253	37.857	454.627	451.035	442.568	440.758	432.315
CHEMBL1331783	FC(F)(F)c1ccccc1NC(=O)Nc2cccc3ccccc23	IC50 (nM)	=	199.53	1	DHODH (P. falciparum)	0.222945	Q54A96	Training	0.056	-0.008	0.039	-0.016	0.035	-0.02	0.034	8.12	7.261	7.865	7.358	7.842	7.429	7.859	1.25	1.114	1.206	1.127	1.2	1.137	1.201	48.148	51.581	50.692	52.261	51.263	52.439	51.482	24.201	0	27.034	0	28.837	0	30.228	414.363	429.942	412.538	418.698	405.042
CHEMBL519836	FC(F)(F)c1cc(Nc2ccc3ccccc3c2)n4ncnc4n1	IC50 (nM)	=	210	1	DHODH (P. falciparum)	0.222945	Q54A96	Training	0.031	0.009	0.021	0.006	0.015	0.005	0.011	8.24	7.426	7.89	7.491	7.768	7.538	7.722	1.263	1.133	1.206	1.142	1.186	1.149	1.178	52.177	55.816	55.107	56.531	56.055	56.769	56.41	27.609	2.105	17.484	4.853	14.716	6.043	13.292	397.282	410.037	401.013	406.698	401.588
CHEMBL3690123	COc1ccc2c(c1)nc(C)n2c3ccc(s3)C(=O)NC4CC4	IC50 (nM)	=	212	1	DHODH (P. falciparum)	0.222945	Q54A96	Test	0.382	0.114	0.14	0.083	0.088	0.062	0.063	7.33	7.168	7.365	7.206	7.378	7.245	7.393	1.381	1.216	1.309	1.25	1.299	1.273	1.301	64.832	69.161	69.174	70.618	70.316	71.149	70.729	65.62	0	35.163	7.904	29.374	12.73	27.456	441.695	430.973	426.363	427.263	422.479
CHEMBL600255	CC(C)c1ccc(Nc2cc(C)nc3ncnn23)cc1	IC50 (nM)	=	220	1	DHODH (P. falciparum)	0.222945	Q54A96	Training	0.393	0.095	0.129	0.05	0.072	0.033	0.049	7.187	7.138	7.257	7.193	7.295	7.232	7.324	1.09	1.084	1.1	1.092	1.105	1.097	1.108	51.129	54.711	54.501	55.631	55.469	56.088	55.93	33.131	2.584	22.102	6.223	19.343	8.08	18.014	438.842	429.244	426.252	423.938	420.57
CHEMBL586157	Cc1cc(Nc2ccc3CCCc3c2)n4ncnc4n1	IC50 (nM)	=	220	1	DHODH (P. falciparum)	0.222945	Q54A96	Training	0.28	0.089	0.097	0.054	0.065	0.043	0.051	7.187	7.111	7.217	7.142	7.228	7.16	7.236	1.09	1.081	1.094	1.085	1.096	1.087	1.097	54.098	56.463	56.473	57.215	56.99	57.406	57.185	33.131	2.472	20.918	5.758	17.633	7.242	15.93	438.842	432.494	430.417	429.913	427.478
CHEMBL3690147	Cc1nc(cn1c2ccc(s2)C(=O)NC3CC3)c4ccccc4	IC50 (nM)	=	220	1	DHODH (P. falciparum)	0.222945	Q54A96	Training	0.242	0.104	0.119	0.082	0.084	0.064	0.064	7.098	7	7.214	7.104	7.282	7.176	7.332	1.347	1.191	1.29	1.24	1.29	1.27	1.299	63.241	66.334	66.136	67.385	67.122	67.849	67.486	61.916	0	34.428	8.139	29.843	13.354	28.66	457.868	449.2	440.19	438.526	432.009
CHEMBL2431505	CCOC(=O)C1=C(Nc2ccc(cc2)C(C)(C)C)SCC1=O	IC50 (nM)	=	227	1	DHODH (P. falciparum)	0.222945	Q54A96	Test	0.617	0.126	0.215	0.054	0.099	0.026	0.052	7.361	7.128	7.392	7.224	7.478	7.303	7.549	1.401	1.218	1.306	1.259	1.348	1.3	1.384	56.715	63.833	64.384	67.858	67.932	70.129	69.793	66.035	0	36.37	4.319	39.465	6.02	42.41	445.649	438.811	430.786	428.742	421.173
CHEMBL3690129	CCCNC(=O)c1ccc(s1)n2c(C)nc3cc(Cl)ccc23	IC50 (nM)	=	239	1	DHODH (P. falciparum)	0.222945	Q54A96	Training	0.392	0.141	0.135	0.063	0.06	0.031	0.03	7.284	7.102	7.348	7.2	7.38	7.25	7.399	1.713	1.285	1.436	1.321	1.394	1.338	1.38	68.819	74.665	74.96	76.879	76.459	77.303	76.675	64.73	0	37.16	8.765	31.624	14.021	29.684	455.771	444.815	435.126	433.49	428.305
CHEMBL3690149	Cc1nc(cn1c2ccc(s2)C(=O)NC3CC3)c4ccc(F)cc4	IC50 (nM)	=	240	1	DHODH (P. falciparum)	0.222945	Q54A96	Training	0.242	0.1	0.115	0.079	0.082	0.062	0.062	7.463	7.113	7.353	7.184	7.363	7.232	7.387	1.395	1.205	1.304	1.247	1.296	1.273	1.301	61.647	65.19	64.731	66.154	65.915	66.763	66.481	59.336	0	32.973	7.814	28.639	12.842	27.593	442.317	440.533	431.554	432.646	426.835
CHEMBL1956263	CCc1nc2nc(C)cc(Nc3cccc(Cl)c3)n2n1	IC50 (nM)	=	240	1	DHODH (P. falciparum)	0.222945	Q54A96	Training	0.327	0.072	0.072	0.025	0.035	0.013	0.023	7.361	7.209	7.396	7.306	7.442	7.353	7.466	1.476	1.173	1.252	1.177	1.225	1.174	1.209	55.661	59.646	59.663	61.193	60.908	61.797	61.412	33.131	2.584	22.102	6.223	20.251	8.126	19.292	438.842	429.244	420.449	417.737	412.034
CHEMBL3694254	O=C(NC1CC1)c2ccc(s2)N3CCSc4ccccc34	IC50 (nM)	=	250	1	DHODH (P. falciparum)	0.222945	Q54A96	Test	0.314	0.144	0.152	0.099	0.1	0.073	0.074	7.032	6.946	7.15	7.055	7.22	7.123	7.271	1.655	1.327	1.473	1.364	1.433	1.39	1.419	73.825	76.423	75.996	76.796	76.02	76.293	75.438	89.723	0	42.588	9.349	32.886	15.554	29.931	470.306	460.674	451.872	448.336	443.121
CHEMBL2234184	Fc1ccccc1NC(=O)c2ccc3ccccc3c2	IC50 (nM)	=	251.19	1	DHODH (P. falciparum)	0.222945	Q54A96	Training	0.025	0.002	0.008	0.001	0.006	0.001	0.006	7.373	6.967	7.232	7.103	7.293	7.189	7.354	1.132	1.069	1.107	1.088	1.115	1.1	1.123	50.15	52.544	52.381	53.366	53.271	53.926	53.798	21.805	0	19.968	0	20.479	0	21.285	451.403	456.301	444.14	442.251	434.749
CHEMBL2234189	Cc1c(cccc1[N+](=O)[O-])C(=O)Nc2ccc(Cl)c(Cl)c2	IC50 (nM)	=	251.19	1	DHODH (P. falciparum)	0.222945	Q54A96	Training	0.386	-0.188	0.211	-0.152	0.173	-0.135	0.154	7.857	7.472	7.785	7.624	7.865	7.706	7.919	1.879	1.28	1.406	1.313	1.341	1.292	1.31	54.594	57.867	55.488	55.915	54.235	54.691	53.309	60.396	7.174	44.465	6.538	41.041	6.256	39.733	426.039	423.681	407.032	404.324	391.121
CHEMBL2234191	COc1ccccc1NC(=O)Nc2cccc3ccccc23	IC50 (nM)	=	251.19	1	DHODH (P. falciparum)	0.222945	Q54A96	Training	0.178	-0.007	0.049	-0.017	0.035	-0.021	0.032	7.236	7.066	7.315	7.146	7.41	7.233	7.496	1.103	1.08	1.114	1.091	1.127	1.103	1.139	50.571	53.201	53.34	54.327	53.844	54.592	53.948	30.274	0	31.533	0.755	33.293	1.334	34.935	446.491	440.029	433.443	431.283	422.173
CHEMBL3694245	Cc1nc(cn1c2ccc(s2)C(=O)NC3CC3)c4ccc(Cl)cc4	IC50 (nM)	=	252	1	DHODH (P. falciparum)	0.222945	Q54A96	Test	0.255	0.1	0.117	0.079	0.083	0.062	0.063	7.219	7.038	7.253	7.124	7.297	7.185	7.337	1.654	1.254	1.387	1.286	1.348	1.303	1.338	65.927	69.21	68.354	69.517	68.982	69.62	69.104	59.336	0	32.973	7.814	28.639	12.842	27.593	459.791	451.157	442.886	441.145	434.914
CHEMBL2431510	CCOC(=O)C1=C(Nc2ccc(C)c(C)c2)SCC1=O	IC50 (nM)	=	256	1	DHODH (P. falciparum)	0.222945	Q54A96	Training	0.55	0.065	0.104	0.034	0.038	0.016	0.019	7.447	7.18	7.472	7.274	7.543	7.344	7.595	1.441	1.236	1.334	1.277	1.371	1.315	1.401	57.217	64.046	65.516	68.573	68.999	70.875	70.615	72.639	0	39.627	4.619	42.025	6.319	44.234	439.814	433.379	424.23	423.51	415.523
CHEMBL492529	Cc1cc(Nc2ccc(cc2)C(F)(F)F)n3ncnc3n1	IC50 (nM)	=	270	1	DHODH (P. falciparum)	0.222945	Q54A96	Training	0.152	0.011	0.046	0.007	0.031	0.005	0.024	8.489	7.586	8.133	7.64	8.009	7.652	7.946	1.3	1.157	1.242	1.164	1.221	1.165	1.21	46.589	50.483	49.401	50.923	50.238	51.215	50.698	31.554	2.472	20.551	5.801	17.687	7.401	16.258	382.036	393.695	382.944	389.097	382.798
CHEMBL1956471	CCOc1nc2nc(C)cc(Nc3ccc(Cl)cc3)n2n1	IC50 (nM)	=	270	1	DHODH (P. falciparum)	0.222945	Q54A96	Training	0.338	0.093	0.084	0.035	0.04	0.015	0.024	7.574	7.376	7.6	7.444	7.617	7.495	7.629	1.49	1.194	1.277	1.195	1.241	1.194	1.222	53.038	56.934	57.275	58.918	58.893	59.783	59.619	35.61	2.472	27.173	6.346	25.043	8.949	23.522	424.231	411.099	406.033	403.718	399.125
CHEMBL1956262	CCc1nc2nc(C)cc(Nc3ccc(Cl)cc3)n2n1	IC50 (nM)	=	280	1	DHODH (P. falciparum)	0.222945	Q54A96	Test	0.327	0.072	0.072	0.025	0.036	0.013	0.024	7.361	7.209	7.396	7.306	7.435	7.357	7.457	1.476	1.173	1.252	1.177	1.217	1.175	1.199	55.087	58.944	58.922	60.351	60.198	60.926	60.729	33.131	2.584	22.102	6.223	20.318	8.137	19.403	438.842	429.244	420.449	417.737	412.24
CHEMBL1784556	CCCCc1ccc(Nc2cc(C)nc3ncnn23)cc1	IC50 (nM)	=	280	1	DHODH (P. falciparum)	0.222945	Q54A96	Training	0.383	0.158	0.152	0.087	0.084	0.05	0.052	7.155	7.111	7.243	7.188	7.297	7.24	7.336	1.086	1.081	1.098	1.091	1.105	1.098	1.11	49.39	52.696	53.412	54.767	54.978	55.732	55.77	31.554	2.472	21.693	6.173	19.408	8.161	18.314	441.945	432.494	427.692	424.578	420.29
CHEMBL2234190	Cc1cccc(NC(=O)c2cccc(c2C)[N+](=O)[O-])c1	IC50 (nM)	=	302	1	DHODH (P. falciparum)	0.222945	Q54A96	Training	0.472	-0.196	0.233	-0.164	0.19	-0.144	0.167	7.576	7.379	7.688	7.557	7.817	7.666	7.896	1.152	1.123	1.168	1.148	1.186	1.164	1.198	46.344	49.375	48.008	49.039	47.955	48.95	47.988	63.416	7.486	46.688	6.887	43.103	6.583	41.6	422.141	420.188	402.183	399.008	385.448
CHEMBL3690134	CCCNC(=O)c1ccc(s1)n2cnc3cc(Cl)ccc23	IC50 (nM)	=	324	1	DHODH (P. falciparum)	0.222945	Q54A96	Training	0.295	0.147	0.121	0.067	0.057	0.033	0.03	7.321	7.127	7.349	7.221	7.392	7.274	7.419	1.747	1.297	1.452	1.336	1.409	1.356	1.395	67.238	72.078	72.336	73.94	73.621	74.273	73.741	67.812	0	39.018	9.239	33.211	14.975	31.259	453.475	442.349	436.808	431.756	428.422
CHEMBL487518	Cc1cc(Nc2cc3ccccc3cc2O)n4ncnc4n1	IC50 (nM)	=	330	1	DHODH (P. falciparum)	0.222945	Q54A96	Test	0.121	0	0.023	0.001	0.013	0.001	0.009	7.367	7.153	7.276	7.194	7.276	7.216	7.28	1.117	1.088	1.104	1.093	1.104	1.096	1.104	56.638	59.88	59.965	60.941	60.803	61.256	61.103	48.722	2.274	22.558	6.952	17.87	8.395	15.811	427.857	428.373	425.332	425.351	422.967
CHEMBL1956266	CC(C)c1nc2nc(C)cc(Nc3ccc(Cl)cc3)n2n1	IC50 (nM)	=	330	1	DHODH (P. falciparum)	0.222945	Q54A96	Training	0.4	0.091	0.127	0.048	0.07	0.03	0.047	7.321	7.178	7.348	7.282	7.394	7.338	7.423	1.453	1.166	1.239	1.17	1.207	1.169	1.19	55.464	59.784	59.376	61.046	60.902	61.729	61.607	31.554	2.472	20.918	5.89	19.172	7.657	18.394	441.945	432.494	424.925	419.998	415.971
CHEMBL1956275	CCC(C)c1nc2nc(C)cc(Nc3ccc(cc3)S(F)(F)(F)(F)F)n2n1	IC50 (nM)	=	330	1	DHODH (P. falciparum)	0.222945	Q54A96	Training	0.336	0.114	0.11	0.063	0.061	0.037	0.041	8.745	7.637	8.786	7.854	8.88	7.977	8.967	1.572	1.677	1.628	1.728	1.674	1.772	1.71	55.027	61.078	58.413	61.334	59.007	61.321	58.994	24.542	1.96	15.018	4.263	12.61	5.103	11.139	381.514	400.676	365.665	382.942	355.421
CHEMBL3690135	CCCc1nc2ccccc2n1c3ccc(s3)C(=O)NCC	IC50 (nM)	=	334	1	DHODH (P. falciparum)	0.222945	Q54A96	Training	0.414	0.21	0.147	0.08	0.061	0.036	0.031	7.125	7.04	7.283	7.167	7.343	7.221	7.368	1.363	1.207	1.318	1.262	1.317	1.291	1.32	65.842	71.768	73.266	75.169	75.06	75.756	75.216	64.73	0	37.759	8.879	32.103	14.174	30.034	455.771	444.815	434.015	431.575	426.381
CHEMBL3694252	CCCCCC1CCCc2c(O)c3ccccc3nc12	IC50 (nM)	=	340	1	DHODH (P. falciparum)	0.222945	Q54A96	Test	0.514	0.366	0.317	0.258	0.227	0.195	0.177	6.906	6.719	6.79	6.782	6.822	6.812	6.839	1.057	1.03	1.04	1.039	1.044	1.043	1.047	47.855	51.958	53.581	55.028	55.837	56.536	56.916	32.929	0	8.73	0	7.475	0	7.137	472.371	478.838	474.12	471.51	469.756
CHEMBL447995	Cc1cc(Nc2ccc(C)c(C)c2)n3ncnc3n1	IC50 (nM)	=	350	1	DHODH (P. falciparum)	0.222945	Q54A96	Training	0.39	0	0.073	0.02	0.042	0.019	0.031	7.223	7.168	7.287	7.216	7.321	7.251	7.344	1.095	1.088	1.103	1.095	1.108	1.099	1.111	52.154	55.78	55.406	56.447	56.208	56.78	56.571	34.875	2.707	22.969	6.43	19.875	8.267	18.347	435.412	425.684	423.203	421.269	417.748
CHEMBL2431514	CCOC(=O)C1=C(Nc2cnc3ccccc3c2)SCC1=O	IC50 (nM)	=	351	1	DHODH (P. falciparum)	0.222945	Q54A96	Training	0.283	0.058	0.062	0.02	0.023	0.008	0.012	7.485	7.198	7.468	7.28	7.525	7.341	7.577	1.417	1.222	1.314	1.262	1.351	1.301	1.385	57.778	62.887	64.644	67.287	67.757	69.499	69.335	77.368	0	39.248	5.14	40.327	6.897	42.595	433.802	429.834	422.019	421.804	415.256
CHEMBL2431503	CCOC(=O)C1=C(Nc2ccc(cc2)C(F)(F)F)SCC1=O	IC50 (nM)	=	367	1	DHODH (P. falciparum)	0.222945	Q54A96	Training	0.309	0.069	0.079	0.024	0.033	0.01	0.018	8.634	7.549	8.117	7.552	7.91	7.52	7.804	1.605	1.285	1.423	1.311	1.417	1.334	1.425	51.371	58.6	59.821	63.872	64.624	67.339	67.506	66.035	0	36.37	4.319	39.465	6.02	42.41	388.464	404.489	392.711	401.97	396.321
CHEMBL1956274	CCC(C)c1nc2nc(C)cc(Nc3ccc(cc3)C(F)(F)F)n2n1	IC50 (nM)	=	380	1	DHODH (P. falciparum)	0.222945	Q54A96	Test	0.381	0.131	0.14	0.079	0.084	0.05	0.059	8.171	7.426	7.927	7.522	7.851	7.555	7.808	1.252	1.133	1.211	1.146	1.197	1.15	1.189	48.327	53.423	52.69	54.641	54.362	55.58	55.354	26.505	2.105	17.484	4.915	15.803	6.316	15.025	401.551	410.037	396.422	399.806	392.692
CHEMBL1956295	COCc1nc2nc(C)cc(Nc3ccc(cc3)S(F)(F)(F)(F)F)n2n1	IC50 (nM)	=	390	1	DHODH (P. falciparum)	0.222945	Q54A96	Training	0.289	0.017	0.096	0.006	0.049	0.003	0.031	9.036	7.839	8.978	7.999	9.038	8.097	9.112	1.624	1.725	1.668	1.774	1.711	1.817	1.747	53.636	59.287	56.973	60.016	57.634	60.045	57.635	28.762	2.03	16.755	5.836	13.698	6.804	12.012	362.495	379.411	351.891	370.033	344.48
CHEMBL2431518	CCOC(=O)C1=C(Nc2ccc3c(c2)c4ccccc4n3CC)SCC1=O	IC50 (nM)	=	392	1	DHODH (P. falciparum)	0.222945	Q54A96	Training	0.375	0.106	0.081	0.031	0.028	0.012	0.015	7.303	7.109	7.339	7.182	7.396	7.244	7.457	1.34	1.187	1.264	1.221	1.298	1.258	1.334	66.31	72.244	73.695	75.489	75.189	76.082	75.315	54.707	0	29.905	3.469	32.585	5.031	35.88	446.802	438.659	431.728	431.2	425.258
CHEMBL2172234	Cc1cc(Nc2ccc3ccccc3c2)n4nccc4n1	IC50 (nM)	=	400	1	DHODH (P. falciparum)	0.222945	Q54A96	Training	0.121	0	0.023	0	0.013	0	0.01	7.024	6.981	7.068	7.02	7.089	7.041	7.103	1.069	1.063	1.075	1.069	1.078	1.071	1.079	56.861	59.389	59.533	60.39	60.215	60.679	60.467	23.642	2.369	10.622	3.975	9.555	4.631	9.051	454.356	448.289	442.975	443.638	439.849
CHEMBL1956470	CCOc1nc2nc(C)cc(Nc3cccc(Cl)c3)n2n1	IC50 (nM)	=	400	1	DHODH (P. falciparum)	0.222945	Q54A96	Test	0.338	0.093	0.084	0.035	0.039	0.016	0.023	7.574	7.376	7.6	7.444	7.624	7.491	7.638	1.49	1.194	1.277	1.195	1.248	1.192	1.232	53.584	57.605	57.988	59.733	59.586	60.633	60.29	35.61	2.472	27.173	6.346	24.963	8.937	23.391	424.231	411.099	406.033	403.718	398.968
CHEMBL1956294	COCc1nc2nc(C)cc(Nc3ccc(cc3)C(F)(F)F)n2n1	IC50 (nM)	=	410	1	DHODH (P. falciparum)	0.222945	Q54A96	Training	0.332	0.027	0.125	0.014	0.07	0.009	0.046	8.463	7.636	8.113	7.672	7.995	7.68	7.934	1.295	1.164	1.238	1.168	1.218	1.169	1.207	46.551	51.213	50.75	52.772	52.394	53.665	53.307	31.159	2.186	19.634	6.775	17.356	8.52	16.459	381.782	387.496	381.723	385.724	380.861
CHEMBL3690148	CCNC(=O)c1ccc(s1)n2cc(nc2C)c3ccccc3	IC50 (nM)	=	416	1	DHODH (P. falciparum)	0.222945	Q54A96	Training	0.32	0.106	0.089	0.04	0.037	0.019	0.02	7.125	7.04	7.263	7.143	7.324	7.208	7.368	1.363	1.207	1.315	1.262	1.316	1.293	1.324	63.208	67.81	68.162	69.613	69.379	70.046	69.607	64.73	0	37.759	8.996	32.988	14.754	31.712	455.771	444.815	436.495	434.669	429.18
CHEMBL2012825	O=C(NC1CCC1)c2ccc(s2)n3cnc4ccccc34	IC50 (nM)	=	418	1	DHODH (P. falciparum)	0.222945	Q54A96	Training	0.198	0.153	0.141	0.113	0.105	0.084	0.079	7.155	7.04	7.251	7.146	7.319	7.212	7.365	1.38	1.207	1.31	1.256	1.307	1.287	1.314	64.041	66.783	66.955	68.153	68.021	68.785	68.493	67.812	0	37.16	8.709	31.409	14.049	29.694	453.475	444.815	437.567	433.939	428.708
CHEMBL1784562	Cc1cc(Nc2ccc(cc2)C3CC3)n4ncnc4n1	IC50 (nM)	=	420	1	DHODH (P. falciparum)	0.222945	Q54A96	Test	0.251	0.103	0.114	0.082	0.088	0.07	0.074	7.187	7.111	7.217	7.142	7.227	7.159	7.234	1.09	1.081	1.094	1.085	1.096	1.087	1.097	51.622	53.682	53.489	54.019	53.786	54.075	53.87	33.131	2.472	20.918	5.758	17.687	7.27	16.038	438.842	432.494	430.417	429.913	427.714
CHEMBL218703	CCOC(=O)\C(=C/Nc1ccc2c(c1)c3ccccc3n2CC)\C#N	IC50 (nM)	=	440	1	DHODH (P. falciparum)	0.222945	Q54A96	Training	0.351	0.129	0.092	0.033	0.048	0.008	0.039	7.258	7.118	7.325	7.208	7.395	7.286	7.469	1.105	1.086	1.114	1.098	1.123	1.109	1.133	54.668	57.489	56.73	55.653	53.598	51.824	49.74	44.463	0	43.66	0	54.703	0.069	65.993	442.967	432.568	427.367	421.771	418.92
CHEMBL2172233	Cc1nc(Nc2ccc3ccccc3c2)c4nc[nH]c4n1	IC50 (nM)	=	440	1	DHODH (P. falciparum)	0.222945	Q54A96	Training	0.121	0	0.023	0	0.014	0	0.01	7.155	7.023	7.143	7.053	7.145	7.077	7.151	1.086	1.069	1.085	1.073	1.085	1.076	1.086	55.883	58.379	58.523	59.356	59.175	59.619	59.401	38.539	0	25.222	4.736	21.733	7.096	20.015	441.945	439.926	437.044	438.501	435.226
CHEMBL13380	Cc1cc(Nc2ccc(Br)c(c2)C(F)(F)F)n3ncnc3n1	IC50 (nM)	=	450	1	DHODH (P. falciparum)	0.222945	Q54A96	Training	0.181	0.01	0.05	0.012	0.033	0.011	0.025	8.501	7.585	8.106	7.62	7.997	7.644	7.935	3.253	1.386	1.779	1.395	1.65	1.397	1.599	55.303	60.117	58.664	60.358	59.215	60.276	59.412	30.119	2.369	19.523	5.472	16.477	6.844	14.87	408.522	406.345	399.28	403.842	396.808
CHEMBL3690104	CCCNC(=S)c1ccc(s1)n2ccc3ccccc23	IC50 (nM)	=	459	1	DHODH (P. falciparum)	0.222945	Q54A96	Test	0.32	0.146	0.134	0.054	0.06	0.015	0.031	6.792	6.787	6.84	6.813	6.849	6.822	6.852	1.649	1.327	1.614	1.471	1.643	1.548	1.676	75.584	81.933	83.988	86.616	87.401	88.81	89.083	99.815	0	69.29	15.264	63.178	23.153	62.157	487.22	478.302	478.7	478.374	478.267
CHEMBL1956272	Cc1cc(Nc2ccc(cc2)C(F)(F)F)n3nc(nc3n1)C(C)(C)C	IC50 (nM)	=	460	1	DHODH (P. falciparum)	0.222945	Q54A96	Training	0.425	0.073	0.201	0.049	0.137	0.036	0.104	8.171	7.426	7.886	7.512	7.797	7.537	7.751	1.252	1.133	1.205	1.145	1.189	1.148	1.18	49.469	55.002	53.227	55.708	54.854	56.416	55.86	26.505	2.105	16.977	4.793	15.138	6.054	14.365	401.551	410.037	399.541	400.484	396.995
CHEMBL1956469	COc1nc2nc(C)cc(Nc3ccc(Cl)cc3)n2n1	IC50 (nM)	=	460	1	DHODH (P. falciparum)	0.222945	Q54A96	Training	0.315	0.013	0.061	0.004	0.028	0.002	0.018	7.628	7.415	7.599	7.456	7.611	7.5	7.623	1.514	1.203	1.281	1.199	1.243	1.196	1.223	53.787	57.578	57.563	58.937	58.771	59.451	59.237	37.391	2.584	28.199	6.551	25.651	9.186	23.882	420.243	406.876	406.978	402.468	400.081
CHEMBL3690128	CCCNC(=O)c1ccc(s1)n2c(C)nc3cc(F)ccc23	IC50 (nM)	=	499	1	DHODH (P. falciparum)	0.222945	Q54A96	Training	0.377	0.141	0.132	0.063	0.059	0.031	0.03	7.55	7.186	7.461	7.267	7.46	7.307	7.463	1.431	1.23	1.343	1.277	1.333	1.302	1.333	63.478	69.283	69.833	71.865	71.665	72.624	72.179	64.73	0	37.16	8.765	31.624	14.021	29.684	436.709	432.917	422.354	423.956	418.826
CHEMBL1956468	COc1nc2nc(C)cc(Nc3cccc(Cl)c3)n2n1	IC50 (nM)	=	500	1	DHODH (P. falciparum)	0.222945	Q54A96	Test	0.315	0.013	0.061	0.004	0.028	0.002	0.017	7.628	7.415	7.599	7.456	7.617	7.496	7.632	1.514	1.203	1.281	1.199	1.25	1.194	1.233	54.357	58.275	58.299	59.773	59.479	60.317	59.921	37.391	2.584	28.199	6.551	25.566	9.173	23.746	420.243	406.876	406.978	402.468	399.916
CHEMBL1784589	Cc1cc(NC2Cc3ccccc3C2)n4ncnc4n1	IC50 (nM)	=	500	1	DHODH (P. falciparum)	0.222945	Q54A96	Training	0.252	0.069	0.102	0.055	0.076	0.05	0.065	7.187	7.111	7.217	7.142	7.23	7.16	7.236	1.09	1.081	1.094	1.085	1.096	1.087	1.097	53.374	55.777	55.911	56.797	56.618	57.123	56.911	33.131	2.472	20.918	5.758	17.579	7.206	15.783	438.842	432.494	430.417	429.913	427.243
CHEMBL2431511	CCOC(=O)C1=C(Nc2ccc(C)c(F)c2)SCC1=O	IC50 (nM)	=	536	1	DHODH (P. falciparum)	0.222945	Q54A96	Training	0.44	0.065	0.087	0.017	0.031	0.006	0.016	7.914	7.332	7.65	7.391	7.649	7.415	7.657	1.516	1.26	1.362	1.295	1.388	1.326	1.411	55.037	61.932	63.665	66.938	67.607	69.651	69.554	72.639	0	39.627	4.619	42.025	6.319	44.234	418.846	420.984	412.221	413.966	408.121
CHEMBL1784576	Cc1cc(Nc2ccc(c(c2)C(F)(F)F)C(F)(F)F)n3ncnc3n1	IC50 (nM)	=	540	1	DHODH (P. falciparum)	0.222945	Q54A96	Training	0.154	0.018	0.057	0.016	0.04	0.015	0.031	9.291	7.831	8.617	7.841	8.379	7.906	8.261	1.432	1.198	1.323	1.199	1.284	1.21	1.266	45.17	50.42	48.837	50.883	49.615	50.723	49.854	26.505	2.105	16.977	4.763	14.072	5.804	12.426	351.227	376.985	363.715	376.615	367.117
CHEMBL1784593	Cc1cc(NC2CCc3ccccc3C2)n4ncnc4n1	IC50 (nM)	=	540	1	DHODH (P. falciparum)	0.222945	Q54A96	Test	0.289	0.109	0.128	0.086	0.095	0.073	0.081	7.155	7.085	7.192	7.123	7.211	7.147	7.224	1.086	1.077	1.091	1.082	1.094	1.085	1.095	53.108	55.453	55.586	56.385	56.228	56.666	56.479	31.554	2.369	20.196	5.591	17.213	7.099	15.679	441.945	435.474	432.954	432.06	429.3
CHEMBL2234192	Clc1ccc(NC(=O)Nc2cccc3cccnc23)cc1	IC50 (nM)	=	549.54	1	DHODH (P. falciparum)	0.222945	Q54A96	Training	0.064	-0.019	0.029	-0.021	0.027	-0.024	0.028	7.314	7.069	7.368	7.18	7.466	7.273	7.555	1.456	1.151	1.239	1.155	1.213	1.158	1.204	51.692	53.557	52.943	53.873	53.063	53.812	52.964	39.531	0	35.384	1.347	36.456	2.397	38.064	449.054	445.053	433.459	431.698	420.754
CHEMBL1956273	Cc1cc(Nc2ccc(cc2)S(F)(F)(F)(F)F)n3nc(nc3n1)C(C)(C)C	IC50 (nM)	=	550	1	DHODH (P. falciparum)	0.222945	Q54A96	Training	0.377	0.06	0.163	0.037	0.104	0.026	0.075	8.745	7.637	8.728	7.838	8.802	7.948	8.878	1.572	1.677	1.613	1.714	1.651	1.749	1.683	56.088	62.553	58.739	62.126	59.255	61.818	59.241	24.542	1.96	14.642	4.171	12.183	4.93	10.798	381.514	400.676	369.123	383.897	360.146
CHEMBL1784575	Cc1cc(Nc2ccc(Cl)c(F)c2)n3ncnc3n1	IC50 (nM)	=	550	1	DHODH (P. falciparum)	0.222945	Q54A96	Training	0.175	0	0.033	0.003	0.019	0.002	0.013	7.898	7.416	7.617	7.484	7.598	7.498	7.593	1.58	1.209	1.293	1.231	1.254	1.225	1.236	53.541	57.099	56.64	57.626	57.33	57.858	57.607	34.875	2.707	22.969	6.43	19.875	8.267	18.347	413.341	411.519	407.426	406.396	403.632
CHEMBL2431504	CCOC(=O)C1=C(Nc2ccc(cc2)S(F)(F)(F)(F)F)SCC1=O	IC50 (nM)	=	559	1	DHODH (P. falciparum)	0.222945	Q54A96	Test	0.264	0.056	0.059	0.018	0.024	0.007	0.014	9.241	7.759	8.889	7.817	8.627	7.774	8.398	1.935	1.837	1.783	1.763	1.722	1.682	1.661	58.775	66.353	64.461	68.652	66.863	69.944	68.369	60.532	0	31.607	3.856	33.852	5.335	36.793	367.013	395.19	364.636	388.111	369.568
CHEMBL2012941	FC(F)(F)c1nc2ccccc2n1c3ccc(s3)C(=O)NC4CC4	IC50 (nM)	=	570	1	DHODH (P. falciparum)	0.222945	Q54A96	Training	0.158	0.109	0.112	0.081	0.083	0.061	0.064	8.241	7.373	7.908	7.496	7.797	7.545	7.747	1.52	1.247	1.388	1.289	1.357	1.317	1.348	61.723	66.756	66.01	68.254	67.561	68.74	68.149	59.336	0	32.069	7.513	26.747	11.831	24.933	407.37	419.286	404.379	410.376	402.262
CHEMBL3694250	Fc1cc(I)ccc1Nc2ccnc3cc(Cl)ccc23	IC50 (nM)	=	580	1	DHODH (P. falciparum)	0.222945	Q54A96	Training	0.15	0	0.03	-0.001	0.019	-0.003	0.013	7.446	6.979	7.104	7.011	7.077	7.017	7.067	7.029	1.58	2.623	1.527	2.107	1.493	1.876	68.205	71.284	70.126	70.861	70.111	70.461	69.908	19.702	0	7.435	0	6.125	0	5.642	507.003	479.195	481.958	474.128	474.817
CHEMBL2012946	Cc1cccc2nc(C)n(c3ccc(s3)C(=O)NC4CC4)c12	IC50 (nM)	=	609	1	DHODH (P. falciparum)	0.222945	Q54A96	Training	0.364	0.108	0.138	0.082	0.09	0.063	0.066	7.125	7.019	7.244	7.123	7.29	7.179	7.319	1.363	1.199	1.296	1.241	1.289	1.267	1.292	67.699	71.979	71.634	72.978	72.372	73.099	72.504	64.73	0	34.941	8.091	28.991	12.784	26.915	455.771	447.092	436.942	436.184	430.449
CHEMBL1784566	Cc1cc(Nc2ccc(SC(F)(F)F)cc2)n3ncnc3n1	IC50 (nM)	=	610	1	DHODH (P. falciparum)	0.222945	Q54A96	Test	0.259	0.081	0.129	0.065	0.095	0.051	0.073	8.405	7.547	8.089	7.548	7.963	7.549	7.875	1.565	1.289	1.528	1.285	1.475	1.276	1.43	53.908	58.145	56.764	58.939	57.617	59.178	58.088	59.214	2.369	30.703	5.716	26.096	8.22	23.599	391.799	401.995	391.054	401.032	390.999
CHEMBL1784590	Cc1cc(NC2Cc3ccc(F)cc3C2)n4ncnc4n1	IC50 (nM)	=	610	1	DHODH (P. falciparum)	0.222945	Q54A96	Training	0.251	0.066	0.099	0.052	0.072	0.046	0.06	7.599	7.237	7.383	7.239	7.346	7.241	7.328	1.157	1.102	1.122	1.101	1.116	1.101	1.113	52.109	55.01	54.89	55.981	55.708	56.338	56.081	31.554	2.369	19.854	5.472	16.619	6.812	14.863	421.975	423.08	420.521	423.042	420.224
CHEMBL1714424	CCc1ccc(Nc2cc(C)nc3ncnn23)cc1	IC50 (nM)	=	610	1	DHODH (P. falciparum)	0.222945	Q54A96	Training	0.315	0.075	0.071	0.027	0.036	0.015	0.024	7.223	7.168	7.303	7.234	7.345	7.28	7.377	1.095	1.088	1.106	1.097	1.111	1.103	1.115	50.765	53.979	54.251	55.272	55.265	55.844	55.76	34.875	2.707	23.428	6.595	20.582	8.602	19.215	435.412	425.684	421.587	419.147	415.226
CHEMBL2178108	CC(=O)c1sc(Nc2ccc(C)c(Cl)c2)nc1C	IC50 (nM)	=	630	1	DHODH (P. falciparum)	0.222945	Q54A96	Training	0.465	0.019	0.084	-0.003	0.059	0.001	0.053	7.305	7.065	7.302	7.127	7.337	7.182	7.373	1.852	1.331	1.511	1.386	1.465	1.406	1.451	64.071	68.846	66.463	67.572	65.9	66.685	65.228	77.764	0	49.999	10.798	40.461	17.646	36.564	459.533	453.086	441.467	446.947	435.572
CHEMBL1784594	Cc1cc(NC2CCc3cc(F)ccc3C2)n4ncnc4n1	IC50 (nM)	=	630	1	DHODH (P. falciparum)	0.222945	Q54A96	Test	0.286	0.105	0.124	0.081	0.09	0.068	0.074	7.549	7.208	7.354	7.219	7.326	7.228	7.314	1.15	1.097	1.118	1.098	1.113	1.099	1.111	51.902	54.713	54.596	55.588	55.329	55.877	55.65	30.119	2.274	19.203	5.321	16.292	6.716	14.777	425.704	426.317	423.258	425.276	422.309
CHEMBL1784595	Cc1cc(NC2CCc3cc(Cl)ccc3C2)n4ncnc4n1	IC50 (nM)	=	670	1	DHODH (P. falciparum)	0.222945	Q54A96	Training	0.301	0.105	0.126	0.081	0.09	0.067	0.074	7.283	7.124	7.238	7.147	7.236	7.161	7.237	1.432	1.152	1.214	1.146	1.182	1.143	1.167	56.821	59.536	59.203	60.113	59.706	60.193	59.859	30.119	2.274	19.203	5.321	16.292	6.716	14.777	444.766	438.215	436.449	435.533	433.298
CHEMBL2012823	CC(C)NC(=O)c1ccc(s1)n2cnc3ccccc23	IC50 (nM)	=	680	1	DHODH (P. falciparum)	0.222945	Q54A96	Training	0.298	0.11	0.135	0.057	0.072	0.031	0.043	7.188	7.087	7.316	7.192	7.381	7.249	7.418	1.399	1.225	1.337	1.279	1.333	1.311	1.338	64.355	68.965	68.864	70.654	70.065	71.029	70.305	71.203	0	40.363	9.562	34.31	15.411	32.31	450.948	439.669	431.839	429.23	423.423
CHEMBL2431497	CCOC(=O)C1=C(Nc2ccc(C)c(C)c2)OCC1=O	IC50 (nM)	=	698	1	DHODH (P. falciparum)	0.222945	Q54A96	Training	0.534	0.096	0.104	0.045	0.043	0.025	0.027	7.706	7.363	7.686	7.493	7.811	7.596	7.899	1.173	1.125	1.171	1.143	1.189	1.158	1.201	44.896	49.592	49.985	51.459	51.202	52.019	51.507	44.894	0	28.46	1.685	29.751	2.283	30.727	416.574	409.17	401.272	397.064	388.474
CHEMBL2012822	CCCNC(=O)c1ccc(s1)n2cnc3ccccc23	IC50 (nM)	=	700	1	DHODH (P. falciparum)	0.222945	Q54A96	Test	0.282	0.154	0.123	0.07	0.057	0.035	0.03	7.188	7.087	7.308	7.201	7.372	7.262	7.409	1.399	1.225	1.34	1.283	1.337	1.315	1.342	63.462	67.828	68.675	70.15	70.128	70.715	70.381	71.203	0	41.071	9.698	34.969	15.733	32.888	450.948	439.669	433.271	428.17	424.85
CHEMBL2431506	CCOC(=O)C1=C(Nc2ccc(Cl)c(c2)C(F)(F)F)SCC1=O	IC50 (nM)	=	751	1	DHODH (P. falciparum)	0.222945	Q54A96	Training	0.319	0.067	0.08	0.026	0.033	0.012	0.018	8.693	7.568	8.118	7.556	7.923	7.532	7.815	1.914	1.347	1.508	1.355	1.473	1.364	1.459	56.309	63.972	64.45	68.011	67.995	70.323	70.022	63.164	0	34.934	4.153	37.925	5.807	41.01	393.487	408.174	397.104	405.895	398.822
CHEMBL492520	Cc1cc(Nc2ccc(Br)cc2)n3ncnc3n1	IC50 (nM)	=	780	1	DHODH (P. falciparum)	0.222945	Q54A96	Training	0.185	0	0.036	0	0.021	-0.001	0.015	7.389	7.254	7.403	7.314	7.431	7.354	7.452	3.503	1.375	1.796	1.354	1.565	1.331	1.457	58.265	60.954	60.388	61.259	60.72	61.14	60.695	36.813	2.842	24.404	6.889	21.421	8.965	19.987	457.197	431.433	431.006	423.988	421.327
CHEMBL1784711	CCc1cc(Nc2ccc(cc2)C(F)(F)F)n3ncnc3n1	IC50 (nM)	=	780	1	DHODH (P. falciparum)	0.222945	Q54A96	Training	0.192	0.076	0.062	0.03	0.035	0.017	0.026	8.398	7.541	8.078	7.608	7.963	7.626	7.905	1.287	1.15	1.234	1.159	1.214	1.161	1.204	46.905	51.039	50.339	51.852	51.398	52.319	51.951	30.119	2.369	19.854	5.591	17.111	7.134	15.737	387.58	398.291	387.048	392.146	386.287
CHEMBL452392	Cc1cc(Nc2ccc(Cl)c(c2)C(F)(F)F)n3ncnc3n1	IC50 (nM)	=	800	1	DHODH (P. falciparum)	0.222945	Q54A96	Test	0.17	0.01	0.048	0.011	0.032	0.01	0.024	8.557	7.606	8.133	7.642	8.025	7.666	7.963	1.637	1.231	1.359	1.238	1.332	1.241	1.318	51.745	56.476	55.193	56.85	55.824	56.861	56.08	30.119	2.369	19.523	5.472	16.477	6.844	14.87	387.58	398.291	388.997	395.617	388.105
CHEMBL1784563	Cc1cc(Nc2ccc(C=C)cc2)n3ncnc3n1	IC50 (nM)	=	800	1	DHODH (P. falciparum)	0.222945	Q54A96	Training	0.174	0.028	0.055	0.024	0.04	0.022	0.034	7.223	7.138	7.243	7.161	7.243	7.169	7.237	1.095	1.084	1.098	1.087	1.098	1.088	1.097	52.456	54.327	53.881	54.322	53.905	54.09	53.743	34.875	2.584	21.693	5.935	18.074	7.373	16.122	435.412	429.244	427.692	427.633	426.045
CHEMBL582694	CN(C)c1ccc(Nc2cc(C)nc3ncnn23)cc1	IC50 (nM)	=	820	1	DHODH (P. falciparum)	0.222945	Q54A96	Training	0.446	-0.002	0.145	-0.001	0.079	-0.001	0.053	7.324	7.309	7.382	7.324	7.404	7.344	7.42	1.108	1.107	1.116	1.109	1.119	1.112	1.121	51.238	54.819	54.604	55.731	55.566	56.181	56.019	33.656	2.584	22.399	6.223	19.536	8.19	18.152	425.81	408.274	413.072	407.815	408.575
CHEMBL1956277	Cc1cc(Nc2cccc(Cl)c2)n3nc(nc3n1)C4CC4	IC50 (nM)	=	820	1	DHODH (P. falciparum)	0.222945	Q54A96	Training	0.266	0.099	0.113	0.078	0.084	0.065	0.069	7.321	7.15	7.305	7.227	7.343	7.271	7.367	1.453	1.159	1.227	1.158	1.198	1.154	1.183	56.493	59.272	58.902	59.978	59.656	60.304	59.965	31.554	2.369	19.854	5.472	17.574	6.93	16.413	441.945	435.474	428.946	425.956	421.098
CHEMBL1784557	CCCCCc1ccc(Nc2cc(C)nc3ncnn23)cc1	IC50 (nM)	=	820	1	DHODH (P. falciparum)	0.222945	Q54A96	Test	0.412	0.194	0.183	0.116	0.11	0.071	0.07	7.125	7.085	7.217	7.166	7.277	7.223	7.32	1.082	1.077	1.094	1.088	1.102	1.096	1.108	48.579	51.86	52.721	54.179	54.532	55.395	55.52	30.119	2.369	20.918	5.981	18.901	7.979	17.962	444.766	435.474	430.417	427.041	422.479
CHEMBL2431516	CCOC(=O)C1=C(Nc2ccc3CCCc3c2)SCC1=O	IC50 (nM)	=	851	-1	DHODH (P. falciparum)	0.222945	Q54A96	Training	0.438	0.139	0.119	0.055	0.051	0.027	0.027	7.402	7.128	7.404	7.22	7.478	7.297	7.543	1.42	1.218	1.31	1.257	1.348	1.297	1.382	58.908	64.141	65.814	68.459	68.892	70.667	70.497	69.18	0	36.875	4.297	39.398	5.961	42.087	442.871	438.811	429.769	429.116	421.053
CHEMBL492719	Cc1cc(Nc2ccc(C)c(F)c2)n3ncnc3n1	IC50 (nM)	=	860	-1	DHODH (P. falciparum)	0.222945	Q54A96	Training	0.274	0	0.052	-0.006	0.029	-0.004	0.02	7.715	7.342	7.521	7.398	7.522	7.419	7.526	1.174	1.116	1.141	1.124	1.14	1.126	1.14	49.936	53.498	53.193	54.251	54.082	54.683	54.537	34.875	2.707	22.969	6.43	19.875	8.267	18.347	413.341	411.519	407.426	406.396	403.632
CHEMBL3410576	CC(=O)c1sc(Nc2ccc3ccccc3c2)nc1C	IC50 (nM)	=	871	-1	DHODH (P. falciparum)	0.222945	Q54A96	Training	0.269	0.017	0.048	0.006	0.04	0.006	0.039	7.051	6.924	7.122	6.981	7.164	7.039	7.207	1.381	1.203	1.316	1.253	1.308	1.283	1.312	63.433	66.621	65.277	66.2	64.928	65.629	64.459	69.988	0	43.965	9.419	35.375	15.362	31.914	463.98	459.727	449.015	454.231	444.174
CHEMBL1956276	Cc1cc(Nc2ccc(Cl)cc2)n3nc(nc3n1)C4CC4	IC50 (nM)	=	880	-1	DHODH (P. falciparum)	0.222945	Q54A96	Test	0.266	0.099	0.113	0.078	0.085	0.064	0.07	7.321	7.15	7.305	7.227	7.336	7.274	7.359	1.453	1.159	1.227	1.158	1.192	1.155	1.174	55.941	58.621	58.226	59.224	59.021	59.54	59.36	31.554	2.369	19.854	5.472	17.625	6.939	16.492	441.945	435.474	428.946	425.956	421.302
CHEMBL3694251	Cc1ccccc1\C=C\c2cc(O)c3ccccc3n2	IC50 (nM)	=	930	-1	DHODH (P. falciparum)	0.222945	Q54A96	Training	0.149	0.014	0.04	0.02	0.033	0.023	0.032	6.906	6.71	6.765	6.723	6.759	6.727	6.754	1.057	1.029	1.036	1.031	1.036	1.031	1.035	50.797	53.948	54.465	55.507	55.84	56.459	56.657	32.929	0	7.964	0	6.303	0	5.378	472.371	479.932	476.742	478.263	476.506
CHEMBL1956499	Cc1cc(Nc2ccc(cc2)C(F)(F)F)n3nc(CCO)nc3n1	IC50 (nM)	=	930	-1	DHODH (P. falciparum)	0.222945	Q54A96	Training	0.246	0.075	0.088	0.038	0.052	0.022	0.036	8.463	7.548	8.071	7.605	7.962	7.624	7.902	1.295	1.151	1.232	1.159	1.213	1.161	1.203	46.848	51.537	51.073	53.103	52.728	54.005	53.65	44.662	2.186	21.5	5.178	19.201	6.802	17.887	381.782	396.959	384.629	391.322	383.927
CHEMBL2431489	CCCOC(=O)C1=C(Nc2ccc3ccccc3c2)SCC1=O	IC50 (nM)	=	951	-1	DHODH (P. falciparum)	0.222945	Q54A96	Training	0.311	0.087	0.099	0.033	0.037	0.013	0.017	7.324	7.084	7.357	7.203	7.456	7.29	7.533	1.383	1.202	1.294	1.249	1.339	1.292	1.377	59.783	65.162	67.195	70.08	70.703	72.516	72.38	63.164	0	34.934	4.133	38.362	5.846	41.534	448.187	443.468	433.676	430.805	422.831
CHEMBL1784555	CCCc1ccc(Nc2cc(C)nc3ncnn23)cc1	IC50 (nM)	=	990	-1	DHODH (P. falciparum)	0.222945	Q54A96	Test	0.351	0.118	0.118	0.051	0.061	0.027	0.038	7.187	7.138	7.272	7.21	7.319	7.258	7.354	1.09	1.084	1.101	1.094	1.108	1.1	1.112	50.154	53.448	53.976	55.192	55.228	55.921	55.845	33.131	2.584	22.527	6.377	19.943	8.363	18.703	438.842	429.244	424.757	421.953	417.981
CHEMBL3818535	CC1=CC(=O)n2nc(SCc3ccc(Cl)cc3)nc2N1	IC50 (nM)	=	1000	-1	DHODH (P. falciparum)	0.222945	Q54A96	Training	0.274	-0.003	0.108	0.016	0.096	0.025	0.094	7.499	7.241	7.485	7.348	7.566	7.423	7.635	1.803	1.312	1.427	1.28	1.339	1.254	1.292	63.155	65.024	62.679	62.692	60.774	60.842	59.194	71.64	2.648	46.89	7.252	38.285	9.902	33.746	437.916	431.489	421.408	418.036	407.706
CHEMBL1784573	Cc1cc(Nc2ccc(cc2)C(C)(C)C#N)n3ncnc3n1	IC50 (nM)	=	1000	-1	DHODH (P. falciparum)	0.222945	Q54A96	Training	0.344	0.044	0.098	0.019	0.059	0.012	0.052	7.25	7.185	7.315	7.245	7.339	7.272	7.345	1.098	1.091	1.107	1.099	1.11	1.102	1.111	52.412	54.331	51.957	50.776	48.577	46.79	44.826	55.845	2.186	53.887	4.263	62.755	4.142	73.845	432.918	423.001	420.596	416.016	416.461
CHEMBL1704856	Cc1cc(O)n2nc(SCc3ccc(Cl)cc3)nc2n1	IC50 (nM)	=	1000	-1	DHODH (P. falciparum)	0.222945	Q54A96	Training	0.251	-0.034	0.065	-0.018	0.04	-0.016	0.029	7.499	7.205	7.397	7.29	7.434	7.347	7.467	1.803	1.325	1.474	1.328	1.422	1.333	1.404	61.705	65.211	64.373	65.615	65.125	65.881	65.525	78.362	2.584	48.298	8.04	42.348	12.48	38.965	437.916	436.081	428.465	426.63	420.579
CHEMBL2012820	CNC(=O)c1ccc(s1)n2cnc3ccccc23	IC50 (nM)	=	1076	-1	DHODH (P. falciparum)	0.222945	Q54A96	Test	0.212	0.046	0.045	0.015	0.017	0.01	0.011	7.264	7.142	7.345	7.225	7.386	7.273	7.415	1.443	1.246	1.362	1.298	1.351	1.324	1.352	66.083	69.929	69.747	70.338	69.796	69.902	69.353	79.114	0	44.171	10.281	36.603	16.476	34.039	445.053	433.542	430.835	425.921	424.301
CHEMBL1784564	Cc1cc(Nc2ccc(cc2)C#C)n3ncnc3n1	IC50 (nM)	=	1100	-1	DHODH (P. falciparum)	0.222945	Q54A96	Training	0.15	0.018	0.046	0.026	0.044	0.036	0.049	7.223	7.111	7.169	7.048	7.055	6.94	6.92	1.095	1.081	1.088	1.072	1.073	1.058	1.055	51.895	52.491	50.715	49.503	47.414	45.805	43.798	34.875	2.472	19.523	4.915	13.481	4.847	9.143	435.412	432.494	435.323	440.767	445.853
CHEMBL1732938	CCOC(=O)C1=C(Nc2ccc(Cl)cc2)SCC1=O	IC50 (nM)	=	1113	-1	DHODH (P. falciparum)	0.222945	Q54A96	Training	0.352	0.068	0.075	0.022	0.027	0.008	0.014	7.68	7.277	7.593	7.352	7.621	7.397	7.644	1.87	1.331	1.471	1.344	1.443	1.357	1.441	59.758	65.808	67.2	70.052	70.144	71.794	71.27	76.462	0	41.485	4.825	43.678	6.536	45.499	436.436	430.308	420.49	419.912	412.331
CHEMBL3690145	Cc1nc2cccnc2n1c3ccc(s3)C(=O)NC4CC4	IC50 (nM)	=	1118	-1	DHODH (P. falciparum)	0.222945	Q54A96	Training	0.265	0.112	0.126	0.086	0.086	0.065	0.064	7.285	7.14	7.384	7.24	7.423	7.293	7.446	1.397	1.22	1.324	1.265	1.317	1.29	1.32	65.788	69.201	69.021	70.239	69.752	70.439	69.903	75.724	0	40.168	9.525	34.158	14.83	32.055	441.063	432.513	423.251	422.599	417.247
CHEMBL2431509	CCOC(=O)C1=C(Nc2cc(Cl)cc(Cl)c2)SCC1=O	IC50 (nM)	=	1188	-1	DHODH (P. falciparum)	0.222945	Q54A96	Test	0.362	0.065	0.075	0.021	0.027	0.008	0.014	7.795	7.31	7.617	7.361	7.633	7.396	7.649	2.212	1.399	1.565	1.383	1.505	1.378	1.48	65.267	71.712	72.116	74.752	73.974	75.564	74.479	72.639	0	39.627	4.644	42.025	6.347	44.234	439.814	433.379	424.23	423.077	415.246
CHEMBL492530	Cc1cc(Nc2ccc(OC(F)(F)F)cc2)n3ncnc3n1	IC50 (nM)	=	1200	-1	DHODH (P. falciparum)	0.222945	Q54A96	Training	0.244	0.03	0.116	0.02	0.084	0.014	0.064	8.641	7.73	8.426	7.727	8.267	7.717	8.146	1.322	1.178	1.285	1.176	1.259	1.173	1.239	44.827	48.555	47.666	49.759	48.904	50.486	49.798	33.992	2.369	21.298	5.716	18.575	7.718	17.287	370.671	377.787	367.276	377.361	368.82
CHEMBL451880	Cc1cc(Nc2ccc3ncccc3c2)n4ncnc4n1	IC50 (nM)	=	1200	-1	DHODH (P. falciparum)	0.222945	Q54A96	Training	0.125	0	0.024	0	0.014	0	0.01	7.285	7.189	7.304	7.223	7.31	7.242	7.316	1.103	1.091	1.106	1.096	1.107	1.098	1.107	54.121	56.59	56.787	57.642	57.514	57.983	57.812	43.426	2.369	24.495	5.591	19.81	7.57	17.644	429.533	422.659	420.506	419.802	417.889
CHEMBL1784591	Cc1cc(NC2Cc3ccc(Br)cc3C2)n4ncnc4n1	IC50 (nM)	=	1200	-1	DHODH (P. falciparum)	0.222945	Q54A96	Training	0.278	0.066	0.104	0.052	0.073	0.045	0.059	7.262	7.129	7.235	7.147	7.233	7.157	7.231	3.146	1.313	1.648	1.281	1.456	1.264	1.375	60.708	63.338	62.784	63.719	63.179	63.724	63.298	31.554	2.369	19.854	5.472	16.619	6.812	14.863	463.884	443.528	444.615	440.445	439.53
CHEMBL2431521	OC(=O)C1=C(Nc2ccc3ccccc3c2)SCC1=O	IC50 (nM)	=	1238	-1	DHODH (P. falciparum)	0.222945	Q54A96	Test	0.107	-0.014	0.024	0	0.011	0.001	0.007	7.447	7.062	7.36	7.172	7.448	7.264	7.526	1.441	1.213	1.309	1.255	1.35	1.297	1.387	62.37	66.429	66.518	68.341	67.863	69.23	68.485	88.842	0	45	4.429	47.492	6.357	50.567	439.814	446.046	433.82	434.383	423.616
CHEMBL499296	Cc1cc(Nc2cccc(Cl)c2)n3ncnc3n1	IC50 (nM)	=	1400	-1	DHODH (P. falciparum)	0.222945	Q54A96	Training	0.172	0	0.033	0	0.019	0	0.013	7.457	7.28	7.437	7.337	7.465	7.37	7.484	1.528	1.19	1.272	1.189	1.239	1.183	1.222	55.226	58.24	57.974	59.112	58.63	59.354	58.858	36.813	2.842	24.404	6.889	21.342	8.951	19.859	431.602	421.768	418.153	415.359	411.382
CHEMBL1784717	Cc1ccc(Nc2c3CCCc3nc4ncnn24)cc1F	IC50 (nM)	=	1400	-1	DHODH (P. falciparum)	0.222945	Q54A96	Training	0.278	0.085	0.094	0.047	0.06	0.038	0.046	7.599	7.237	7.383	7.289	7.375	7.306	7.373	1.157	1.102	1.122	1.108	1.12	1.11	1.119	54.551	58.096	58.463	59.527	59.82	60.368	60.563	31.554	2.369	19.854	5.396	16.384	6.607	14.597	421.975	423.08	420.521	417.793	417.34
CHEMBL2431522	COC(=O)C1=C(Nc2ccc(C)c(C)c2)SCC1=O	IC50 (nM)	=	1486	-1	DHODH (P. falciparum)	0.222945	Q54A96	Training	0.537	-0.018	0.09	0.013	0.034	0.01	0.018	7.497	7.21	7.467	7.278	7.537	7.346	7.591	1.464	1.246	1.339	1.281	1.374	1.318	1.404	58.08	64.61	65.409	67.923	68.09	69.662	69.352	76.462	0	40.846	4.72	42.718	6.414	44.791	436.436	430.308	425.56	423.095	416.498
CHEMBL3410572	CC(=O)c1sc(Nc2ccc(C)c(C)c2)nc1C	IC50 (nM)	=	1489	-1	DHODH (P. falciparum)	0.222945	Q54A96	Test	0.569	0.019	0.103	0.026	0.07	0.024	0.061	7.112	6.987	7.207	7.051	7.259	7.117	7.308	1.423	1.233	1.359	1.291	1.352	1.324	1.357	59.709	64.457	62.435	63.686	62.32	63.259	62.076	77.764	0	49.999	10.798	40.461	17.646	36.564	459.533	453.086	441.467	446.947	435.572
CHEMBL437480	Cc1cc(Nc2ccc(C)c(c2)C(F)(F)F)n3ncnc3n1	IC50 (nM)	=	1550	-1	DHODH (P. falciparum)	0.222945	Q54A96	Training	0.256	0.01	0.064	-0.002	0.038	-0.005	0.026	8.398	7.541	8.052	7.575	7.94	7.6	7.878	1.287	1.15	1.23	1.155	1.211	1.158	1.201	48.202	52.781	51.639	53.238	52.317	53.319	52.616	30.119	2.369	19.523	5.472	16.477	6.844	14.87	387.58	398.291	388.997	395.617	388.105
CHEMBL452465	Cc1cc(Nc2ccc(Cl)cc2)n3ncnc3n1	IC50 (nM)	=	1600	-1	DHODH (P. falciparum)	0.222945	Q54A96	Training	0.172	0	0.033	0	0.02	-0.001	0.014	7.457	7.28	7.437	7.337	7.457	7.374	7.473	1.528	1.19	1.272	1.189	1.231	1.185	1.211	54.608	57.492	57.185	58.215	57.871	58.42	58.123	36.813	2.842	24.404	6.889	21.421	8.965	19.987	431.602	421.768	418.153	415.359	411.609
CHEMBL1784579	Cc1cc(Nc2ccc3OCOc3c2)n4ncnc4n1	IC50 (nM)	=	1600	-1	DHODH (P. falciparum)	0.222945	Q54A96	Training	0.182	0.014	0.044	0.007	0.025	0.007	0.018	7.72	7.505	7.665	7.52	7.637	7.532	7.62	1.167	1.138	1.159	1.14	1.155	1.141	1.153	51.233	53.481	53.523	54.237	54.054	54.465	54.283	41.651	2.472	25.482	6.394	20.828	8.492	18.549	401.644	389.703	392.914	390.412	390.476
CHEMBL2431507	CCOC(=O)C1=C(Nc2ccc(Br)c(c2)C(F)(F)F)SCC1=O	IC50 (nM)	=	1615	-1	DHODH (P. falciparum)	0.222945	Q54A96	Test	0.329	0.067	0.081	0.027	0.033	0.013	0.018	8.64	7.549	8.096	7.542	7.907	7.521	7.804	3.46	1.484	1.839	1.462	1.655	1.437	1.568	59.778	67.311	67.328	70.569	70.149	72.199	71.608	63.164	0	34.934	4.153	37.925	5.807	41.01	413.518	415.333	405.222	411.47	403.789
CHEMBL3690151	Cc1nc2ccccc2n1c3cc(cs3)C(=O)NC4CC4	IC50 (nM)	=	1700	-1	DHODH (P. falciparum)	0.222945	Q54A96	Training	0.265	0.112	0.127	0.087	0.087	0.068	0.065	7.155	7.04	7.277	7.144	7.327	7.203	7.357	1.38	1.207	1.284	1.212	1.276	1.226	1.276	65.357	68.417	68.019	69.03	68.382	68.921	68.251	67.812	0	36.579	0.395	32.752	3.442	31.277	453.475	444.815	433.104	433.295	426.253
CHEMBL503135	Cc1cc(Nc2cnc3ccccc3c2)n4ncnc4n1	IC50 (nM)	=	1700	-1	DHODH (P. falciparum)	0.222945	Q54A96	Training	0.125	0	0.024	0.001	0.014	0.001	0.01	7.285	7.189	7.304	7.233	7.318	7.258	7.328	1.103	1.091	1.106	1.097	1.108	1.1	1.109	53.236	55.586	55.719	56.519	56.36	56.798	56.61	43.426	2.369	24.495	6.968	19.81	8.833	17.81	429.533	422.659	420.506	419.028	416.973
CHEMBL1956281	Cc1cc(Nc2ccc(cc2)C(F)(F)F)n3nc(CC4CC4)nc3n1	IC50 (nM)	=	1700	-1	DHODH (P. falciparum)	0.222945	Q54A96	Training	0.268	0.118	0.154	0.101	0.122	0.087	0.102	8.171	7.393	7.866	7.457	7.775	7.483	7.73	1.252	1.129	1.202	1.137	1.186	1.14	1.178	47.983	51.565	50.67	52.337	51.894	53.051	52.756	26.505	2.03	16.734	4.676	14.953	5.974	14.037	401.551	413.393	401.033	406.722	399.055
CHEMBL1956293	COCc1nc2nc(C)cc(Nc3cccc(Cl)c3)n2n1	IC50 (nM)	=	1700	-1	DHODH (P. falciparum)	0.222945	Q54A96	Test	0.375	0.02	0.127	0.009	0.066	0.005	0.041	7.574	7.376	7.502	7.412	7.518	7.44	7.535	1.49	1.194	1.263	1.19	1.233	1.185	1.217	53.973	58.084	58.488	60.283	60.142	61.224	60.883	35.61	2.472	22.847	7.887	20.481	10.067	19.594	424.231	411.099	412.25	408.15	405.42
CHEMBL1784712	FC(F)(F)c1ccc(Nc2cc(nc3ncnn23)C(F)(F)F)cc1	IC50 (nM)	=	1700	-1	DHODH (P. falciparum)	0.222945	Q54A96	Training	0.059	0.019	0.041	0.013	0.031	0.009	0.024	9.408	7.882	8.714	7.949	8.46	7.979	8.341	1.451	1.206	1.338	1.215	1.296	1.219	1.276	43.625	48.28	46.743	48.699	47.914	49.079	48.557	27.609	2.186	17.748	5.01	15.061	6.261	13.702	344.861	372.1	357.338	368.77	361.339
CHEMBL1784714	CCc1c(C)nc2ncnn2c1Nc3ccc(cc3)C(C)C	IC50 (nM)	=	1700	-1	DHODH (P. falciparum)	0.222945	Q54A96	Training	0.514	0.153	0.157	0.082	0.089	0.055	0.062	7.125	7.085	7.192	7.15	7.233	7.192	7.264	1.082	1.077	1.091	1.086	1.097	1.091	1.101	53.597	58.484	58.876	60.102	60.273	60.872	60.945	30.119	2.369	20.196	5.591	17.213	7.055	15.753	444.766	435.474	432.954	428.717	426.554
CHEMBL2177856	Cc1cc(O)n2nc(SCc3ccc(Cl)c(Cl)c3)nc2n1	IC50 (nM)	=	1900	-1	DHODH (P. falciparum)	0.222945	Q54A96	Training	0.266	-0.032	0.067	-0.013	0.037	-0.01	0.025	7.617	7.242	7.436	7.328	7.452	7.37	7.471	2.132	1.396	1.587	1.441	1.51	1.443	1.483	66.673	70.943	69.651	70.714	69.998	70.55	70.01	74.631	2.472	45.71	7.549	39.542	11.582	36.026	441.063	439.034	432.512	431.355	426.106
CHEMBL2178105	ClC(Cl)(Cl)c1cccc(c1)C(=O)Nc2nc3ccccc3s2	IC50 (nM)	=	1930	-1	DHODH (P. falciparum)	0.222945	Q54A96	Test	0.069	0.031	0.031	0.02	0.022	0.015	0.016	7.476	7.077	7.415	7.179	7.438	7.248	7.475	2.398	1.421	1.924	1.437	1.754	1.433	1.657	74.737	79.083	76.728	78.424	76.765	77.697	76.393	63.625	0	46.26	2.348	42.011	4.055	40.086	467.619	463.269	454.113	451.289	444.128
CHEMBL484305	CC1=CC(=O)c2ccc(Nc3cc(C)nc4ncnn34)cc2O1	IC50 (nM)	=	2000	-1	DHODH (P. falciparum)	0.222945	Q54A96	Training	0.228	0.023	0.066	0.027	0.056	0.031	0.053	7.562	7.326	7.521	7.356	7.533	7.356	7.535	1.146	1.114	1.141	1.119	1.144	1.12	1.146	55.753	58.138	56.824	57.125	55.725	55.982	54.641	45.183	2.03	24.525	3.937	20.084	3.981	17.902	414.995	410.113	404.653	408.156	402.822
CHEMBL1956270	CC(C)Cc1nc2nc(C)cc(Nc3ccc(cc3)C(F)(F)F)n2n1	IC50 (nM)	=	2000	-1	DHODH (P. falciparum)	0.222945	Q54A96	Training	0.381	0.111	0.184	0.064	0.114	0.039	0.077	8.171	7.426	7.927	7.519	7.861	7.556	7.825	1.252	1.133	1.211	1.146	1.198	1.151	1.191	47.613	52.449	51.545	53.852	53.304	54.854	54.41	26.505	2.105	17.484	4.978	15.968	6.456	15.185	401.551	410.037	396.422	400.446	391.931
CHEMBL492549	Cc1cc(Nc2ccc(Cc3ccccc3)cc2)n4ncnc4n1	IC50 (nM)	=	2200	-1	DHODH (P. falciparum)	0.222945	Q54A96	Training	0.148	0	0.037	0	0.024	0.001	0.019	7.073	7.02	7.128	7.077	7.168	7.12	7.201	1.075	1.069	1.082	1.076	1.088	1.082	1.092	53.177	55.351	55.513	56.45	56.366	56.951	56.827	27.609	2.105	18.303	5.178	16.246	6.836	15.359	449.702	443.088	439.615	437.371	433.929
CHEMBL1956292	COCc1nc2nc(C)cc(Nc3ccc(Cl)cc3)n2n1	IC50 (nM)	=	2200	-1	DHODH (P. falciparum)	0.222945	Q54A96	Test	0.375	0.02	0.127	0.009	0.067	0.004	0.042	7.574	7.376	7.502	7.412	7.511	7.444	7.526	1.49	1.194	1.263	1.19	1.226	1.186	1.207	53.425	57.412	57.773	59.465	59.448	60.371	60.211	35.61	2.472	22.847	7.887	20.547	10.081	19.703	424.231	411.099	412.25	408.15	405.598
CHEMBL2431480	CCCCOC(=O)C1=C(Nc2ccc(C)c(C)c2)SCC1=O	IC50 (nM)	=	2350	-1	DHODH (P. falciparum)	0.222945	Q54A96	Training	0.593	0.134	0.167	0.074	0.066	0.032	0.029	7.361	7.128	7.417	7.254	7.522	7.337	7.586	1.401	1.218	1.315	1.267	1.362	1.31	1.396	55.064	62.008	64.328	68.05	69.155	71.448	71.534	66.035	0	37.395	4.429	40.847	6.19	43.597	445.649	438.811	428.724	425.55	417.14
CHEMBL1460972	CCOC(=O)c1sc(Nc2ccc(Br)cc2)nc1C	IC50 (nM)	=	2452	-1	DHODH (P. falciparum)	0.222945	Q54A96	Training	0.404	0.091	0.09	0.026	0.036	0.01	0.02	7.479	7.23	7.563	7.339	7.646	7.435	7.72	3.719	1.523	2.03	1.554	1.787	1.555	1.674	63.191	67.612	66.68	67.901	66.609	67.141	65.844	78.155	0	56.736	12.71	48.628	20.881	45.399	466.544	441.281	433.074	427.86	419.399
CHEMBL1956298	COCCc1nc2nc(C)cc(Nc3ccc(cc3)C(F)(F)F)n2n1	IC50 (nM)	=	2500	-1	DHODH (P. falciparum)	0.222945	Q54A96	Training	0.36	0.073	0.139	0.05	0.078	0.032	0.05	8.384	7.594	8.064	7.621	7.958	7.63	7.9	1.283	1.158	1.231	1.161	1.212	1.162	1.202	46.232	50.898	50.678	52.836	52.655	54.013	53.794	29.913	2.105	19.039	5.043	17.511	6.618	16.648	386.671	391.811	385.428	389.443	384.344
CHEMBL1956299	COCCc1nc2nc(C)cc(Nc3ccc(cc3)S(F)(F)(F)(F)F)n2n1	IC50 (nM)	=	2500	-1	DHODH (P. falciparum)	0.222945	Q54A96	Test	0.316	0.06	0.109	0.038	0.056	0.022	0.033	8.942	7.793	8.914	7.947	8.991	8.051	9.073	1.6	1.7	1.651	1.754	1.698	1.802	1.737	53.081	58.718	56.754	59.913	57.757	60.233	57.949	27.697	1.96	16.319	4.359	13.883	5.305	12.203	367.736	383.707	355.842	373.603	347.857
CHEMBL1784565	Cc1cc(Nc2ccc(CC(F)(F)F)cc2)n3ncnc3n1	IC50 (nM)	=	2500	-1	DHODH (P. falciparum)	0.222945	Q54A96	Training	0.192	-0.023	0.056	-0.022	0.039	-0.019	0.03	8.398	7.541	8.078	7.542	7.953	7.543	7.866	1.287	1.15	1.234	1.149	1.212	1.148	1.198	46.089	49.896	48.945	51.056	50.141	51.724	50.984	30.119	2.369	19.854	5.716	17.42	7.43	16.318	387.58	398.291	387.048	397.41	387.311
CHEMBL2012827	O=C(NC1CCCC1)c2ccc(s2)n3cnc4ccccc34	IC50 (nM)	=	2506	-1	DHODH (P. falciparum)	0.222945	Q54A96	Training	0.235	0.187	0.169	0.136	0.122	0.099	0.09	7.125	7.019	7.228	7.13	7.303	7.201	7.354	1.363	1.199	1.3	1.25	1.301	1.283	1.31	63.871	66.802	67.253	68.667	68.736	69.666	69.531	64.73	0	36.017	8.493	30.796	13.831	29.294	455.771	447.092	439.611	435.68	430.177
CHEMBL492336	Cc1cc(Nc2ccc(OC(F)F)cc2)n3ncnc3n1	IC50 (nM)	=	2800	-1	DHODH (P. falciparum)	0.222945	Q54A96	Training	0.15	0.002	0.04	0	0.024	0	0.017	8.298	7.625	8.01	7.585	7.854	7.565	7.761	1.266	1.16	1.217	1.152	1.191	1.148	1.176	46.166	49.714	49.92	51.585	51.536	52.625	52.547	35.61	2.472	22.847	6.076	20.014	8.288	18.632	384.292	385.232	383.635	387.717	385.443
CHEMBL3694240	CCNC(=O)c1ccc(cc1)n2c(C)nc3cc(F)ccc23	IC50 (nM)	=	2870	-1	DHODH (P. falciparum)	0.222945	Q54A96	Test	0.315	0.106	0.085	0.041	0.038	0.022	0.024	7.543	7.18	7.453	7.251	7.449	7.283	7.452	1.153	1.096	1.135	1.106	1.134	1.11	1.134	52.647	56.817	56.746	57.811	57.222	57.666	56.975	28.48	0	22.291	0.407	20.756	0.691	20.27	432.49	429.361	418.274	421.032	415.144
CHEMBL486490	CN(c1ccc2ccccc2c1)c3cc(C)nc4ncnn34	IC50 (nM)	=	3000	-1	DHODH (P. falciparum)	0.222945	Q54A96	Training	0.256	-0.001	0.046	-0.001	0.023	0.003	0.016	7.125	7.112	7.181	7.136	7.203	7.158	7.216	1.082	1.081	1.089	1.084	1.092	1.087	1.094	58.67	62.215	62.486	63.404	63.409	63.806	63.776	24.018	2.274	16.453	4.478	13.06	5.527	11.198	444.766	432.064	434.312	430.188	430.242
CHEMBL3690144	Cc1nc2cnccc2n1c3ccc(s3)C(=O)NC4CC4	IC50 (nM)	=	3084	-1	DHODH (P. falciparum)	0.222945	Q54A96	Training	0.27	0.112	0.127	0.086	0.087	0.065	0.064	7.285	7.14	7.36	7.217	7.39	7.265	7.413	1.397	1.22	1.321	1.262	1.312	1.287	1.315	63.884	67.286	67.185	68.428	68.007	68.725	68.25	79.685	0	40.475	9.757	32.748	14.933	30.539	441.063	432.513	424.921	425.464	420.341
CHEMBL1784715	CCc1c(C)nc2ncnn2c1Nc3ccc(OC(F)(F)F)cc3	IC50 (nM)	=	3200	-1	DHODH (P. falciparum)	0.222945	Q54A96	Training	0.368	0.089	0.142	0.052	0.098	0.036	0.074	8.463	7.636	8.275	7.637	8.114	7.623	7.987	1.295	1.164	1.262	1.163	1.236	1.159	1.215	47.595	52.486	52.136	54.415	53.895	55.54	55.118	31.159	2.186	19.634	5.178	16.713	6.809	15.304	381.782	387.496	377.957	386.164	379.458
CHEMBL2177857	Cc1cc(O)n2nc(SCc3c(Cl)cccc3Cl)nc2n1	IC50 (nM)	=	3500	-1	DHODH (P. falciparum)	0.222945	Q54A96	Test	0.266	-0.032	0.067	-0.031	0.044	-0.026	0.034	7.617	7.242	7.436	7.319	7.457	7.357	7.475	2.132	1.396	1.587	1.409	1.565	1.413	1.55	69.035	73.891	72.94	74.06	73.314	73.988	73.307	74.631	2.472	45.71	7.491	39.049	11.385	35.193	441.063	439.034	432.512	431.906	427.353
CHEMBL1784569	Cc1cc(Nc2ccc(cc2)N3CCCC3)n4ncnc4n1	IC50 (nM)	=	3500	-1	DHODH (P. falciparum)	0.222945	Q54A96	Training	0.35	0.141	0.176	0.103	0.125	0.08	0.097	7.25	7.212	7.321	7.255	7.34	7.277	7.35	1.098	1.094	1.108	1.1	1.111	1.103	1.112	52.199	54.531	54.727	55.496	55.436	55.872	55.775	30.596	2.274	19.786	5.434	17.061	7.103	15.73	432.918	419.761	418.554	415.676	414.676
CHEMBL2431487	Cc1ccc(NC2=C(C(=O)NCC3CC3)C(=O)CS2)cc1C	IC50 (nM)	=	3662	-1	DHODH (P. falciparum)	0.222945	Q54A96	Training	0.515	0.132	0.187	0.109	0.105	0.069	0.062	7.243	7.03	7.27	7.147	7.375	7.236	7.451	1.382	1.198	1.282	1.241	1.326	1.284	1.364	57.838	63.395	64.968	68.48	69.775	72.353	72.876	68.741	0	37.468	4.173	40.721	5.923	43.936	450.71	448.06	437.943	435.596	426.844
CHEMBL973	C\C(=C(/C#N)\C(=O)Nc1ccc(cc1)C(F)(F)F)\O	IC50 (nM)	=	3900	-1	DHODH (P. falciparum)	0.222945	Q54A96	Training	0.181	0.025	0.045	0.018	0.03	0.014	0.021	8.826	7.546	8.092	7.546	7.885	7.511	7.78	1.357	1.155	1.238	1.152	1.201	1.145	1.182	38.099	41.921	40.485	41.145	40.182	40.581	39.763	74.28	0	57.201	0	69.974	0	80.054	371.195	399.678	387.157	394.755	388.095
CHEMBL224182	CCCCCCCCCCCCC1=CC(=O)c2ccccc2N1O	IC50 (nM)	=	4000	-1	DHODH (P. falciparum)	0.222945	Q54A96	Test	0.587	0.456	0.377	0.289	0.229	0.176	0.142	7.061	6.91	7.059	7.043	7.192	7.156	7.278	1.08	1.057	1.079	1.077	1.098	1.093	1.11	41.898	46.33	48.883	51.729	53.316	55.175	55.864	29.631	2.428	11.987	1.15	9.818	2.479	9.174	462.144	462.357	450.776	445.246	435.389
CHEMBL483552	C\C(=C(/C#N)\C(=O)Nc1ccc(cc1Cl)c2ccccc2Cl)\O	IC50 (nM)	=	4000	-1	DHODH (P. falciparum)	0.222945	Q54A96	Training	0.169	0.012	0.03	0.009	0.021	0.009	0.017	7.507	7.08	7.323	7.207	7.439	7.298	7.529	1.769	1.205	1.294	1.193	1.23	1.174	1.201	59.074	61.546	58.384	56.387	53.224	51.388	48.755	61.362	0	49.236	0	62.84	0	74.601	448.992	450.179	438.611	432.283	421.701
CHEMBL2431523	CCCOC(=O)C1=C(Nc2ccc(C)c(C)c2)SCC1=O	IC50 (nM)	=	4032	-1	DHODH (P. falciparum)	0.222945	Q54A96	Training	0.573	0.098	0.144	0.049	0.054	0.021	0.025	7.402	7.153	7.444	7.269	7.533	7.344	7.59	1.42	1.227	1.324	1.273	1.366	1.313	1.399	56.164	63.1	65.052	68.491	69.289	71.365	71.297	69.18	0	38.478	4.522	41.428	6.25	43.891	442.871	436.203	426.542	423.907	416.343
CHEMBL2431481	Cc1ccc(NC2=C(C(=O)OCC3CC3)C(=O)CS2)cc1C	IC50 (nM)	=	4159	-1	DHODH (P. falciparum)	0.222945	Q54A96	Training	0.503	0.104	0.178	0.092	0.098	0.058	0.055	7.361	7.105	7.368	7.221	7.474	7.312	7.552	1.401	1.21	1.298	1.253	1.343	1.297	1.381	56.089	61.392	62.834	66.145	67.327	69.753	70.214	66.035	0	35.4	4.173	38.616	5.883	41.769	445.649	441.226	432.739	428.91	421.071
CHEMBL492528	Cc1ccc(Nc2cc(C)nc3ncnn23)cc1	IC50 (nM)	=	4200	-1	DHODH (P. falciparum)	0.222945	Q54A96	Test	0.276	0	0.053	0	0.03	0.002	0.021	7.263	7.202	7.336	7.267	7.38	7.312	7.41	1.1	1.093	1.11	1.101	1.116	1.107	1.12	51.023	54.028	53.945	55.111	54.946	55.614	55.457	36.813	2.842	24.404	6.889	21.421	8.965	19.987	431.602	421.768	418.153	415.359	411.609
CHEMBL1784558	CCCCCCc1ccc(Nc2cc(C)nc3ncnn23)cc1	IC50 (nM)	=	4200	-1	DHODH (P. falciparum)	0.222945	Q54A96	Training	0.439	0.227	0.212	0.143	0.133	0.092	0.087	7.098	7.062	7.192	7.146	7.257	7.208	7.305	1.078	1.074	1.091	1.085	1.1	1.093	1.106	47.775	51.013	51.988	53.523	53.998	54.95	55.177	28.81	2.274	20.196	5.801	18.419	7.805	17.633	447.341	438.215	432.954	429.356	424.556
CHEMBL3410574	CC(=O)c1sc(Nc2ccc(Cl)c(c2)C(F)(F)F)nc1C	IC50 (nM)	=	4265	-1	DHODH (P. falciparum)	0.222945	Q54A96	Training	0.314	0.027	0.073	0.017	0.056	0.015	0.051	8.524	7.467	8.065	7.492	7.932	7.519	7.858	1.945	1.364	1.576	1.402	1.524	1.419	1.498	58.284	64.159	61.29	63.17	61.137	62.495	60.926	66.655	0	42.499	9.223	33.952	14.857	30.465	405.977	420.928	404.522	418.085	404.81
CHEMBL500504	Cc1cc(Nc2ccc(cc2)[N+](=O)[O-])n3ncnc3n1	IC50 (nM)	=	4300	-1	DHODH (P. falciparum)	0.222945	Q54A96	Training	0.342	-0.198	0.216	-0.194	0.207	-0.196	0.207	7.857	7.681	7.908	7.8	7.976	7.875	8.03	1.185	1.16	1.193	1.177	1.203	1.188	1.211	48.78	50.95	49.552	49.895	48.639	48.748	47.599	74.742	9.957	48.871	12.799	44.177	14.059	42.843	388.612	383.448	372.583	370.755	362.828
CHEMBL523669	COc1ccc(Nc2cc(C)nc3ncnn23)cc1	IC50 (nM)	=	4600	-1	DHODH (P. falciparum)	0.222945	Q54A96	Test	0.303	0.013	0.059	0.005	0.028	0.003	0.019	7.504	7.385	7.5	7.39	7.499	7.41	7.504	1.135	1.12	1.134	1.12	1.134	1.122	1.134	49.562	52.793	53.136	54.195	54.245	54.859	54.821	39.359	2.707	25.132	6.595	21.492	8.935	19.799	415.834	402.251	404.305	402.323	400.747
CHEMBL492712	Cc1cc(Nc2ccc(F)c(C)c2)n3ncnc3n1	IC50 (nM)	=	4600	-1	DHODH (P. falciparum)	0.222945	Q54A96	Training	0.274	0	0.052	-0.006	0.031	-0.006	0.023	7.715	7.342	7.521	7.398	7.507	7.421	7.505	1.174	1.116	1.141	1.124	1.138	1.126	1.137	50.101	53.686	53.384	54.46	54.291	54.901	54.753	34.875	2.707	22.969	6.43	19.875	8.267	18.347	413.341	411.519	407.426	406.396	404.342
CHEMBL1784592	COc1cc2CC(Cc2cc1OC)Nc3cc(C)nc4ncnn34	IC50 (nM)	=	4600	-1	DHODH (P. falciparum)	0.222945	Q54A96	Training	0.479	0.079	0.136	0.054	0.083	0.053	0.069	7.517	7.357	7.408	7.303	7.366	7.286	7.342	1.14	1.118	1.124	1.11	1.118	1.107	1.114	52.481	56.434	56.882	57.9	57.832	58.348	58.22	34.709	2.105	20.33	5.389	16.017	6.602	13.927	418.703	406.636	415.382	414.462	415.282
CHEMBL2431484	CCCNC(=O)C1=C(Nc2ccc(C)c(C)c2)SCC1=O	IC50 (nM)	=	4633	-1	DHODH (P. falciparum)	0.222945	Q54A96	Training	0.585	0.127	0.156	0.065	0.061	0.03	0.03	7.278	7.072	7.337	7.195	7.432	7.271	7.49	1.4	1.213	1.307	1.261	1.349	1.301	1.381	57.876	65.096	67.185	70.831	71.74	73.967	73.956	72.014	0	40.727	4.522	43.686	6.293	46.162	448.173	443.585	432.199	430.671	422.045
CHEMBL2178109	Clc1ccc(C(=O)Nc2nc3ccccc3s2)c(Cl)c1	IC50 (nM)	=	4670	-1	DHODH (P. falciparum)	0.222945	Q54A96	Test	0.086	0.002	0.016	0.002	0.01	0.001	0.006	7.399	7.059	7.326	7.164	7.411	7.241	7.485	2.152	1.373	1.588	1.381	1.535	1.381	1.509	71.204	74.84	73.781	75.203	74.193	75.34	74.271	69.988	0	51.046	2.563	45.935	4.408	43.312	463.98	459.727	448.952	446.463	436.761
CHEMBL3690146	Cc1nc2ncccc2n1c3ccc(s3)C(=O)NC4CC4	IC50 (nM)	=	4766	-1	DHODH (P. falciparum)	0.222945	Q54A96	Training	0.265	0.112	0.126	0.086	0.086	0.065	0.064	7.285	7.14	7.384	7.232	7.417	7.284	7.437	1.397	1.22	1.324	1.264	1.316	1.289	1.318	65.858	69.28	69.102	70.322	69.835	70.523	69.986	75.724	0	41.772	8.888	34.117	14.558	31.378	441.063	432.513	423.251	423.554	417.903
CHEMBL2172230	Cc1nc(Nc2ccc3cc4ccccc4cc3c2)c5nc[nH]c5n1	IC50 (nM)	=	4800	-1	DHODH (P. falciparum)	0.222945	Q54A96	Training	0.101	0	0.019	0	0.011	0	0.008	7.05	6.933	7.026	6.947	7.015	6.955	7.008	1.072	1.057	1.069	1.059	1.068	1.06	1.067	60.673	63.255	63.411	64.32	64.194	64.661	64.5	32.373	0	20.604	3.822	17.345	5.592	15.604	451.874	450.974	449.304	451.141	449.112
CHEMBL2172235	Cc1cc(Nc2ccc3ccccc3c2)n4ncnc4c1	IC50 (nM)	=	4800	-1	DHODH (P. falciparum)	0.222945	Q54A96	Training	0.121	0	0.023	0	0.013	0	0.01	7.024	6.981	7.051	7.013	7.071	7.034	7.085	1.069	1.063	1.072	1.068	1.075	1.07	1.077	56.919	59.451	59.594	60.449	60.273	60.735	60.524	23.642	2.369	13.487	4.387	10.161	5.175	8.704	454.356	448.289	446.436	445.092	442.208
CHEMBL522325	Cc1cc(Nc2ccc(C#N)c(c2)C(F)(F)F)n3ncnc3n1	IC50 (nM)	=	4900	-1	DHODH (P. falciparum)	0.222945	Q54A96	Test	0.14	0.008	0.038	0.003	0.023	-0.001	0.016	8.435	7.564	8.017	7.558	7.836	7.545	7.723	1.29	1.152	1.221	1.15	1.191	1.147	1.172	48.673	51.303	49.173	48.979	46.851	45.856	43.942	53.417	2.105	51.642	4.148	60.92	4.089	72.974	381.309	392.95	385.467	392.075	388.351
CHEMBL1956475	COCCOc1nc2nc(C)cc(Nc3cccc(Cl)c3)n2n1	IC50 (nM)	=	4900	-1	DHODH (P. falciparum)	0.222945	Q54A96	Training	0.411	0.089	0.152	0.064	0.08	0.039	0.047	7.713	7.487	7.655	7.511	7.658	7.537	7.662	1.481	1.205	1.277	1.202	1.249	1.197	1.233	51.072	55.133	56.028	58.107	58.431	59.748	59.736	36.218	2.274	26.775	6.599	24.393	9.415	22.905	414.995	398.847	402.2	397.836	395.996
CHEMBL475664	Cc1cccc(Nc2cc(C)nc3ncnn23)c1	IC50 (nM)	=	4900	-1	DHODH (P. falciparum)	0.222945	Q54A96	Training	0.276	0	0.053	0	0.032	0	0.023	7.263	7.202	7.336	7.267	7.381	7.309	7.412	1.1	1.093	1.11	1.101	1.116	1.107	1.12	51.342	54.431	54.373	55.608	55.307	56.12	55.772	36.813	2.842	24.404	6.889	21.342	8.951	19.859	431.602	421.768	418.153	415.359	411.382
CHEMBL522991	Cc1cc(Nc2ccc(cc2)c3ccccc3)n4ncnc4n1	IC50 (nM)	=	5300	-1	DHODH (P. falciparum)	0.222945	Q54A96	Training	0.11	0	0.021	0	0.013	0	0.009	7.098	7.04	7.148	7.089	7.177	7.122	7.201	1.078	1.071	1.085	1.078	1.089	1.082	1.092	55.019	57.424	57.665	58.483	58.422	58.862	58.73	28.81	2.186	18.893	5.285	16.477	6.861	15.321	447.341	440.745	437.538	436.002	432.93
CHEMBL1956497	Cc1cc(Nc2ccc(Cl)cc2)n3nc(CO)nc3n1	IC50 (nM)	=	5300	-1	DHODH (P. falciparum)	0.222945	Q54A96	Test	0.239	0.02	0.061	0.007	0.034	0.003	0.024	7.628	7.312	7.489	7.386	7.499	7.428	7.517	1.514	1.188	1.266	1.189	1.227	1.185	1.207	54.25	58.107	58.101	59.511	59.352	60.058	59.849	53.594	2.584	25.963	10.428	21.975	12.256	21.047	420.243	418.06	412.297	411.01	406.349
CHEMBL1784568	Cc1cc(Nc2ccc(OCc3ccccc3)cc2)n4ncnc4n1	IC50 (nM)	=	5400	-1	DHODH (P. falciparum)	0.222945	Q54A96	Training	0.165	0.007	0.044	0.004	0.028	0.003	0.021	7.264	7.164	7.293	7.225	7.325	7.269	7.352	1.103	1.09	1.107	1.098	1.111	1.104	1.114	50.389	52.434	52.645	53.564	53.635	54.246	54.288	29.913	2.03	19.039	5.043	16.754	6.993	15.832	436.995	427.689	424.746	421.423	418.814
CHEMBL2178513	Cc1cc(O)n2nc(SCc3cccc(Cl)c3)nc2n1	IC50 (nM)	=	5600	-1	DHODH (P. falciparum)	0.222945	Q54A96	Training	0.251	-0.034	0.065	-0.018	0.037	-0.012	0.024	7.499	7.205	7.397	7.29	7.436	7.346	7.468	1.803	1.325	1.474	1.328	1.427	1.34	1.405	62.293	65.904	65.076	66.401	65.742	66.644	66.092	78.362	2.584	48.298	8.04	42.205	12.462	38.758	437.916	436.081	428.465	426.63	420.86
CHEMBL2012942	CN(C)c1nc2ccccc2n1c3ccc(s3)C(=O)NC4CC4	IC50 (nM)	=	5600	-1	DHODH (P. falciparum)	0.222945	Q54A96	Training	0.414	0.102	0.192	0.079	0.117	0.058	0.08	7.217	7.139	7.325	7.231	7.375	7.276	7.402	1.363	1.21	1.301	1.252	1.297	1.278	1.301	67.244	71.838	71.92	73.617	73.3	74.047	73.606	62.372	0	34.994	7.904	29.614	12.612	27.684	446.536	432.113	430.123	422.64	422.703
CHEMBL1956282	Cc1cc(Nc2ccc(cc2)S(F)(F)(F)(F)F)n3nc(CC4CC4)nc3n1	IC50 (nM)	=	5700	-1	DHODH (P. falciparum)	0.222945	Q54A96	Test	0.232	0.102	0.123	0.083	0.093	0.067	0.074	8.745	7.599	8.701	7.783	8.775	7.899	8.86	1.572	1.655	1.605	1.695	1.644	1.737	1.68	54.705	59.085	56.451	59.034	56.809	58.994	56.876	24.542	1.895	14.462	4.083	12.063	4.877	10.561	381.514	404.12	370.789	389.693	362.171
CHEMBL2431485	CCCCNC(=O)C1=C(Nc2ccc(C)c(C)c2)SCC1=O	IC50 (nM)	=	5733	-1	DHODH (P. falciparum)	0.222945	Q54A96	Training	0.605	0.162	0.178	0.088	0.074	0.041	0.035	7.243	7.05	7.313	7.18	7.421	7.265	7.486	1.382	1.205	1.298	1.255	1.344	1.298	1.379	56.756	63.986	66.454	70.389	71.608	74.057	74.201	68.741	0	39.579	4.429	43.074	6.233	45.853	450.71	445.909	434.221	432.175	422.923
CHEMBL1956498	Cc1cc(Nc2cccc(Cl)c2)n3nc(CO)nc3n1	IC50 (nM)	=	6100	-1	DHODH (P. falciparum)	0.222945	Q54A96	Training	0.239	0.02	0.061	0.007	0.033	0.004	0.023	7.628	7.312	7.489	7.386	7.506	7.424	7.526	1.514	1.188	1.266	1.189	1.234	1.184	1.218	54.821	58.806	58.839	60.35	60.061	60.926	60.533	53.594	2.584	25.963	10.428	21.902	12.239	20.928	420.243	418.06	412.297	411.01	406.163
CHEMBL520306	C\C(=C(/C#N)\C(=O)Nc1ccc(cc1C(F)(F)F)c2ccccc2Cl)\O	IC50 (nM)	=	6200	-1	DHODH (P. falciparum)	0.222945	Q54A96	Training	0.153	0.018	0.038	0.012	0.026	0.01	0.019	8.335	7.327	7.786	7.376	7.702	7.406	7.678	1.557	1.178	1.272	1.17	1.22	1.157	1.194	51.738	55.665	53.041	52.444	49.922	48.959	46.785	54.282	0	44.201	0	57.654	0	70.012	406.951	426.601	413.713	416.512	406.803
CHEMBL3218518	Oc1c(Cl)cc(Cl)cc1C(=O)NCC(c2ccccc2)c3ccccc3	IC50 (nM)	=	7000	-1	DHODH (P. falciparum)	0.222945	Q54A96	Test	0.135	0.053	0.051	0.032	0.036	0.026	0.03	7.286	6.931	7.14	7.04	7.223	7.136	7.304	1.667	1.18	1.29	1.191	1.263	1.204	1.254	57.986	61.656	61.487	62.702	62.391	63.125	62.788	32.514	0	18.913	0	20.241	0	22.016	465.364	467.943	459.891	455.44	449.244
CHEMBL3690114	CCCNC(=O)c1ccc(s1)N2CCOc3ccc(Cl)cc23	IC50 (nM)	=	7500	-1	DHODH (P. falciparum)	0.222945	Q54A96	Training	0.424	0.211	0.171	0.094	0.082	0.048	0.046	7.401	7.184	7.409	7.272	7.436	7.322	7.458	1.732	1.298	1.452	1.338	1.411	1.364	1.4	65.041	69.818	70.271	71.921	71.68	72.309	71.853	60.422	0	34.325	8.971	29.031	14.473	27.727	450.71	437.434	431.958	428.671	424.98
CHEMBL523163	Cc1cc(Nc2ccc(F)c(F)c2)n3ncnc3n1	IC50 (nM)	=	8000	-1	DHODH (P. falciparum)	0.222945	Q54A96	Training	0.158	0	0.03	0.002	0.017	0.001	0.012	8.206	7.516	7.756	7.598	7.708	7.605	7.688	1.253	1.144	1.179	1.156	1.17	1.156	1.166	47.996	51.519	51.28	52.366	52.259	52.894	52.8	34.875	2.707	22.969	6.43	19.875	8.267	18.347	391.269	397.354	391.65	392.986	390.226
CHEMBL3218529	OCc1ccc(O)c(c1)C(=O)NCC(c2ccccc2)c3ccccc3	IC50 (nM)	=	8000	-1	DHODH (P. falciparum)	0.222945	Q54A96	Training	0.157	0.068	0.067	0.04	0.044	0.033	0.037	7.223	6.902	7.081	6.985	7.162	7.07	7.256	1.103	1.057	1.083	1.069	1.094	1.081	1.107	50.252	53.468	53.824	54.88	54.815	55.375	55.092	48.254	0	22.106	0	21.76	0	23.851	451.057	459.459	453.089	450.179	443.945
CHEMBL483161	COc1ccccc1c2ccc(NC(=O)\C(=C(\C)/O)\C#N)c(Cl)c2	IC50 (nM)	=	8600	-1	DHODH (P. falciparum)	0.222945	Q54A96	Test	0.273	0.021	0.046	0.012	0.024	0.01	0.017	7.542	7.163	7.365	7.24	7.459	7.314	7.538	1.448	1.153	1.208	1.15	1.183	1.146	1.174	54.225	57.29	55.173	53.74	51.21	49.792	47.58	62.355	0	49.072	0	62.106	0	73.862	435.784	435.066	429.557	424.144	416.077
CHEMBL1784710	CCCCCCCNc1cc(C)nc2ncnn12	IC50 (nM)	=	8600	-1	DHODH (P. falciparum)	0.222945	Q54A96	Training	0.647	0.386	0.359	0.264	0.239	0.18	0.161	7.263	7.239	7.404	7.36	7.5	7.442	7.563	1.1	1.098	1.119	1.114	1.132	1.124	1.14	40.625	43.953	45.321	47.049	47.792	48.92	49.332	36.813	2.992	27.242	7.955	25.271	10.954	24.421	431.602	417.44	411.747	404.822	399.641
CHEMBL3218517	Oc1ccc(Cl)cc1C(=O)NCC(c2ccccc2)c3ccccc3	IC50 (nM)	=	9100	-1	DHODH (P. falciparum)	0.222945	Q54A96	Training	0.118	0.055	0.049	0.036	0.035	0.029	0.03	7.178	6.89	7.097	6.992	7.189	7.091	7.278	1.385	1.117	1.189	1.123	1.171	1.137	1.17	53.773	56.751	56.704	57.783	57.491	58.099	57.723	33.814	0	19.747	0	21.341	0	23.301	463.818	466.655	457.945	454.566	446.877
CHEMBL3690113	CCCNC(=O)c1ccc(s1)N2CCSc3ccccc23	IC50 (nM)	=	9200	-1	DHODH (P. falciparum)	0.222945	Q54A96	Training	0.434	0.181	0.165	0.08	0.075	0.04	0.04	7.032	6.965	7.173	7.083	7.245	7.148	7.293	1.655	1.341	1.502	1.392	1.468	1.423	1.455	72.516	77.302	78.119	79.562	79.228	79.588	78.889	89.723	0	45.475	10.123	35.825	16.98	32.813	470.306	458.869	450.944	445.85	442.363
CHEMBL514038	Cc1cc(Nc2cccc(F)c2)n3ncnc3n1	IC50 (nM)	=	9200	-1	DHODH (P. falciparum)	0.222945	Q54A96	Test	0.154	0	0.03	0	0.017	0	0.012	7.782	7.384	7.585	7.43	7.583	7.452	7.585	1.183	1.122	1.15	1.127	1.148	1.13	1.148	49.243	52.329	52.367	53.64	53.431	54.286	54.016	36.813	2.842	24.404	6.889	21.342	8.951	19.859	408.304	406.895	401.39	402.08	397.322
CHEMBL492695	Cc1cc(Nc2cc(F)cc(F)c2)n3ncnc3n1	IC50 (nM)	=	9400	-1	DHODH (P. falciparum)	0.222945	Q54A96	Training	0.158	0	0.03	0	0.018	0	0.012	8.206	7.516	7.756	7.529	7.734	7.533	7.719	1.253	1.144	1.179	1.144	1.174	1.144	1.171	48.097	51.659	51.414	52.87	52.384	53.464	52.941	34.875	2.707	22.969	6.484	19.875	8.351	18.357	391.269	397.354	391.65	395.577	389.59
CHEMBL222556	Oc1ccc(cc1O)C2=CC(=O)c3ccccc3O2	IC50 (nM)	=	9480	-1	DHODH (P. falciparum)	0.222945	Q54A96	Training	0.028	0.013	0.018	0.016	0.018	0.018	0.019	7.625	7.095	7.322	7.191	7.343	7.221	7.363	1.163	1.087	1.12	1.101	1.123	1.105	1.126	52.232	56.246	56.682	58.435	58.795	59.97	59.988	62.899	0	17.374	2.465	13.201	1.72	11.966	425.69	439.815	428.412	430.614	424.598
CHEMBL520999	C\C(=C(/C#N)\C(=O)Nc1ccc(cc1Cl)c2cccc(Cl)c2Cl)\O	IC50 (nM)	=	9900	-1	DHODH (P. falciparum)	0.222945	Q54A96	Training	0.185	0.011	0.032	0.011	0.022	0.011	0.017	7.61	7.114	7.353	7.231	7.448	7.308	7.529	2.059	1.265	1.378	1.262	1.277	1.217	1.228	63.747	66.54	62.589	60.056	56.316	53.965	50.845	58.805	0	47.435	0	60.922	0	72.96	451.284	452.035	441.003	434.767	424.213
CHEMBL3218520	Oc1c(F)c(F)ccc1C(=O)NCC(c2ccccc2)c3ccccc3	IC50 (nM)	=	9900	-1	DHODH (P. falciparum)	0.222945	Q54A96	Test	0.11	0.053	0.047	0.034	0.032	0.028	0.027	7.736	7.075	7.34	7.229	7.392	7.297	7.464	1.189	1.086	1.125	1.109	1.132	1.118	1.141	48.56	51.902	51.813	52.616	52.497	52.944	52.625	32.514	0	18.913	0	20.194	0	21.942	433.105	447.429	437.226	435.104	428.822
CHEMBL275638	O=C1C=C(Oc2ccccc12)c3ccccc3	IC50 (nM)	>	10000	-1	DHODH (P. falciparum)	0.222945	Q54A96	Training	0.017	0.015	0.017	0.017	0.018	0.018	0.019	7.13	6.935	7.153	7.074	7.26	7.15	7.317	1.091	1.063	1.095	1.084	1.111	1.095	1.119	52.963	55.854	56.84	58.43	58.693	59.72	59.544	22.152	0	11.928	0	11.527	0	11.322	460.24	457.135	444.531	442.082	433.232
CHEMBL1450	OC1=C([C@@H]2CC[C@H](CC2)c3ccc(Cl)cc3)C(=O)c4ccccc4C1=O	IC50 (nM)	>	10000	-1	DHODH (P. falciparum)	0.222945	Q54A96	Training	0.219	0.149	0.13	0.098	0.087	0.068	0.063	7.252	6.906	7.114	7.069	7.209	7.185	7.274	1.386	1.113	1.169	1.118	1.143	1.121	1.133	59.446	63.825	64.389	65.849	66.318	67.193	67.483	38.155	0	15.57	2.819	13.524	5.331	12.615	461.081	465.557	454.224	447.738	439.59
CHEMBL567597	C[C@@H]1CC[C@H]2[C@@H](C)C(=O)O[C@@H]3O[C@]4(C)CC[C@@H]1[C@@]23OO4	IC50 (nM)	>	10000	-1	DHODH (P. falciparum)	0.222945	Q54A96	Training	0.69	0.32	0.32	0.238	0.24	0.202	0.209	7.835	7.481	7.792	7.573	7.794	7.621	7.796	1.194	1.143	1.188	1.156	1.188	1.163	1.189	50.333	54.594	53.653	54.695	54.079	54.563	54.034	31.608	3.55	21.349	2.938	18.292	3.147	16.889	411.007	406.486	395.449	395.017	389.877
CHEMBL211501	CCCCCC[C@@H]1[C@@H](OC(=O)CC(C)C)[C@H](C)OC(=O)[C@@H](NC(=O)c2cccc(NC=O)c2O)[C@@H](C)OC1=O	IC50 (nM)	>	10000	-1	DHODH (P. falciparum)	0.222945	Q54A96	Test	0.558	0.295	0.273	0.184	0.176	0.136	0.134	7.873	7.471	7.982	7.671	8.085	7.775	8.125	1.197	1.14	1.213	1.169	1.228	1.184	1.234	44.037	47.742	47.405	49.226	48.729	50.119	49.571	61.826	0	46.019	3.226	42.504	5.809	39.794	404.794	397.38	380.97	378.201	367.802
CHEMBL1955870	Cc1cc(Nc2cccc(Cl)c2)n3nc(CC4CC4)nc3n1	IC50 (nM)	>	10000	-1	DHODH (P. falciparum)	0.222945	Q54A96	Training	0.3	0.122	0.16	0.109	0.127	0.096	0.106	7.283	7.124	7.279	7.195	7.32	7.242	7.349	1.432	1.152	1.219	1.152	1.194	1.15	1.181	55.269	57.937	57.644	58.961	58.655	59.577	59.276	30.119	2.274	19.203	5.358	17.325	6.922	16.364	444.766	438.215	431.407	429.718	423.579
CHEMBL1955872	CNCCOc1nc2nc(C)cc(Nc3ccc(cc3)S(F)(F)(F)(F)F)n2n1	IC50 (nM)	>	10000	-1	DHODH (P. falciparum)	0.222945	Q54A96	Training	0.328	0.09	0.12	0.054	0.062	0.03	0.036	8.953	7.833	8.972	8.012	9.059	8.123	9.141	1.592	1.688	1.651	1.75	1.702	1.804	1.743	51.864	57.286	55.635	58.785	56.878	59.38	57.264	31.876	1.895	20.75	5.101	16.892	6.632	14.384	363.294	377.465	350.018	366.779	341.638
CHEMBL1956260	CC(C)Cc1nc2nc(C)cc(Nc3ccc(Cl)cc3)n2n1	IC50 (nM)	>	10000	-1	DHODH (P. falciparum)	0.222945	Q54A96	Training	0.429	0.115	0.195	0.067	0.119	0.041	0.079	7.283	7.15	7.319	7.246	7.379	7.309	7.415	1.432	1.159	1.23	1.164	1.203	1.164	1.188	54.321	58.546	58.33	60.418	60.173	61.484	61.208	30.119	2.369	20.196	5.758	18.76	7.588	18.042	444.766	435.474	427.652	424.174	417.39
CHEMBL1956261	CC(C)Cc1nc2nc(C)cc(Nc3cccc(Cl)c3)n2n1	IC50 (nM)	>	10000	-1	DHODH (P. falciparum)	0.222945	Q54A96	Test	0.429	0.115	0.195	0.067	0.118	0.041	0.077	7.283	7.15	7.319	7.246	7.385	7.306	7.424	1.432	1.159	1.23	1.164	1.209	1.163	1.198	54.849	59.196	59.015	61.207	60.84	62.309	61.857	30.119	2.369	20.196	5.758	18.703	7.578	17.946	444.766	435.474	427.652	424.174	417.185
CHEMBL1956271	CC(C)Cc1nc2nc(C)cc(Nc3ccc(cc3)S(F)(F)(F)(F)F)n2n1	IC50 (nM)	>	10000	-1	DHODH (P. falciparum)	0.222945	Q54A96	Training	0.336	0.095	0.148	0.05	0.085	0.028	0.054	8.745	7.637	8.786	7.855	8.897	7.985	8.998	1.572	1.677	1.628	1.734	1.679	1.784	1.72	54.362	60.166	57.425	60.72	58.195	60.829	58.342	24.542	1.96	15.018	4.311	12.715	5.193	11.199	381.514	400.676	365.665	383.307	354.505
CHEMBL1956296	COCCc1nc2nc(C)cc(Nc3ccc(Cl)cc3)n2n1	IC50 (nM)	>	10000	-1	DHODH (P. falciparum)	0.222945	Q54A96	Training	0.404	0.072	0.144	0.051	0.076	0.032	0.046	7.526	7.339	7.467	7.361	7.48	7.392	7.493	1.468	1.186	1.254	1.181	1.219	1.177	1.201	52.752	56.8	57.444	59.338	59.579	60.632	60.662	33.992	2.369	22.045	5.845	20.65	7.802	19.867	427.857	414.97	415.469	411.781	409.083
CHEMBL1956297	COCCc1nc2nc(C)cc(Nc3cccc(Cl)c3)n2n1	IC50 (nM)	>	10000	-1	DHODH (P. falciparum)	0.222945	Q54A96	Training	0.404	0.072	0.144	0.051	0.075	0.032	0.045	7.526	7.339	7.467	7.361	7.487	7.388	7.502	1.468	1.186	1.254	1.181	1.226	1.176	1.211	53.277	57.447	58.138	60.135	60.26	61.469	61.324	33.992	2.369	22.045	5.845	20.586	7.792	19.759	427.857	414.97	415.469	411.781	408.899
CHEMBL1956474	COCCOc1nc2nc(C)cc(Nc3ccc(Cl)cc3)n2n1	IC50 (nM)	>	10000	-1	DHODH (P. falciparum)	0.222945	Q54A96	Test	0.411	0.089	0.152	0.064	0.081	0.038	0.048	7.713	7.487	7.655	7.511	7.652	7.541	7.655	1.481	1.205	1.277	1.202	1.242	1.198	1.224	50.572	54.514	55.36	57.338	57.766	58.93	59.081	36.218	2.274	26.775	6.599	24.468	9.428	23.028	414.995	398.847	402.2	397.836	396.136
CHEMBL1956476	CNCCOc1nc2nc(C)cc(Nc3ccc(Cl)cc3)n2n1	IC50 (nM)	>	10000	-1	DHODH (P. falciparum)	0.222945	Q54A96	Training	0.414	0.109	0.157	0.072	0.084	0.043	0.05	7.6	7.406	7.593	7.464	7.617	7.511	7.632	1.463	1.192	1.267	1.194	1.237	1.193	1.22	51.287	55.16	55.926	57.858	58.244	59.384	59.515	38.806	2.274	27.784	6.789	24.924	9.689	23.258	419.836	406.228	405.651	401.576	398.405
CHEMBL1956477	CNCCOc1nc2nc(C)cc(Nc3cccc(Cl)c3)n2n1	IC50 (nM)	>	10000	-1	DHODH (P. falciparum)	0.222945	Q54A96	Training	0.414	0.109	0.157	0.072	0.083	0.043	0.048	7.6	7.406	7.593	7.464	7.623	7.507	7.64	1.463	1.192	1.267	1.194	1.243	1.192	1.229	51.787	55.779	56.594	58.629	58.909	60.203	60.168	38.806	2.274	27.784	6.789	24.848	9.677	23.134	419.836	406.228	405.651	401.576	398.258
CHEMBL1956478	CNCCOc1nc2nc(C)cc(Nc3ccc(cc3)C(F)(F)F)n2n1	IC50 (nM)	>	10000	-1	DHODH (P. falciparum)	0.222945	Q54A96	Training	0.37	0.106	0.151	0.069	0.085	0.041	0.053	8.417	7.644	8.156	7.704	8.064	7.728	8.011	1.286	1.164	1.243	1.173	1.227	1.175	1.218	45.187	49.645	49.561	51.72	51.663	53.069	52.933	34.328	2.03	24.107	5.881	21.215	8.244	19.546	381.159	384.833	377.792	381.172	375.772
CHEMBL1956479	CN(C)CCOc1nc2nc(C)cc(Nc3ccc(Cl)cc3)n2n1	IC50 (nM)	>	10000	-1	DHODH (P. falciparum)	0.222945	Q54A96	Test	0.526	0.065	0.254	0.067	0.158	0.05	0.102	7.555	7.419	7.563	7.467	7.598	7.511	7.621	1.444	1.191	1.257	1.192	1.23	1.191	1.216	50.896	54.841	54.985	57.115	57.295	58.681	58.769	31.596	2.186	24.359	5.931	22.921	8.573	21.956	423.343	404.074	408.308	400.489	399.967
CHEMBL1956480	CN(C)CCOc1nc2nc(C)cc(Nc3cccc(Cl)c3)n2n1	IC50 (nM)	>	10000	-1	DHODH (P. falciparum)	0.222945	Q54A96	Training	0.526	0.065	0.254	0.067	0.157	0.051	0.1	7.555	7.419	7.563	7.467	7.604	7.507	7.629	1.444	1.191	1.257	1.192	1.237	1.19	1.225	51.377	55.438	55.622	57.855	57.936	59.472	59.404	31.596	2.186	24.359	5.931	22.854	8.562	21.843	423.343	404.074	408.308	400.489	399.822
CHEMBL1956481	CN(C)CCOc1nc2nc(C)cc(Nc3ccc(cc3)C(F)(F)F)n2n1	IC50 (nM)	>	10000	-1	DHODH (P. falciparum)	0.222945	Q54A96	Training	0.471	0.067	0.236	0.064	0.148	0.048	0.097	8.346	7.648	8.106	7.698	8.031	7.721	7.99	1.276	1.164	1.235	1.171	1.222	1.174	1.215	45.066	49.549	49.007	51.299	51.098	52.67	52.506	28.086	1.96	21.272	5.167	19.638	7.335	18.561	385.709	383.64	381.29	380.976	377.963
CHEMBL1956482	CN(C)CCOc1nc2nc(C)cc(Nc3ccc(cc3)S(F)(F)(F)(F)F)n2n1	IC50 (nM)	>	10000	-1	DHODH (P. falciparum)	0.222945	Q54A96	Training	0.423	0.054	0.195	0.051	0.113	0.035	0.069	8.868	7.831	8.898	7.997	9.002	8.107	9.1	1.571	1.671	1.629	1.731	1.684	1.786	1.729	51.522	56.951	54.935	58.192	56.269	58.895	56.85	26.149	1.834	18.418	4.504	15.758	5.938	13.772	368.146	376.586	354.063	367.07	344.428
CHEMBL1956483	Cc1cc(Nc2cccc(Cl)c2)n3nc(OCCN)nc3n1	IC50 (nM)	>	10000	-1	DHODH (P. falciparum)	0.222945	Q54A96	Test	0.297	0.101	0.101	0.051	0.053	0.026	0.031	7.65	7.391	7.608	7.464	7.627	7.508	7.641	1.484	1.193	1.274	1.196	1.246	1.193	1.231	52.714	56.742	57.371	59.29	59.382	60.541	60.377	64.766	2.369	32.159	7.973	26.459	10.896	23.951	416.01	408.562	404.486	401.967	398.085
CHEMBL1956484	Cc1cc(Nc2ccc(cc2)C(F)(F)F)n3nc(OCCN)nc3n1	IC50 (nM)	>	10000	-1	DHODH (P. falciparum)	0.222945	Q54A96	Training	0.265	0.099	0.103	0.05	0.059	0.027	0.038	8.494	7.64	8.186	7.711	8.077	7.733	8.017	1.298	1.164	1.248	1.174	1.229	1.176	1.219	45.74	50.274	50.02	52.112	51.912	53.23	53.001	56.994	2.105	27.774	6.879	22.508	9.254	20.181	376.246	386.115	375.942	380.976	375.145
CHEMBL1956485	Cc1cc(Nc2ccc(Cl)cc2)n3nc(OCCN)nc3n1	IC50 (nM)	>	10000	-1	DHODH (P. falciparum)	0.222945	Q54A96	Training	0.297	0.101	0.101	0.051	0.054	0.026	0.032	7.65	7.391	7.608	7.464	7.621	7.512	7.633	1.484	1.193	1.274	1.196	1.239	1.195	1.221	52.191	56.097	56.68	58.498	58.703	59.707	59.715	64.766	2.369	32.159	7.973	26.542	10.911	24.082	416.01	408.562	404.486	401.967	398.236
CHEMBL1956486	CC1=NC2=NC(=O)NN2C(=C1)Nc3ccc(Cl)cc3	IC50 (nM)	>	10000	-1	DHODH (P. falciparum)	0.222945	Q54A96	Training	0.25	-0.029	0.135	-0.044	0.135	-0.049	0.133	7.687	7.406	7.719	7.504	7.777	7.57	7.808	1.541	1.192	1.26	1.176	1.214	1.166	1.196	57.174	60.147	59.366	60.696	59.939	60.847	60.083	47.203	1.559	41.863	4.174	41.152	6.529	39.712	415.834	406.228	394.785	392.365	383.487
CHEMBL1956487	CC1=NC2=NC(=O)NN2C(=C1)Nc3cccc(Cl)c3	IC50 (nM)	>	10000	-1	DHODH (P. falciparum)	0.222945	Q54A96	Test	0.25	-0.029	0.135	-0.044	0.134	-0.048	0.132	7.687	7.406	7.719	7.504	7.779	7.568	7.81	1.541	1.192	1.26	1.176	1.218	1.166	1.199	57.794	60.837	60.031	61.388	60.523	61.48	60.627	47.203	1.559	41.863	4.174	41.09	6.526	39.643	415.834	406.228	394.785	392.365	383.437
CHEMBL1956488	CNCCc1nc2nc(C)cc(Nc3ccc(Cl)cc3)n2n1	IC50 (nM)	>	10000	-1	DHODH (P. falciparum)	0.222945	Q54A96	Training	0.408	0.093	0.148	0.06	0.079	0.036	0.048	7.408	7.254	7.403	7.314	7.439	7.362	7.463	1.449	1.172	1.244	1.174	1.213	1.173	1.196	53.619	57.617	58.191	60.059	60.268	61.314	61.331	36.698	2.369	23.09	5.845	21.345	7.819	20.397	432.918	422.659	419.041	415.975	411.523
CHEMBL1956489	Cc1cc(Nc2ccc(Cl)cc2)n3nc(CN)nc3n1	IC50 (nM)	>	10000	-1	DHODH (P. falciparum)	0.222945	Q54A96	Training	0.247	0.031	0.062	0.011	0.034	0.005	0.024	7.498	7.266	7.445	7.35	7.47	7.396	7.489	1.494	1.181	1.259	1.183	1.222	1.18	1.203	55.151	59.008	58.985	60.415	60.262	60.992	60.795	66.983	2.584	28.489	11.632	22.949	13.435	21.776	425.81	422.254	415.088	413.533	408.464
CHEMBL1956490	CNCc1nc2nc(C)cc(Nc3ccc(Cl)cc3)n2n1	IC50 (nM)	>	10000	-1	DHODH (P. falciparum)	0.222945	Q54A96	Training	0.378	0.042	0.129	0.018	0.067	0.009	0.042	7.451	7.287	7.436	7.353	7.467	7.397	7.489	1.47	1.18	1.253	1.181	1.219	1.179	1.201	54.496	58.473	58.796	60.491	60.469	61.406	61.253	38.445	2.472	23.929	8.451	21.067	10.734	20.086	429.533	419.122	415.952	412.756	408.489
CHEMBL1956491	CN(C)Cc1nc2nc(C)cc(Nc3ccc(Cl)cc3)n2n1	IC50 (nM)	>	10000	-1	DHODH (P. falciparum)	0.222945	Q54A96	Test	0.502	-0.003	0.242	-0.002	0.149	-0.001	0.099	7.408	7.306	7.411	7.362	7.452	7.402	7.48	1.449	1.179	1.243	1.179	1.212	1.177	1.197	54.412	58.636	58.417	60.504	60.259	61.57	61.294	30.596	2.369	20.468	6.382	18.965	8.42	18.298	432.918	416.251	418.259	411.103	409.762
CHEMBL1956492	CNCCc1nc2nc(C)cc(Nc3cccc(Cl)c3)n2n1	IC50 (nM)	>	10000	-1	DHODH (P. falciparum)	0.222945	Q54A96	Training	0.408	0.093	0.148	0.06	0.078	0.037	0.046	7.408	7.254	7.403	7.314	7.446	7.358	7.472	1.449	1.172	1.244	1.174	1.22	1.171	1.206	54.145	58.265	58.886	60.858	60.948	62.153	61.992	36.698	2.369	23.09	5.845	21.278	7.809	20.286	432.918	422.659	419.041	415.975	411.33
CHEMBL1956493	CN(C)Cc1nc2nc(C)cc(Nc3cccc(Cl)c3)n2n1	IC50 (nM)	>	10000	-1	DHODH (P. falciparum)	0.222945	Q54A96	Training	0.502	-0.003	0.242	-0.002	0.148	-0.001	0.097	7.408	7.306	7.411	7.362	7.459	7.398	7.488	1.449	1.179	1.243	1.179	1.219	1.175	1.206	54.939	59.286	59.103	61.294	60.926	62.395	61.942	30.596	2.369	20.468	6.382	18.907	8.409	18.201	432.918	416.251	418.259	411.103	409.58
CHEMBL1956494	Cc1cc(Nc2cccc(Cl)c2)n3nc(CN)nc3n1	IC50 (nM)	>	10000	-1	DHODH (P. falciparum)	0.222945	Q54A96	Training	0.247	0.031	0.062	0.011	0.033	0.006	0.023	7.498	7.266	7.445	7.35	7.477	7.392	7.499	1.494	1.181	1.259	1.183	1.229	1.179	1.213	55.725	59.71	59.726	61.257	60.972	61.863	61.478	66.983	2.584	28.489	11.632	22.873	13.417	21.652	425.81	422.254	415.088	413.533	408.271
CHEMBL1956495	CNCc1nc2nc(C)cc(Nc3cccc(Cl)c3)n2n1	IC50 (nM)	>	10000	-1	DHODH (P. falciparum)	0.222945	Q54A96	Test	0.378	0.042	0.129	0.018	0.066	0.01	0.041	7.451	7.287	7.436	7.353	7.474	7.394	7.498	1.47	1.18	1.253	1.181	1.226	1.177	1.211	55.046	59.148	59.514	61.312	61.164	62.261	61.923	38.445	2.472	23.929	8.451	20.999	10.72	19.975	429.533	419.122	415.952	412.756	408.301
CHEMBL1956496	Cc1cc(Nc2ccc(Cl)cc2)n3nc(CCN)nc3n1	IC50 (nM)	>	10000	-1	DHODH (P. falciparum)	0.222945	Q54A96	Training	0.284	0.084	0.089	0.04	0.047	0.021	0.031	7.451	7.232	7.411	7.31	7.446	7.361	7.468	1.47	1.173	1.249	1.175	1.216	1.174	1.198	54.47	58.445	58.767	60.461	60.439	61.375	61.222	63.794	2.472	27.453	6.028	24.076	8.083	22.34	429.533	425.808	418.321	416.828	410.893
CHEMBL3410570	CC(=O)c1sc(Nc2ccc(Br)cc2)nc1C	IC50 (nM)	>	10000	-1	DHODH (P. falciparum)	0.222945	Q54A96	Training	0.363	0.02	0.067	0.007	0.053	0.007	0.051	7.28	7.068	7.318	7.135	7.357	7.199	7.396	3.993	1.543	2.068	1.557	1.793	1.55	1.668	66.639	70.372	67.862	68.872	66.916	67.625	65.932	82.339	0	53.124	11.549	43.371	18.982	39.329	484.019	460.579	450.412	451.382	440.164
CHEMBL3410571	CC(=O)c1sc(Nc2ccc(cc2)C(C)(C)C)nc1C	IC50 (nM)	>	10000	-1	DHODH (P. falciparum)	0.222945	Q54A96	Training	0.641	0.096	0.246	0.057	0.17	0.043	0.135	7.051	6.943	7.133	6.999	7.178	7.057	7.225	1.381	1.212	1.321	1.263	1.315	1.293	1.321	58.909	64.185	61.348	63.176	61.312	62.637	61.141	69.988	0	44.736	9.766	36.287	15.96	32.94	463.98	457.715	448.05	452.401	443.071
CHEMBL3410573	CC(=O)c1sc(Nc2ccc(C)c(F)c2)nc1C	IC50 (nM)	>	10000	-1	DHODH (P. falciparum)	0.222945	Q54A96	Test	0.447	0.019	0.081	0.001	0.058	0.004	0.053	7.63	7.169	7.442	7.229	7.446	7.269	7.464	1.507	1.263	1.397	1.319	1.382	1.349	1.383	57.328	62.016	60.177	61.495	60.294	61.313	60.281	77.764	0	49.999	10.798	40.461	17.646	36.564	436.235	438.213	425.691	432.437	422.448
CHEMBL3410575	CC(=O)c1sc(Nc2ccc(Br)c(c2)C(F)(F)F)nc1C	IC50 (nM)	>	10000	-1	DHODH (P. falciparum)	0.222945	Q54A96	Training	0.325	0.027	0.075	0.017	0.057	0.016	0.051	8.466	7.445	8.038	7.471	7.905	7.499	7.834	3.637	1.525	1.996	1.556	1.823	1.562	1.745	62.049	68.005	64.81	66.659	64.384	65.692	63.92	66.655	0	42.499	9.223	33.952	14.857	30.465	427.916	429.332	414.805	426.139	413
CHEMBL3410577	CC(=O)c1sc(Nc2ccc3cc4ccccc4cc3c2)nc1C	IC50 (nM)	>	10000	-1	DHODH (P. falciparum)	0.222945	Q54A96	Training	0.224	0.014	0.039	0.005	0.032	0.005	0.032	6.959	6.849	7.009	6.891	7.037	6.933	7.068	1.318	1.167	1.258	1.205	1.249	1.227	1.25	67.221	70.269	69.009	69.875	68.703	69.27	68.184	58.323	0	35.915	7.633	28.587	12.326	25.588	470.651	467.633	459.083	463.67	455.653
CHEMBL3410578	CCOC(=O)c1sc(Nc2ccc(C)c(C)c2)nc1C	IC50 (nM)	>	10000	-1	DHODH (P. falciparum)	0.222945	Q54A96	Training	0.588	0.087	0.122	0.043	0.054	0.026	0.031	7.317	7.149	7.447	7.249	7.538	7.344	7.619	1.42	1.242	1.375	1.308	1.38	1.348	1.391	57.125	62.359	61.711	63.163	62.371	63.175	62.335	74.247	0	53.641	11.946	45.606	19.536	42.49	445.381	435.346	425.725	425.174	416.437
CHEMBL3410579	CCOC(=O)c1sc(Nc2ccc(C)c(F)c2)nc1C	IC50 (nM)	>	10000	-1	DHODH (P. falciparum)	0.222945	Q54A96	Test	0.478	0.087	0.102	0.019	0.042	0.007	0.023	7.784	7.315	7.664	7.414	7.711	7.484	7.761	1.495	1.269	1.41	1.334	1.407	1.371	1.414	54.979	60.136	59.612	61.13	60.487	61.384	60.688	74.247	0	53.641	11.946	45.606	19.536	42.49	424.413	421.825	411.096	411.754	404.284
CHEMBL3410580	CCOC(=O)c1sc(Nc2ccc(C)c(Cl)c2)nc1C	IC50 (nM)	>	10000	-1	DHODH (P. falciparum)	0.222945	Q54A96	Training	0.494	0.087	0.105	0.015	0.043	0.005	0.024	7.491	7.22	7.535	7.319	7.61	7.404	7.678	1.805	1.331	1.516	1.396	1.484	1.423	1.476	61.057	66.358	65.456	66.768	65.7	66.327	65.226	74.247	0	53.641	11.946	45.606	19.536	42.49	445.381	435.346	425.725	425.174	416.437
CHEMBL3410581	CCOC(=O)c1sc(Nc2ccc3ccccc3c2)nc1C	IC50 (nM)	>	10000	-1	DHODH (P. falciparum)	0.222945	Q54A96	Training	0.313	0.076	0.069	0.021	0.027	0.009	0.015	7.243	7.072	7.34	7.16	7.416	7.245	7.49	1.382	1.213	1.333	1.271	1.335	1.307	1.345	60.752	64.61	64.462	65.585	64.817	65.396	64.521	67.498	0	47.585	10.522	40.248	17.196	37.51	450.71	443.585	434.563	434.57	426.725
CHEMBL3410582	CCOC(=O)c1sc(Nc2ccc(C)c(C)c2)nc1N	IC50 (nM)	>	10000	-1	DHODH (P. falciparum)	0.222945	Q54A96	Training	0.481	0.087	0.103	0.046	0.045	0.027	0.026	7.454	7.206	7.522	7.306	7.613	7.403	7.697	1.438	1.25	1.385	1.317	1.39	1.358	1.402	57.231	62.476	61.828	63.285	62.495	63.302	62.463	108.099	0	65.894	17.471	59.019	25.571	55.934	432.349	428.356	418.617	418.134	409.776
CHEMBL3410583	CCOC(=O)c1sc(Nc2ccc(Cl)c(c2)C(F)(F)F)nc1N	IC50 (nM)	>	10000	-1	DHODH (P. falciparum)	0.222945	Q54A96	Test	0.259	0.086	0.075	0.034	0.035	0.018	0.021	8.699	7.621	8.282	7.683	8.19	7.734	8.146	1.912	1.368	1.585	1.418	1.545	1.441	1.525	56.26	62.449	60.851	62.87	61.374	62.605	61.36	94	0	56.628	15.088	50.122	21.821	47.304	386.996	401.738	387.194	395.075	384.835
CHEMBL3410584	CCOC(=O)c1sc(Nc2ccc(C)c(C)c2)nc1NC(=O)C3CC3	IC50 (nM)	>	10000	-1	DHODH (P. falciparum)	0.222945	Q54A96	Training	0.484	0.152	0.153	0.103	0.097	0.08	0.077	7.477	7.236	7.593	7.361	7.682	7.453	7.75	1.381	1.218	1.331	1.266	1.33	1.295	1.335	57.088	60.937	59.998	61.101	60.187	60.779	59.863	76.842	0	56.58	10.258	50.211	15.783	47.654	431.8	424.344	412.457	410.699	402.424
CHEMBL3410585	CCOC(=O)c1sc(Nc2ccc(Cl)c(c2)C(F)(F)F)nc1NC(=O)C3CC3	IC50 (nM)	>	10000	-1	DHODH (P. falciparum)	0.222945	Q54A96	Training	0.301	0.145	0.127	0.089	0.084	0.068	0.068	8.498	7.558	8.164	7.634	8.089	7.678	8.049	1.777	1.313	1.489	1.345	1.448	1.359	1.426	56.334	61.098	59.493	61.066	59.689	60.617	59.461	68.609	0	50.518	9.227	44.773	14.173	42.677	394.605	403.925	389.176	394.455	385.303
CHEMBL3410586	CCOC(=O)c1sc(Nc2ccc(C)c(C)c2)nc1NC(=O)c3ccccc3	IC50 (nM)	>	10000	-1	DHODH (P. falciparum)	0.222945	Q54A96	Training	0.343	0.061	0.072	0.033	0.032	0.019	0.019	7.373	7.167	7.512	7.31	7.627	7.419	7.715	1.34	1.198	1.307	1.25	1.315	1.284	1.326	59.287	63.608	63.44	65.199	64.829	65.964	65.445	68.609	0	52.389	9.643	47.884	15.219	46.441	439.536	431.812	419.238	416.297	407.131
CHEMBL3410587	CCOC(=O)c1sc(Nc2ccc(Cl)c(c2)C(F)(F)F)nc1NC(=O)c3ccccc3	IC50 (nM)	>	10000	-1	DHODH (P. falciparum)	0.222945	Q54A96	Test	0.191	0.063	0.055	0.026	0.026	0.014	0.016	8.304	7.467	8.053	7.572	8.023	7.64	8.011	1.702	1.286	1.457	1.327	1.429	1.347	1.416	58.399	63.534	62.633	64.787	63.881	65.308	64.496	61.969	0	47.15	8.726	42.914	13.717	41.702	405.192	412.503	396.831	400.404	390.232
CHEMBL3410588	CCOC(=O)c1sc(Nc2ccc(C)c(C)c2)nc1C3CC3	IC50 (nM)	>	10000	-1	DHODH (P. falciparum)	0.222945	Q54A96	Training	0.537	0.171	0.168	0.11	0.096	0.075	0.066	7.243	7.072	7.327	7.159	7.397	7.246	7.465	1.382	1.213	1.328	1.266	1.333	1.307	1.346	58.856	63.555	63.423	64.975	64.673	65.512	65.128	67.498	0	46.829	10.25	38.829	16.355	35.374	450.71	443.585	435.665	434.378	428.125
CHEMBL3410589	CCOC(=O)c1sc(Nc2ccc(C)c(F)c2)nc1C3CC3	IC50 (nM)	>	10000	-1	DHODH (P. falciparum)	0.222945	Q54A96	Training	0.437	0.171	0.151	0.09	0.086	0.059	0.059	7.668	7.218	7.517	7.301	7.544	7.363	7.583	1.45	1.237	1.358	1.289	1.357	1.326	1.365	56.89	61.579	61.567	63.203	63.037	63.976	63.718	67.498	0	46.829	10.25	38.829	16.355	35.374	431.648	431.687	422.894	422.863	417.778
CHEMBL3410590	CCOC(=O)c1sc(Nc2ccc(C)c(Cl)c2)nc1C3CC3	IC50 (nM)	>	10000	-1	DHODH (P. falciparum)	0.222945	Q54A96	Training	0.452	0.171	0.154	0.087	0.087	0.057	0.06	7.401	7.134	7.404	7.22	7.458	7.296	7.514	1.732	1.291	1.451	1.342	1.422	1.369	1.417	62.456	67.107	66.731	68.115	67.56	68.212	67.599	67.498	0	46.829	10.25	38.829	16.355	35.374	450.71	443.585	435.665	434.378	428.125
CHEMBL3410591	CCOC(=O)c1sc(Nc2ccc(C)c(C)c2)nc1C(C)(C)C	IC50 (nM)	>	10000	-1	DHODH (P. falciparum)	0.222945	Q54A96	Test	0.729	0.146	0.262	0.085	0.145	0.053	0.095	7.211	7.072	7.314	7.172	7.392	7.27	7.464	1.365	1.213	1.322	1.269	1.336	1.312	1.352	59.821	66.94	65.832	68.662	67.697	69.239	68.459	64.563	0	46.098	10.317	38.731	16.52	35.612	453.027	443.585	436.733	432.927	428.814
CHEMBL3410592	CCOC(=O)c1sc(Nc2ccc(C)c(F)c2)nc1C(C)(C)C	IC50 (nM)	>	10000	-1	DHODH (P. falciparum)	0.222945	Q54A96	Training	0.633	0.146	0.244	0.065	0.135	0.037	0.088	7.617	7.218	7.501	7.314	7.539	7.387	7.583	1.43	1.237	1.352	1.292	1.36	1.331	1.371	57.933	64.954	63.995	66.868	66.055	67.676	67.029	64.563	0	46.098	10.317	38.731	16.52	35.612	434.794	431.687	424.161	421.338	418.492
CHEMBL3410593	CCOC(=O)c1sc(Nc2ccc(C)c(Cl)c2)nc1C(C)(C)C	IC50 (nM)	>	10000	-1	DHODH (P. falciparum)	0.222945	Q54A96	Training	0.647	0.146	0.247	0.062	0.136	0.035	0.089	7.362	7.134	7.39	7.232	7.453	7.32	7.513	1.7	1.291	1.444	1.345	1.425	1.375	1.423	63.276	70.505	69.103	71.839	70.594	71.986	70.964	64.563	0	46.098	10.317	38.731	16.52	35.612	453.027	443.585	436.733	432.927	428.814
CHEMBL3410594	CCOC(=O)c1sc(Nc2ccc(C)c(C)c2)nc1c3ccccc3	IC50 (nM)	>	10000	-1	DHODH (P. falciparum)	0.222945	Q54A96	Training	0.373	0.068	0.08	0.038	0.035	0.022	0.02	7.154	7.011	7.255	7.112	7.346	7.213	7.431	1.336	1.19	1.299	1.247	1.314	1.293	1.334	62.736	67.99	68.613	70.76	70.885	72.125	71.966	59.398	0	42.757	9.514	36.615	15.621	34.187	457.105	450.058	441.608	439.381	432.45
CHEMBL3410595	CCOC(=O)c1sc(Nc2ccc(C)c(F)c2)nc1c3ccccc3	IC50 (nM)	>	10000	-1	DHODH (P. falciparum)	0.222945	Q54A96	Test	0.285	0.068	0.064	0.019	0.026	0.007	0.013	7.528	7.141	7.429	7.243	7.485	7.324	7.546	1.396	1.211	1.327	1.268	1.337	1.311	1.353	60.992	66.209	66.901	69.096	69.322	70.637	70.582	59.398	0	42.757	9.514	36.615	15.621	34.187	440.331	439.435	429.947	428.694	422.693
CHEMBL3410596	CCOC(=O)c1sc(Nc2ccc(C)c(Cl)c2)nc1c3ccccc3	IC50 (nM)	>	10000	-1	DHODH (P. falciparum)	0.222945	Q54A96	Training	0.298	0.068	0.066	0.017	0.027	0.005	0.014	7.294	7.066	7.326	7.168	7.404	7.261	7.479	1.644	1.26	1.412	1.317	1.398	1.353	1.403	65.927	71.188	71.663	73.707	73.641	74.74	74.391	59.398	0	42.757	9.514	36.615	15.621	34.187	457.105	450.058	441.608	439.381	432.45
CHEMBL3410597	CCOC(=O)c1sc(Nc2ccccc2)nc1c3ccccc3	IC50 (nM)	>	10000	-1	DHODH (P. falciparum)	0.222945	Q54A96	Training	0.194	0.073	0.049	0.026	0.019	0.011	0.009	7.211	7.05	7.327	7.172	7.429	7.282	7.517	1.365	1.205	1.328	1.272	1.346	1.323	1.366	62.311	66.778	68.27	70.602	70.978	72.349	72.22	64.563	0	46.829	10.453	40.353	17.214	37.593	453.027	445.909	435.665	433.004	425.548
CHEMBL3410598	CCOC(=O)c1sc(Nc2ccc(OC)cc2)nc1c3ccccc3	IC50 (nM)	>	10000	-1	DHODH (P. falciparum)	0.222945	Q54A96	Training	0.307	0.078	0.069	0.028	0.025	0.012	0.012	7.368	7.173	7.411	7.234	7.469	7.316	7.532	1.367	1.214	1.325	1.268	1.337	1.313	1.354	60.678	65.638	67.005	69.258	69.721	71.075	71.114	62.806	0	44.639	9.688	38.128	16.252	35.544	442.226	432.483	427.983	426.196	421.185
CHEMBL3410599	CCOC(=O)c1sc(Nc2ccc(Cl)cc2)nc1c3ccccc3	IC50 (nM)	>	10000	-1	DHODH (P. falciparum)	0.222945	Q54A96	Test	0.209	0.071	0.051	0.025	0.02	0.01	0.009	7.327	7.087	7.363	7.192	7.439	7.29	7.515	1.671	1.27	1.43	1.321	1.408	1.359	1.406	64.978	69.657	70.439	72.639	72.673	73.888	73.599	61.873	0	44.701	9.992	38.537	16.47	36.042	455.151	448.06	438.772	436.13	429.078
CHEMBL3410600	CCOC(=O)c1sc(Nc2ccc(cc2)C(F)(F)F)nc1c3ccccc3	IC50 (nM)	>	10000	-1	DHODH (P. falciparum)	0.222945	Q54A96	Training	0.189	0.072	0.058	0.028	0.028	0.012	0.017	8.144	7.341	7.901	7.433	7.836	7.49	7.819	1.478	1.236	1.389	1.287	1.379	1.325	1.382	57.563	63.039	62.908	65.549	65.352	67.095	66.852	54.998	0	39.337	8.827	33.731	14.5	31.639	413.983	423.908	409.539	414.302	406.284
CHEMBL3410601	CCOC(=O)c1sc(Nc2ccc(cc2)C(C)(C)C)nc1c3ccccc3	IC50 (nM)	>	10000	-1	DHODH (P. falciparum)	0.222945	Q54A96	Training	0.441	0.121	0.191	0.061	0.114	0.037	0.078	7.106	6.977	7.195	7.068	7.277	7.161	7.36	1.311	1.178	1.275	1.229	1.289	1.272	1.309	61.915	67.549	67.286	69.857	69.433	71.014	70.517	54.998	0	39.337	8.827	33.731	14.5	31.639	460.579	453.655	446.599	444.048	438.423
CHEMBL3410602	CCOC(=O)c1sc(Nc2ccc(Cl)c(c2)C(F)(F)F)nc1c3ccccc3	IC50 (nM)	>	10000	-1	DHODH (P. falciparum)	0.222945	Q54A96	Training	0.202	0.069	0.06	0.03	0.028	0.016	0.017	8.209	7.365	7.91	7.443	7.857	7.509	7.838	1.736	1.291	1.473	1.338	1.452	1.369	1.445	61.393	67.494	67.098	69.669	69.006	70.595	69.961	53.034	0	37.824	8.451	32.048	13.734	29.818	417.198	426.492	413.172	418.119	408.985
CHEMBL3410603	CCOC(=O)c1sc(Nc2ccc(Br)c(c2)C(F)(F)F)nc1c3ccccc3	IC50 (nM)	>	10000	-1	DHODH (P. falciparum)	0.222945	Q54A96	Test	0.211	0.069	0.061	0.03	0.029	0.016	0.017	8.166	7.348	7.889	7.427	7.836	7.494	7.819	3.006	1.411	1.796	1.456	1.684	1.479	1.635	64.241	70.379	69.841	72.384	71.572	73.093	72.314	53.034	0	37.824	8.451	32.048	13.734	29.818	433.653	432.727	421.082	424.288	415.336
CHEMBL3410604	CCOC(=O)c1sc(Nc2ccc(Cl)c(Cl)c2)nc1c3ccccc3	IC50 (nM)	>	10000	-1	DHODH (P. falciparum)	0.222945	Q54A96	Training	0.222	0.068	0.053	0.027	0.02	0.012	0.01	7.433	7.122	7.396	7.226	7.457	7.31	7.521	1.953	1.33	1.524	1.41	1.477	1.431	1.463	69.112	74.352	74.654	76.558	76.284	77.218	76.669	59.398	0	42.757	9.514	36.615	15.621	34.187	457.105	450.058	441.608	439.381	432.45
CHEMBL3410605	CCOC(=O)c1sc(Nc2cc(Cl)cc(Cl)c2)nc1c3ccccc3	IC50 (nM)	>	10000	-1	DHODH (P. falciparum)	0.222945	Q54A96	Training	0.222	0.068	0.053	0.024	0.021	0.01	0.011	7.433	7.122	7.396	7.21	7.465	7.294	7.531	1.953	1.33	1.524	1.366	1.492	1.392	1.479	69.179	74.434	74.678	77.018	76.348	77.756	76.802	59.398	0	42.757	9.571	36.615	15.726	34.2	457.105	450.058	441.608	438.992	432.085
CHEMBL3410606	CCOC(=O)c1sc(Nc2ccc(Br)cc2C)nc1c3ccccc3	IC50 (nM)	>	10000	-1	DHODH (P. falciparum)	0.222945	Q54A96	Training	0.307	0.068	0.068	0.027	0.025	0.011	0.011	7.245	7.048	7.302	7.151	7.379	7.247	7.455	3.066	1.392	1.776	1.417	1.615	1.437	1.545	68.845	74.067	74.412	76.42	76.094	77.117	76.563	59.398	0	42.757	9.514	36.528	15.576	34.062	475.534	456.962	450.549	444.247	439.296
CHEMBL3410607	CCOC(=O)c1sc(Nc2ccc3CCCc3c2)nc1c4ccccc4	IC50 (nM)	>	10000	-1	DHODH (P. falciparum)	0.222945	Q54A96	Test	0.289	0.132	0.097	0.062	0.052	0.038	0.034	7.129	6.977	7.204	7.065	7.278	7.153	7.352	1.323	1.178	1.279	1.228	1.289	1.268	1.306	63.886	67.783	68.63	70.346	70.406	71.418	71.229	57.113	0	39.868	8.778	33.657	14.285	31.219	458.909	453.655	445.824	444.379	438.231
CHEMBL3410608	CCOC(=O)c1sc(Nc2ccc3OCOc3c2)nc1c4ccccc4	IC50 (nM)	>	10000	-1	DHODH (P. falciparum)	0.222945	Q54A96	Training	0.214	0.074	0.057	0.027	0.024	0.013	0.013	7.539	7.279	7.543	7.345	7.571	7.41	7.606	1.383	1.222	1.328	1.269	1.332	1.306	1.343	61.631	65.436	66.329	68.065	68.219	69.295	69.216	63.667	0	43.322	9.248	35.946	15.148	33.06	430.295	420.848	417.443	415.136	411.732
CHEMBL3410609	CCOC(=O)c1sc(Nc2ccc3CCCCc3c2)nc1c4ccccc4	IC50 (nM)	>	10000	-1	DHODH (P. falciparum)	0.222945	Q54A96	Training	0.317	0.161	0.121	0.082	0.066	0.051	0.043	7.106	6.962	7.186	7.053	7.265	7.144	7.344	1.311	1.172	1.272	1.223	1.284	1.265	1.302	63.483	67.459	68.497	70.332	70.51	71.586	71.463	54.998	0	38.819	8.588	33.079	14.089	30.893	460.579	455.279	447.355	445.668	439.36
CHEMBL3410610	CCOC(=O)c1sc(Nc2ccc3ccccc3c2)nc1c4ccccc4	IC50 (nM)	>	10000	-1	DHODH (P. falciparum)	0.222945	Q54A96	Training	0.165	0.062	0.041	0.022	0.015	0.009	0.007	7.106	6.962	7.186	7.053	7.265	7.144	7.344	1.311	1.172	1.272	1.223	1.284	1.265	1.302	65.325	69.323	70.295	72.085	72.172	73.181	72.963	54.998	0	38.819	8.588	33.079	14.089	30.893	460.579	455.279	447.355	445.668	439.36
CHEMBL3410611	CCOC(=O)c1sc(Nc2ccc3cc4ccccc4cc3c2)nc1c5ccccc5	IC50 (nM)	>	10000	-1	DHODH (P. falciparum)	0.222945	Q54A96	Test	0.144	0.053	0.035	0.018	0.013	0.007	0.006	7.028	6.898	7.086	6.97	7.147	7.043	7.211	1.271	1.148	1.232	1.189	1.24	1.223	1.255	68.045	71.825	72.587	74.185	74.156	74.969	74.674	47.902	0	33.149	7.288	27.976	11.872	26.019	466.182	462.046	455.629	454.499	449.332
CHEMBL3410612	CCOC(=O)c1sc(Nc2ccc(cc2)c3ccccc3)nc1c4ccccc4	IC50 (nM)	>	10000	-1	DHODH (P. falciparum)	0.222945	Q54A96	Training	0.154	0.058	0.039	0.021	0.015	0.009	0.007	7.064	6.934	7.152	7.03	7.238	7.127	7.326	1.29	1.162	1.258	1.214	1.275	1.258	1.297	63.579	67.471	68.589	70.42	70.722	71.813	71.774	51.205	0	36.878	8.232	32.048	13.757	30.421	463.574	458.232	450.187	448.086	441.696
CHEMBL3410613	CCOC(=O)c1sc(Nc2ccc(cc2)c3cccc(OC)c3)nc1c4ccccc4	IC50 (nM)	>	10000	-1	DHODH (P. falciparum)	0.222945	Q54A96	Training	0.248	0.062	0.055	0.022	0.02	0.009	0.01	7.2	7.039	7.23	7.088	7.284	7.161	7.35	1.296	1.171	1.26	1.214	1.272	1.253	1.29	62.43	66.837	67.896	69.734	70.005	71.09	71.059	50.65	0	35.711	7.75	30.666	12.962	28.991	454.183	446.787	443.187	441.758	436.91
CHEMBL3410614	CCOC(=O)c1sc(Nc2ccc(cc2F)c3ccccc3)nc1c4ccccc4	IC50 (nM)	>	10000	-1	DHODH (P. falciparum)	0.222945	Q54A96	Training	0.156	0.056	0.039	0.019	0.015	0.008	0.007	7.357	7.028	7.272	7.128	7.331	7.216	7.399	1.33	1.174	1.272	1.224	1.283	1.266	1.3	62.824	67.244	68.24	70.109	70.393	71.465	71.465	49.498	0	35.545	7.904	30.646	13.107	28.947	450.943	450.829	442.438	441.119	435.177
CHEMBL3410615	CCOC(=O)c1sc(Nc2ccc(cc2F)c3cccc(OC)c3)nc1c4ccccc4	IC50 (nM)	>	10000	-1	DHODH (P. falciparum)	0.222945	Q54A96	Test	0.247	0.061	0.055	0.021	0.02	0.008	0.01	7.47	7.125	7.341	7.178	7.37	7.243	7.418	1.334	1.183	1.273	1.224	1.279	1.262	1.294	61.772	66.658	67.614	69.496	69.76	70.837	70.849	49.067	0	34.494	7.459	29.401	12.383	27.663	442.635	440.114	436.117	435.42	430.955
CHEMBL3410616	CCOC(=O)c1sc(Nc2c(F)cc(cc2F)c3cccc(OC)c3)nc1c4ccccc4	IC50 (nM)	>	10000	-1	DHODH (P. falciparum)	0.222945	Q54A96	Training	0.247	0.059	0.054	0.019	0.02	0.008	0.01	7.724	7.207	7.445	7.261	7.463	7.323	7.502	1.369	1.194	1.285	1.233	1.288	1.269	1.301	61.18	66.531	67.407	69.352	69.538	70.663	70.626	47.58	0	33.357	7.189	28.184	11.837	26.356	431.786	433.801	429.513	429.542	424.86
CHEMBL3410617	CCOC(=O)c1sc(Nc2ccc(Oc3ccccc3)c(Cl)c2)nc1c4ccccc4	IC50 (nM)	>	10000	-1	DHODH (P. falciparum)	0.222945	Q54A96	Training	0.162	0.055	0.04	0.019	0.015	0.008	0.007	7.312	7.083	7.34	7.195	7.406	7.279	7.47	1.545	1.227	1.359	1.284	1.356	1.323	1.368	64.382	68.615	69.556	71.583	71.818	73.056	72.979	50.65	0	35.711	7.788	31.015	13.264	29.487	454.183	446.787	437.397	435.422	429.667
CHEMBL3410618	CCOC(=O)c1sc(Nc2ccc(OCc3ccccc3)c(Cl)c2)nc1c4ccccc4	IC50 (nM)	>	10000	-1	DHODH (P. falciparum)	0.222945	Q54A96	Training	0.206	0.058	0.057	0.021	0.024	0.009	0.013	7.287	7.067	7.295	7.17	7.367	7.258	7.44	1.528	1.221	1.347	1.277	1.347	1.317	1.362	62.868	66.987	67.975	70.008	70.408	71.747	71.83	49.067	0	34.89	7.638	30.511	13.138	29.244	455.74	448.376	441.757	437.924	433.427
CHEMBL3410619	CCOC(=O)c1sc(Nc2ccc(OCc3c(F)cccc3Cl)c(Cl)c2)nc1c4ccccc4	IC50 (nM)	>	10000	-1	DHODH (P. falciparum)	0.222945	Q54A96	Test	0.217	0.055	0.057	0.013	0.024	0.002	0.014	7.618	7.174	7.424	7.262	7.469	7.325	7.515	1.768	1.276	1.428	1.325	1.409	1.353	1.409	64.488	69.27	69.631	71.3	71.293	72.352	72.147	46.181	0	32.639	7.093	28.16	12.085	26.838	446.244	443.476	437.121	434.676	430.187
CHEMBL429023	COc1cc2OC[C@H]3Oc4c5C[C@@H](Oc5ccc4C(=O)[C@H]3c2cc1OC)C(=C)C	IC50 (nM)	>	10000	-1	DHODH (P. falciparum)	0.222945	Q54A96	Training	0.468	0.085	0.18	0.066	0.134	0.065	0.119	7.605	7.281	7.367	7.256	7.328	7.261	7.323	1.16	1.114	1.126	1.11	1.121	1.111	1.12	58.063	62.464	62.467	63.728	63.557	64.382	64.205	24.736	0	10.847	0.701	8.837	1.241	8.384	427.041	419.642	425.735	423.986	425.616
CHEMBL1235108	CC(=O)c1sc(Nc2ccccc2)nc1C	IC50 (nM)	>	10000	-1	DHODH (P. falciparum)	0.222945	Q54A96	Training	0.336	0.021	0.062	0.008	0.052	0.008	0.051	7.188	7.041	7.301	7.128	7.363	7.201	7.412	1.476	1.259	1.407	1.331	1.402	1.371	1.406	58.836	62.465	61.308	62.696	61.476	62.58	61.36	87.485	0	56.666	12.297	46.22	20.2	41.73	453.975	447.428	433.129	439.023	426.393
CHEMBL484594	C\C(=C(/C#N)\C(=O)Nc1ccc(cc1Cl)c2c(Cl)cccc2Cl)\O	IC50 (nM)	=	10200	-1	DHODH (P. falciparum)	0.222945	Q54A96	Training	0.185	0.011	0.032	0.009	0.022	0.009	0.018	7.61	7.114	7.353	7.223	7.45	7.303	7.53	2.059	1.265	1.378	1.237	1.287	1.203	1.238	64.429	67.371	63.448	60.945	57.024	54.66	51.383	58.805	0	47.435	0	60.746	0	72.7	451.284	452.035	441.003	434.767	424.445
CHEMBL3218516	Oc1cc(Cl)ccc1C(=O)NCC(c2ccccc2)c3ccccc3	IC50 (nM)	=	10300	-1	DHODH (P. falciparum)	0.222945	Q54A96	Test	0.118	0.055	0.049	0.036	0.034	0.03	0.029	7.178	6.89	7.097	6.992	7.196	7.077	7.29	1.385	1.117	1.189	1.123	1.174	1.128	1.174	53.443	56.322	56.191	57.166	56.781	57.427	56.864	33.814	0	19.747	0	21.341	0	23.329	463.818	466.655	457.945	454.566	446.27
CHEMBL3218519	Oc1ccc(Br)cc1C(=O)NCC(c2ccccc2)c3ccccc3	IC50 (nM)	=	10800	-1	DHODH (P. falciparum)	0.222945	Q54A96	Training	0.128	0.055	0.051	0.036	0.036	0.029	0.03	7.129	6.872	7.073	6.976	7.17	7.075	7.263	2.807	1.249	1.559	1.237	1.404	1.25	1.34	56.663	59.575	59.423	60.477	60.136	60.756	60.368	33.814	0	19.747	0	21.341	0	23.301	482.247	473.559	467.018	460.495	453.834
CHEMBL2177858	Cc1cc(O)n2nc(SCc3cc(Cl)ccc3Cl)nc2n1	IC50 (nM)	=	11000	-1	DHODH (P. falciparum)	0.222945	Q54A96	Training	0.266	-0.032	0.067	-0.024	0.038	-0.017	0.026	7.617	7.242	7.436	7.313	7.449	7.359	7.466	2.132	1.396	1.587	1.397	1.524	1.42	1.494	67.581	72.082	70.91	72.187	71.395	72.059	71.467	74.631	2.472	45.71	7.549	39.418	11.536	35.789	441.063	439.034	432.512	431.355	426.49
CHEMBL2431519	Cc1ccc(NC2=CC(=O)CS2)cc1C	IC50 (nM)	=	11441	-1	DHODH (P. falciparum)	0.222945	Q54A96	Training	0.477	-0.025	0.098	0.021	0.059	0.019	0.048	7.051	6.902	7.098	6.984	7.167	7.048	7.219	1.484	1.241	1.35	1.283	1.384	1.329	1.42	56.59	60.154	59.26	61.119	60.532	62.047	61.316	71.746	0	34.121	6.696	34.562	9.369	36.328	468.016	464.515	452.969	455.773	445.681
CHEMBL1956280	Cc1cc(Nc2ccc(Cl)cc2)n3nc(CC4CC4)nc3n1	IC50 (nM)	=	12000	-1	DHODH (P. falciparum)	0.222945	Q54A96	Test	0.3	0.122	0.16	0.109	0.128	0.095	0.107	7.283	7.124	7.279	7.195	7.314	7.245	7.34	1.432	1.152	1.219	1.152	1.188	1.151	1.172	54.742	57.312	56.992	58.226	58.029	58.818	58.67	30.119	2.274	19.203	5.358	17.375	6.93	16.443	444.766	438.215	431.407	429.718	423.787
CHEMBL2431491	CCNC(=O)C1=C(Nc2ccc3ccccc3c2)SCC1=O	IC50 (nM)	=	12061	-1	DHODH (P. falciparum)	0.222945	Q54A96	Training	0.291	0.085	0.076	0.03	0.029	0.014	0.017	7.243	7.03	7.28	7.141	7.372	7.223	7.443	1.382	1.198	1.286	1.242	1.327	1.283	1.363	62.452	67.84	69.589	72.307	72.706	74.491	74.246	68.741	0	37.975	4.213	40.992	5.947	44	450.71	448.06	437.05	436.429	427.355
CHEMBL2431494	O=C(NC1CC1)C2=C(Nc3ccc4ccccc4c3)SCC2=O	IC50 (nM)	=	13210	-1	DHODH (P. falciparum)	0.222945	Q54A96	Training	0.214	0.085	0.102	0.063	0.061	0.04	0.038	7.211	6.993	7.238	7.112	7.341	7.204	7.421	1.365	1.184	1.267	1.227	1.309	1.269	1.347	62.57	66.629	68.067	70.9	71.647	73.811	73.939	65.752	0	35.127	3.908	38.363	5.663	41.744	453.027	451.919	440.149	439.233	429.36
CHEMBL3690116	CCCNC(=O)c1ccc(s1)N2CCSc3ncccc23	IC50 (nM)	=	13800	-1	DHODH (P. falciparum)	0.222945	Q54A96	Training	0.438	0.181	0.163	0.082	0.075	0.043	0.041	7.162	7.069	7.283	7.179	7.339	7.235	7.375	1.672	1.354	1.521	1.405	1.484	1.435	1.469	67.601	72.117	72.983	74.455	74.279	74.756	74.241	101.596	0	56.472	10.475	43.646	18.016	38.834	457.895	446.053	438.477	434.507	431.312
CHEMBL3690119	OCCNC(=O)c1ccc(s1)n2cnc3ccccc23	IC50 (nM)	=	14000	-1	DHODH (P. falciparum)	0.222945	Q54A96	Test	0.193	0.117	0.088	0.056	0.043	0.029	0.025	7.454	7.185	7.394	7.253	7.412	7.295	7.434	1.438	1.239	1.352	1.291	1.343	1.32	1.346	62.847	67.283	68.189	69.687	69.677	70.261	69.92	91.666	0	44.661	11.424	36.109	17.564	33.569	432.349	428.971	425.692	423.467	421.072
CHEMBL474842	Cc1cc(Nc2cccc(c2)C(F)(F)F)n3ncnc3n1	IC50 (nM)	=	14000	-1	DHODH (P. falciparum)	0.222945	Q54A96	Training	0.152	0.011	0.046	0.007	0.031	0.006	0.023	8.489	7.586	8.133	7.64	8.008	7.666	7.938	1.3	1.157	1.242	1.164	1.221	1.167	1.209	47.051	51.095	50.08	51.703	50.97	51.944	51.439	31.554	2.472	20.551	5.801	17.633	7.363	16.147	382.036	393.695	382.944	389.097	382.698
CHEMBL3218524	COc1ccc(C(=O)NCC(c2ccccc2)c3ccccc3)c(O)c1	IC50 (nM)	=	14000	-1	DHODH (P. falciparum)	0.222945	Q54A96	Training	0.216	0.062	0.067	0.038	0.04	0.032	0.033	7.223	6.98	7.151	7.039	7.233	7.111	7.319	1.103	1.069	1.093	1.077	1.104	1.087	1.117	49.708	52.819	53.128	54.111	53.994	54.608	54.233	35.79	0	20.4	0	21.84	0	24.025	451.057	450.974	446.917	444.32	437.713
CHEMBL3218522	Cc1ccc(O)c(c1)C(=O)NCC(c2ccccc2)c3ccccc3	IC50 (nM)	=	14400	-1	DHODH (P. falciparum)	0.222945	Q54A96	Training	0.194	0.055	0.063	0.036	0.042	0.032	0.036	7.039	6.835	7.025	6.944	7.133	7.043	7.232	1.076	1.047	1.074	1.063	1.09	1.077	1.104	50.911	53.893	53.92	54.999	54.739	55.319	54.942	33.814	0	19.747	0	21.341	0	23.301	463.818	466.655	457.945	454.566	446.877
CHEMBL1784708	Cc1cc(NCCc2ccccc2)n3ncnc3n1	IC50 (nM)	=	15000	-1	DHODH (P. falciparum)	0.222945	Q54A96	Test	0.269	0.079	0.086	0.044	0.052	0.032	0.038	7.223	7.168	7.293	7.238	7.352	7.295	7.399	1.095	1.088	1.104	1.098	1.112	1.105	1.118	47.076	49.215	49.524	50.39	50.414	51.004	50.99	34.875	2.707	23.906	6.828	21.39	9.195	20.425	435.412	425.684	423.043	418.865	415.09
CHEMBL3690125	O=C(N1CCC1)c2ccc(s2)n3cnc4ccccc34	IC50 (nM)	=	16500	-1	DHODH (P. falciparum)	0.222945	Q54A96	Training	0.238	0.161	0.152	0.109	0.105	0.08	0.079	7.188	7.114	7.298	7.224	7.362	7.285	7.402	1.399	1.222	1.323	1.269	1.317	1.296	1.321	66.102	68.941	69.043	69.631	69.429	69.533	69.23	64.492	0	31.344	7.22	24.775	11.444	22.456	450.948	435.942	433.252	424.899	425.12
CHEMBL3218530	Oc1cc(C=O)ccc1C(=O)NCC(c2ccccc2)c3ccccc3	IC50 (nM)	=	16500	-1	DHODH (P. falciparum)	0.222945	Q54A96	Training	0.093	0.051	0.042	0.032	0.03	0.027	0.026	7.223	6.964	7.188	7.076	7.276	7.16	7.352	1.103	1.066	1.098	1.083	1.111	1.095	1.122	50.449	52.452	52.168	52.706	52.324	52.673	52.227	43.721	0	26.022	0	25.4	0.61	25.742	451.057	452.742	444.976	440.45	434.705
CHEMBL451417	Cc1cc(Nc2cc(F)c(F)cc2F)n3ncnc3n1	IC50 (nM)	=	17000	-1	DHODH (P. falciparum)	0.222945	Q54A96	Training	0.161	0	0.031	0.001	0.018	0.001	0.013	8.588	7.635	7.908	7.716	7.841	7.734	7.812	1.315	1.164	1.204	1.175	1.193	1.177	1.188	47.259	51.339	50.998	52.095	51.928	52.484	52.387	33.131	2.584	21.693	6.028	18.478	7.618	16.837	375.938	388.681	382.991	385.488	382.978
CHEMBL3690122	CC[C@H](C)NC(=O)c1ccc(s1)n2cnc3ccccc23	IC50 (nM)	=	17900	-1	DHODH (P. falciparum)	0.222945	Q54A96	Test	0.332	0.156	0.147	0.095	0.083	0.056	0.051	7.155	7.062	7.288	7.177	7.361	7.241	7.403	1.38	1.215	1.325	1.271	1.325	1.304	1.331	63.362	68.184	68.563	70.256	70.136	71.044	70.65	67.812	0	39.018	9.239	33.403	14.991	31.606	453.475	442.349	434.245	430.717	425.148
CHEMBL3218525	COc1ccc(O)c(c1)C(=O)NCC(c2ccccc2)c3ccccc3	IC50 (nM)	=	18100	-1	DHODH (P. falciparum)	0.222945	Q54A96	Training	0.216	0.062	0.067	0.038	0.04	0.031	0.033	7.223	6.98	7.151	7.039	7.226	7.125	7.308	1.103	1.069	1.093	1.077	1.103	1.089	1.115	49.914	53.097	53.455	54.5	54.435	54.987	54.7	35.79	0	20.4	0	21.391	0.781	23.06	451.057	450.974	446.917	444.32	438.016
CHEMBL2177859	Cc1cc(C)cc(CSc2nc3nc(C)cc(O)n3n2)c1	IC50 (nM)	=	19000	-1	DHODH (P. falciparum)	0.222945	Q54A96	Training	0.445	-0.032	0.1	-0.017	0.078	-0.015	0.066	7.285	7.107	7.263	7.188	7.306	7.242	7.342	1.397	1.226	1.31	1.235	1.296	1.251	1.293	59.308	63.495	62.508	64.116	63.268	64.486	63.764	74.631	2.472	45.71	7.607	39.542	11.691	36.066	441.063	439.034	432.512	430.797	426.106
CHEMBL474004	Cc1cc(Nc2ccc(F)cc2)n3ncnc3n1	IC50 (nM)	=	19000	-1	DHODH (P. falciparum)	0.222945	Q54A96	Training	0.154	0	0.03	0	0.018	0	0.013	7.782	7.384	7.585	7.43	7.567	7.457	7.562	1.183	1.122	1.15	1.127	1.146	1.13	1.144	49.101	52.13	52.151	53.378	53.304	54.03	53.947	36.813	2.842	24.404	6.889	21.421	8.965	19.987	408.304	406.895	401.39	402.08	398.262
CHEMBL3690112	CCCNC(=O)c1ccc(s1)N2CC(C)Sc3ccccc23	IC50 (nM)	=	19100	-1	DHODH (P. falciparum)	0.222945	Q54A96	Test	0.475	0.201	0.179	0.092	0.087	0.047	0.049	7.008	6.946	7.142	7.065	7.211	7.128	7.256	1.625	1.327	1.504	1.386	1.474	1.419	1.46	73.781	79.494	80.04	81.955	81.421	82.016	81.184	85.645	0	43.275	9.656	34.801	16.192	31.902	471.838	460.674	454.229	447.809	445.845
CHEMBL2431486	Cc1ccc(NC2=C(C(=O)NC3CC3)C(=O)CS2)cc1C	IC50 (nM)	=	19114	-1	DHODH (P. falciparum)	0.222945	Q54A96	Training	0.466	0.094	0.145	0.081	0.079	0.05	0.046	7.278	7.05	7.308	7.166	7.404	7.249	7.469	1.4	1.205	1.292	1.247	1.332	1.287	1.366	59.203	64.798	66.103	69.453	70.361	72.779	72.965	72.014	0	38.495	4.255	41.25	6.033	43.993	448.173	445.909	434.027	433.49	423.743
CHEMBL2177854	COc1ccc(CSc2nc3nc(C)cc(O)n3n2)cc1	IC50 (nM)	=	21000	-1	DHODH (P. falciparum)	0.222945	Q54A96	Training	0.366	-0.02	0.087	-0.013	0.046	-0.01	0.034	7.539	7.305	7.456	7.34	7.473	7.381	7.494	1.434	1.255	1.342	1.259	1.326	1.271	1.323	56.768	60.554	60.407	61.644	61.56	62.369	62.293	78.688	2.472	48.091	7.726	41.663	12.014	38.384	423.35	417.638	415.501	414.275	410.316
CHEMBL1784581	Cc1cc(Nc2ccc3[nH]c(nc3c2)C(F)(F)F)n4ncnc4n1	IC50 (nM)	=	21000	-1	DHODH (P. falciparum)	0.222945	Q54A96	Training	0.133	0.009	0.038	0.006	0.025	0.004	0.019	8.469	7.611	8.101	7.695	7.955	7.711	7.883	1.293	1.158	1.233	1.169	1.21	1.171	1.198	50.395	54.256	53.205	54.697	54.005	54.77	54.283	41.455	2.105	24.557	5.789	19.997	7.68	17.778	375.561	387.254	377.459	384.84	379.664
CHEMBL3218512	Oc1ccccc1C(=O)NCC(c2ccccc2)c3ccccc3	IC50 (nM)	=	21200	-1	DHODH (P. falciparum)	0.222945	Q54A96	Test	0.1	0.057	0.047	0.037	0.035	0.032	0.031	7.061	6.847	7.049	6.964	7.165	7.06	7.265	1.08	1.049	1.078	1.066	1.094	1.08	1.109	50.277	52.828	53.08	53.951	53.758	54.264	53.822	35.223	0	20.659	0	22.391	0	24.511	462.144	465.272	455.82	452.347	444.065
CHEMBL387254	CCOC(=O)\C(=C/Nc1cccc(c1)c2ccccc2)\C#N	IC50 (nM)	=	21300	-1	DHODH (P. falciparum)	0.222945	Q54A96	Training	0.217	0.076	0.069	0.02	0.045	0.003	0.04	7.236	7.07	7.318	7.21	7.44	7.324	7.537	1.103	1.08	1.114	1.099	1.13	1.114	1.143	46.646	48.283	47.499	46.85	45.426	44.423	43.164	49.421	0	50.337	0	64.054	0	75.878	446.491	439.072	430.658	422.339	416.797
CHEMBL1784559	CCCCCCCc1ccc(Nc2cc(C)nc3ncnn23)cc1	IC50 (nM)	=	24000	-1	DHODH (P. falciparum)	0.222945	Q54A96	Training	0.463	0.258	0.239	0.169	0.156	0.112	0.104	7.073	7.04	7.169	7.128	7.238	7.193	7.29	1.075	1.071	1.088	1.083	1.097	1.091	1.104	47.004	50.19	51.255	52.851	53.43	54.458	54.776	27.609	2.186	19.523	5.632	17.961	7.638	17.316	449.702	440.745	435.323	431.535	426.529
CHEMBL2172228	Cc1nc(Nc2ccc3ncccc3c2)c4nc[nH]c4n1	IC50 (nM)	>	25000	-1	DHODH (P. falciparum)	0.222945	Q54A96	Training	0.125	0	0.024	0	0.015	0	0.011	7.285	7.127	7.255	7.152	7.244	7.172	7.242	1.103	1.083	1.099	1.086	1.098	1.089	1.098	53.667	56.134	56.336	57.183	57.053	57.516	57.341	50.412	0	29.52	4.736	24.331	7.567	21.979	429.533	427.111	424.596	426.243	423.815
CHEMBL519160	C\C(=C(/C#N)\C(=O)Nc1ccc(cc1)c2ccccc2)\O	IC50 (nM)	=	25700	-1	DHODH (P. falciparum)	0.222945	Q54A96	Test	0.132	0.013	0.025	0.012	0.02	0.011	0.016	7.271	7.005	7.258	7.163	7.422	7.28	7.531	1.108	1.07	1.105	1.092	1.128	1.108	1.142	48.053	49.783	48.09	47.115	45.258	44.457	42.873	67.206	0	53.283	0	67.278	0	78.496	443.753	446.038	433.236	427.483	416.135
CHEMBL2178514	Cc1ccc(CSc2nc3nc(C)cc(O)n3n2)cc1	IC50 (nM)	=	26000	-1	DHODH (P. falciparum)	0.222945	Q54A96	Training	0.345	-0.034	0.083	-0.018	0.05	-0.007	0.033	7.325	7.135	7.306	7.227	7.363	7.291	7.409	1.417	1.236	1.327	1.248	1.317	1.263	1.317	58.432	62.015	61.397	62.758	62.446	63.322	63.122	78.362	2.584	48.298	8.04	42.348	12.48	38.965	437.916	436.081	428.465	426.63	420.579
CHEMBL1784709	Cc1cc(NCCCc2ccccc2)n3ncnc3n1	IC50 (nM)	=	26000	-1	DHODH (P. falciparum)	0.222945	Q54A96	Training	0.307	0.122	0.128	0.071	0.08	0.05	0.057	7.187	7.138	7.262	7.213	7.323	7.273	7.373	1.09	1.084	1.1	1.094	1.108	1.102	1.115	45.917	47.975	48.336	49.205	49.272	49.861	49.889	33.131	2.584	22.969	6.595	20.768	8.965	20.006	438.842	429.244	426.218	421.776	418.236
CHEMBL3217764	Oc1c(F)cccc1C(=O)NCC(c2ccccc2)c3ccccc3	IC50 (nM)	=	26100	-1	DHODH (P. falciparum)	0.222945	Q54A96	Training	0.105	0.055	0.047	0.034	0.034	0.029	0.029	7.412	6.965	7.201	7.096	7.278	7.183	7.357	1.136	1.068	1.103	1.087	1.113	1.1	1.124	49.43	52.414	52.49	53.337	53.184	53.645	53.303	33.814	0	19.747	0	21.236	0	23.198	447.044	456.032	446.113	443.37	436.238
CHEMBL2172227	Cc1nc(Nc2cnc3ccccc3c2)c4nc[nH]c4n1	IC50 (nM)	=	27000	-1	DHODH (P. falciparum)	0.222945	Q54A96	Test	0.125	0	0.024	0.001	0.015	0.001	0.011	7.285	7.127	7.255	7.163	7.251	7.187	7.255	1.103	1.083	1.099	1.088	1.099	1.091	1.099	52.785	55.135	55.272	56.066	55.904	56.337	56.145	50.412	0	29.52	6.112	24.331	8.996	22.146	429.533	427.111	424.596	425.468	422.9
CHEMBL502389	Cc1ccc(Nc2cc(C)nc3ncnn23)c(F)c1	IC50 (nM)	=	27000	-1	DHODH (P. falciparum)	0.222945	Q54A96	Training	0.274	0	0.052	-0.001	0.026	0	0.017	7.715	7.342	7.521	7.415	7.528	7.447	7.536	1.174	1.116	1.141	1.126	1.141	1.13	1.142	50.134	53.784	53.564	54.731	54.487	55.164	54.947	34.875	2.707	22.969	6.43	19.807	8.231	18.248	413.341	411.519	407.426	405.87	402.646
CHEMBL505315	C\C(=C(/C#N)\C(=O)Nc1ccc(cc1)c2cccc(Cl)c2Cl)\O	IC50 (nM)	=	27200	-1	DHODH (P. falciparum)	0.222945	Q54A96	Training	0.169	0.012	0.03	0.014	0.021	0.012	0.017	7.507	7.08	7.323	7.208	7.439	7.295	7.528	1.769	1.205	1.294	1.217	1.23	1.184	1.199	58.202	60.357	56.991	54.783	51.546	49.609	46.941	61.362	0	49.236	0	62.935	0	74.84	448.992	450.179	438.611	432.973	421.808
CHEMBL435137	CCOC(=O)C(=CNc1ccc2[nH]ncc2c1)C(=O)OCC	IC50 (nM)	=	27780	-1	DHODH (P. falciparum)	0.222945	Q54A96	Training	0.398	0.154	0.113	0.049	0.066	0.025	0.059	7.845	7.498	7.82	7.566	7.874	7.631	7.939	1.19	1.142	1.188	1.152	1.196	1.162	1.206	43.02	46.958	47.684	48.905	48.713	49.19	48.735	55.917	6.39	35.408	2.694	34.855	1.785	36.186	400.827	394.611	390.173	386.226	384.374
CHEMBL1599552	Cc1cc(O)n2nc(SCc3ccccc3Cl)nc2n1	IC50 (nM)	=	28000	-1	DHODH (P. falciparum)	0.222945	Q54A96	Test	0.251	-0.034	0.065	-0.025	0.041	-0.021	0.03	7.499	7.205	7.397	7.296	7.435	7.349	7.466	1.803	1.325	1.474	1.341	1.447	1.35	1.433	63.492	67.387	66.78	67.876	67.428	68.078	67.691	78.362	2.584	48.298	7.975	41.923	12.286	38.259	437.916	436.081	428.465	427.254	421.565
CHEMBL3694248	O=C(NC1CC1)c2ccc(s2)n3nnc4ccccc34	IC50 (nM)	=	28000	-1	DHODH (P. falciparum)	0.222945	Q54A96	Training	0.157	0.117	0.112	0.09	0.085	0.069	0.066	7.325	7.187	7.382	7.28	7.44	7.336	7.477	1.417	1.231	1.334	1.28	1.327	1.308	1.331	64.101	66.542	66.342	67.288	66.914	67.459	67.022	79.511	9.571	41.102	16.236	34.105	20.301	32.35	437.916	433.444	423.553	421.099	415.344
CHEMBL2012826	CCCCNC(=O)c1ccc(s1)n2cnc3ccccc23	IC50 (nM)	=	28600	-1	DHODH (P. falciparum)	0.222945	Q54A96	Training	0.317	0.19	0.151	0.101	0.077	0.054	0.042	7.155	7.062	7.281	7.182	7.357	7.25	7.401	1.38	1.215	1.328	1.275	1.33	1.31	1.338	62.009	66.465	67.646	69.397	69.675	70.504	70.341	67.812	0	39.679	9.43	34.207	15.461	32.417	453.475	442.349	435.669	430.262	426.156
CHEMBL493761	Cc1cc(Nc2ccc(F)c(F)c2F)n3ncnc3n1	IC50 (nM)	=	29000	-1	DHODH (P. falciparum)	0.222945	Q54A96	Training	0.161	0	0.031	0.002	0.018	0.001	0.013	8.588	7.635	7.908	7.779	7.856	7.777	7.838	1.315	1.164	1.204	1.186	1.195	1.185	1.192	47.31	51.419	51.099	51.926	51.884	52.32	52.255	33.131	2.584	21.693	5.981	18.36	7.538	16.647	375.938	388.681	382.991	383.156	381.857
CHEMBL1093727	CCOC(=O)C1=C(Nc2cc(OC)ccc2C1=O)c3cccc(F)c3	IC50 (nM)	>	30000	-1	DHODH (P. falciparum)	0.222945	Q54A96	Test	0.306	0.074	0.063	0.022	0.025	0.01	0.017	7.839	7.313	7.555	7.319	7.536	7.342	7.539	1.198	1.119	1.154	1.119	1.15	1.122	1.15	55.7	63.1	66.027	69.599	70.838	72.783	72.994	35.915	0	21.899	0	21.643	0	21.679	417.285	418.221	415.337	416.001	411.887
CHEMBL3694232	Cn1c(nc2ccccc12)c3ccc(s3)c4nc5ccccc5n4C	IC50 (nM)	>	30000	-1	DHODH (P. falciparum)	0.222945	Q54A96	Training	0.27	-0.002	0.049	-0.001	0.02	0	0.011	6.947	6.939	6.983	6.989	7.004	7.008	7.012	1.303	1.172	1.241	1.201	1.233	1.215	1.233	73.966	78.629	79.334	80.357	80.709	81.18	81.345	47.136	0	18.47	6.368	12.579	8.568	10.715	466.013	454.04	456.791	448.973	452.565
CHEMBL3694233	o1c(nc2ccccc12)c3ccc(s3)c4oc5ccccc5n4	IC50 (nM)	>	30000	-1	DHODH (P. falciparum)	0.222945	Q54A96	Training	0.017	0	0.006	-0.001	0.004	-0.001	0.003	7.211	7.03	7.194	7.131	7.204	7.169	7.208	1.365	1.198	1.29	1.244	1.279	1.264	1.28	66.926	69.333	69.87	70.817	71.162	71.606	71.838	64.136	0	27.483	11.306	19.324	14.681	17.061	453.027	448.06	442.743	438.419	438.138
CHEMBL3694234	CCCCC(=O)c1ccc(s1)n2cnc3ccccc23	IC50 (nM)	>	30000	-1	DHODH (P. falciparum)	0.222945	Q54A96	Training	0.296	0.169	0.133	0.087	0.071	0.05	0.045	7.051	6.978	7.157	7.086	7.216	7.14	7.245	1.381	1.21	1.32	1.266	1.317	1.296	1.321	63.34	67.695	68.538	70.004	69.977	70.557	70.218	63.967	0	31.327	7.288	24.945	11.931	22.586	463.98	453.041	446.002	442.444	437.975
CHEMBL3694235	CCCCC(O)c1ccc(s1)n2cnc3ccccc23	IC50 (nM)	>	30000	-1	DHODH (P. falciparum)	0.222945	Q54A96	Test	0.322	0.207	0.166	0.119	0.095	0.07	0.057	7.051	6.897	6.979	6.949	6.994	6.976	7.002	1.381	1.205	1.315	1.254	1.313	1.276	1.313	62.342	67.755	69.54	71.44	72.422	73.336	73.888	69.86	0	27.067	5.161	20.516	7.741	17.846	463.98	461.909	460.618	457.256	456.616
CHEMBL3694236	CCCCC(N=O)c1ccc(s1)n2cnc3ccccc23	IC50 (nM)	>	30000	-1	DHODH (P. falciparum)	0.222945	Q54A96	Training	0.301	0.18	0.142	0.098	0.079	0.057	0.048	7.155	7.151	7.228	7.229	7.282	7.275	7.309	1.38	1.227	1.324	1.266	1.329	1.288	1.333	62.044	65.889	67.071	68.121	68.442	68.799	68.816	68.196	17.582	37.372	17.89	32.756	19.703	30.553	453.475	442.198	438.949	432.832	430.137
CHEMBL3694237	CCCC\C(=N\OC)\c1ccc(s1)n2cnc3ccccc23	IC50 (nM)	>	30000	-1	DHODH (P. falciparum)	0.222945	Q54A96	Training	0.416	0.162	0.141	0.084	0.072	0.051	0.049	7.125	7.107	7.156	7.163	7.205	7.212	7.24	1.363	1.216	1.299	1.252	1.297	1.276	1.301	63.354	69.239	71.277	72.597	72.844	73.069	72.886	55.724	4.563	26.935	9.211	21.911	12.88	20.158	455.771	441.667	441.704	435.627	433.381
CHEMBL3694241	CCNC(=O)c1cccc(c1)n2c(C)nc3cc(F)ccc23	IC50 (nM)	>	30000	-1	DHODH (P. falciparum)	0.222945	Q54A96	Training	0.315	0.106	0.085	0.041	0.038	0.022	0.024	7.543	7.18	7.453	7.251	7.449	7.289	7.451	1.153	1.096	1.135	1.106	1.134	1.111	1.134	53.546	58.022	58.131	59.419	58.881	59.414	58.757	28.48	0	22.291	0.407	20.705	0.911	19.936	432.49	429.361	418.274	421.032	414.983
CHEMBL3694249	O=C(NC1CC1)c2ccc(s2)n3ncc4ccccc34	IC50 (nM)	>	30000	-1	DHODH (P. falciparum)	0.222945	Q54A96	Test	0.157	0.117	0.112	0.09	0.085	0.069	0.066	7.188	7.072	7.272	7.176	7.336	7.238	7.38	1.399	1.216	1.32	1.267	1.312	1.295	1.317	64.756	67.215	67.003	67.947	67.554	68.088	67.629	71.203	2.648	37.336	12.562	30.477	17.277	29	450.948	444.304	434.619	431.933	426.347
CHEMBL2170881	CCOC(=O)C1=C(Nc2cc(OC)c(F)cc2C1=O)c3ccc4OCOc4c3	IC50 (nM)	>	30000	-1	DHODH (P. falciparum)	0.222945	Q54A96	Training	0.313	0.075	0.068	0.023	0.026	0.011	0.017	8.076	7.484	7.7	7.449	7.618	7.43	7.585	1.232	1.144	1.175	1.138	1.162	1.135	1.157	56.271	63.114	65.798	69.05	70.535	72.578	73.222	38.152	0	22.057	0.33	20.614	0.4	20.512	400.006	399.366	403.242	404.175	404.197
CHEMBL2170884	CCOC(=O)C1=C(Nc2cc(OC)c(F)cc2C1=O)c3cccc(Oc4ccccc4)c3	IC50 (nM)	>	30000	-1	DHODH (P. falciparum)	0.222945	Q54A96	Training	0.24	0.059	0.051	0.018	0.021	0.009	0.015	7.713	7.261	7.5	7.311	7.505	7.346	7.521	1.179	1.111	1.146	1.118	1.146	1.123	1.148	56.565	63.055	65.902	69.459	71.12	73.428	74.169	30.721	0	18.623	0	19.083	0.049	19.876	424.63	423.33	418.589	418.233	413.77
CHEMBL2170887	CCOC(=O)C1=C(Nc2cc(OC)c(F)cc2C1=O)c3cccc(Cl)c3	IC50 (nM)	>	30000	-1	DHODH (P. falciparum)	0.222945	Q54A96	Training	0.316	0.072	0.064	0.021	0.024	0.01	0.016	7.921	7.337	7.575	7.355	7.549	7.373	7.548	1.487	1.178	1.24	1.161	1.195	1.15	1.176	59.507	67.24	69.645	72.994	74.003	75.843	76.025	34.534	0	21.127	0	20.957	0	21.127	420.62	420.988	418.467	417.297	413.596
CHEMBL3690107	CCCNC(=O)c1ccc(s1)N2CCCCC2	IC50 (nM)	>	30000	-1	DHODH (P. falciparum)	0.222945	Q54A96	Test	0.696	0.425	0.397	0.243	0.239	0.145	0.153	7.147	7.078	7.327	7.219	7.424	7.3	7.487	1.448	1.254	1.398	1.337	1.402	1.379	1.409	53.942	57.983	58.961	60.755	60.991	61.88	61.732	73.182	0	44.412	11.746	39.217	18.922	38.212	456.917	442.312	434.376	428.033	423.944
CHEMBL3690108	CCCNC(=O)c1ccc(s1)n2cccn2	IC50 (nM)	>	30000	-1	DHODH (P. falciparum)	0.222945	Q54A96	Training	0.352	0.196	0.159	0.092	0.076	0.047	0.041	7.359	7.262	7.512	7.384	7.576	7.437	7.612	1.499	1.289	1.435	1.37	1.43	1.406	1.431	56.491	60.596	61.28	62.877	62.846	63.552	63.215	89.004	3.53	51.762	17.963	44.161	25.29	42.546	437.685	424.405	414.802	411.011	407.545
CHEMBL3690109	CCCNC(=O)c1ccc(s1)N2CCN(C)CC2	IC50 (nM)	>	30000	-1	DHODH (P. falciparum)	0.222945	Q54A96	Training	0.837	0.328	0.456	0.238	0.277	0.17	0.18	7.264	7.237	7.411	7.318	7.487	7.368	7.532	1.443	1.267	1.391	1.336	1.393	1.373	1.401	54.118	58.548	58.97	60.847	60.959	61.913	61.761	69.7	0	42.014	11.227	37.027	18.265	36.159	445.053	422.329	424.383	416.393	415.656
CHEMBL3690115	CCCNC(=O)c1ccc(s1)N2CCc3ccccc23	IC50 (nM)	>	30000	-1	DHODH (P. falciparum)	0.222945	Q54A96	Training	0.411	0.208	0.168	0.091	0.084	0.048	0.05	7.051	6.978	7.19	7.093	7.259	7.156	7.302	1.381	1.21	1.324	1.269	1.321	1.301	1.327	62.435	66.719	67.553	69.013	69.006	69.604	69.297	62.205	0	35.841	9.247	30.383	14.437	28.935	463.98	453.041	445.115	440.925	437.056
CHEMBL3690117	CCCNC(=O)c1ccc(s1)N2Cc3cccc(OC)c3Oc4ncccc24	IC50 (nM)	>	30000	-1	DHODH (P. falciparum)	0.222945	Q54A96	Test	0.377	0.119	0.131	0.05	0.065	0.026	0.039	7.373	7.206	7.393	7.293	7.422	7.332	7.437	1.34	1.203	1.29	1.246	1.286	1.271	1.291	63.144	68.125	69.384	71.018	71.28	71.956	71.844	59.422	0	33.018	7.539	26.589	12.262	24.631	439.536	427.006	425.22	419.887	419.074
CHEMBL3690118	O=C(N1CCCC1)c2ccc(s2)n3cnc4ccccc34	IC50 (nM)	>	30000	-1	DHODH (P. falciparum)	0.222945	Q54A96	Training	0.276	0.195	0.179	0.134	0.121	0.096	0.088	7.155	7.09	7.273	7.206	7.344	7.271	7.388	1.38	1.213	1.313	1.263	1.311	1.291	1.317	66.184	69.316	69.805	70.737	70.83	71.177	71.085	61.421	0	30.349	7.039	24.265	11.28	22.09	453.475	438.664	435.498	426.889	426.548
CHEMBL3690121	O=C(N1CCCCC1)c2ccc(s2)n3cnc4ccccc34	IC50 (nM)	>	30000	-1	DHODH (P. falciparum)	0.222945	Q54A96	Training	0.31	0.227	0.205	0.156	0.139	0.109	0.1	7.125	7.067	7.249	7.189	7.328	7.259	7.377	1.363	1.205	1.303	1.256	1.305	1.286	1.313	65.409	68.736	69.554	70.767	71.115	71.67	71.747	58.629	0	29.416	6.866	23.799	11.101	21.839	455.771	441.177	437.606	428.782	428.034
CHEMBL3690127	CCCN(C)C(=O)c1ccc(s1)n2cnc3ccccc23	IC50 (nM)	>	30000	-1	DHODH (P. falciparum)	0.222945	Q54A96	Training	0.421	0.185	0.186	0.101	0.103	0.063	0.066	7.155	7.114	7.29	7.231	7.361	7.293	7.402	1.38	1.222	1.326	1.276	1.326	1.305	1.332	64.166	69.317	70.002	71.294	71.443	71.827	71.74	61.421	0	31.867	7.461	25.831	12.06	23.686	453.475	435.942	434.636	424.313	425.929
CHEMBL3690150	Cc1nc2ccccc2n1c3cscc3C(=O)NC4CC4	IC50 (nM)	>	30000	-1	DHODH (P. falciparum)	0.222945	Q54A96	Test	0.265	0.112	0.127	0.087	0.088	0.066	0.064	7.155	7.04	7.276	7.147	7.338	7.208	7.378	1.38	1.207	1.254	1.193	1.237	1.202	1.238	65.583	68.988	69.125	70.411	69.996	70.773	70.229	67.812	0	34.404	1.252	29.384	3.919	28.13	453.475	444.815	432.622	432.149	424.555
CHEMBL3690152	Cn1c(nc2ccccc12)c3ccc(s3)C(=O)NC4CC4	IC50 (nM)	>	30000	-1	DHODH (P. falciparum)	0.222945	Q54A96	Training	0.301	0.111	0.132	0.085	0.089	0.065	0.066	7.155	7.04	7.239	7.146	7.298	7.203	7.337	1.38	1.207	1.301	1.256	1.292	1.281	1.297	65.397	68.568	68.202	69.208	68.823	69.388	68.941	67.812	0	34.404	11.619	27.792	16.363	26.469	453.475	444.815	438.817	433.601	430.843
CHEMBL3690153	O=C(NC1CC1)c2ccc(s2)c3oc4ccccc4n3	IC50 (nM)	>	30000	-1	DHODH (P. falciparum)	0.222945	Q54A96	Training	0.158	0.117	0.113	0.09	0.086	0.07	0.067	7.317	7.095	7.365	7.23	7.418	7.296	7.455	1.42	1.222	1.331	1.281	1.32	1.31	1.325	61.044	63.051	62.663	63.649	63.325	63.919	63.567	78.621	0	40.064	14.528	32.204	19.926	30.775	445.381	441.068	430.333	427.136	422.126
CHEMBL3690154	c1ccc2[nH]c(nc2c1)c3ccc(s3)c4nc5ccccc5[nH]4	IC50 (nM)	>	30000	-1	DHODH (P. falciparum)	0.222945	Q54A96	Training	0.015	0	0.005	0	0.004	0	0.003	6.986	6.878	6.986	6.95	6.996	6.976	7	1.329	1.173	1.257	1.212	1.246	1.229	1.246	69.168	71.739	72.298	73.31	73.661	74.133	74.367	63.57	0	27.188	11.177	19.109	14.518	16.869	462.709	461.73	456.448	454.316	453.306
CHEMBL2012819	NC(=O)c1ccc(s1)n2cnc3ccccc23	IC50 (nM)	>	30000	-1	DHODH (P. falciparum)	0.222945	Q54A96	Test	0.037	0.003	0.009	0	0.006	-0.001	0.005	7.309	7.112	7.351	7.193	7.386	7.244	7.411	1.47	1.25	1.373	1.303	1.356	1.33	1.356	66.78	69.991	68.962	69.73	68.753	69.168	68.283	115.081	0	59.068	13.878	50.05	21.421	47.197	441.586	437.708	430.521	429.739	424.161
CHEMBL2012828	CN(C)C(=O)c1ccc(s1)n2cnc3ccccc23	IC50 (nM)	>	30000	-1	DHODH (P. falciparum)	0.222945	Q54A96	Training	0.369	0.086	0.134	0.041	0.064	0.029	0.043	7.224	7.17	7.324	7.26	7.377	7.309	7.411	1.42	1.242	1.346	1.291	1.34	1.316	1.343	66.12	70.714	70.281	71.073	70.729	70.723	70.41	67.886	0	34.143	7.937	27.311	12.72	24.917	448.156	429.754	432.427	421.408	425.246
CHEMBL2012940	O=C(NC1CC1)c2ccc(s2)N3C(=O)Nc4ccccc34	IC50 (nM)	>	30000	-1	DHODH (P. falciparum)	0.222945	Q54A96	Training	0.182	0.091	0.117	0.061	0.084	0.04	0.063	7.409	7.194	7.57	7.351	7.66	7.442	7.704	1.417	1.224	1.337	1.266	1.332	1.287	1.333	65.162	67.595	66.929	68.25	67.52	68.543	67.877	80.01	0	48.271	7.502	42.785	11.404	40.363	435.761	428.165	413.735	410.934	401.797
CHEMBL2177853	Cc1cc(O)n2nc(SCc3ccc(Br)cc3)nc2n1	IC50 (nM)	=	33000	-1	DHODH (P. falciparum)	0.222945	Q54A96	Training	0.263	-0.034	0.068	-0.018	0.041	-0.016	0.03	7.438	7.182	7.367	7.269	7.41	7.329	7.448	3.58	1.493	1.949	1.478	1.727	1.466	1.638	65.039	68.399	67.311	68.415	67.734	68.361	67.846	78.362	2.584	48.298	8.04	42.348	12.48	38.965	460.952	444.867	440.106	434.488	429.444
CHEMBL2431490	CCCCOC(=O)C1=C(Nc2ccc3ccccc3c2)SCC1=O	IC50 (nM)	=	35572	-1	DHODH (P. falciparum)	0.222945	Q54A96	Test	0.341	0.12	0.121	0.056	0.048	0.023	0.022	7.289	7.063	7.335	7.19	7.448	7.285	7.53	1.367	1.195	1.287	1.245	1.335	1.29	1.375	58.626	64.113	66.484	69.65	70.563	72.587	72.601	60.532	0	34.039	4.055	37.863	5.794	41.27	450.512	445.555	435.48	432.18	423.486
CHEMBL506446	Cc1cc(Nc2cccc(F)c2F)n3ncnc3n1	IC50 (nM)	=	39000	-1	DHODH (P. falciparum)	0.222945	Q54A96	Training	0.158	0	0.03	0.001	0.017	0	0.012	8.206	7.516	7.756	7.635	7.724	7.645	7.714	1.253	1.144	1.179	1.161	1.173	1.162	1.17	48.415	52.123	52.026	52.959	52.926	53.451	53.369	34.875	2.707	22.969	6.377	19.672	8.126	18.015	391.269	397.354	391.65	390.924	388.84
CHEMBL2431483	CCNC(=O)C1=C(Nc2ccc(C)c(C)c2)SCC1=O	IC50 (nM)	=	39450	-1	DHODH (P. falciparum)	0.222945	Q54A96	Training	0.563	0.095	0.12	0.046	0.046	0.023	0.024	7.317	7.095	7.361	7.203	7.443	7.273	7.496	1.42	1.222	1.316	1.265	1.354	1.303	1.383	58.912	66.019	67.622	70.887	71.422	73.453	73.249	75.615	0	41.942	4.619	44.316	6.363	46.517	445.381	441.068	430.055	429.924	421.14
CHEMBL219856	CCOC(=O)C(=CNc1ccc(C)cc1)C(=O)OCC	IC50 (nM)	=	40000	-1	DHODH (P. falciparum)	0.222945	Q54A96	Training	0.56	0.174	0.148	0.056	0.082	0.028	0.069	7.706	7.401	7.801	7.544	7.907	7.645	7.988	1.173	1.13	1.187	1.151	1.203	1.165	1.214	39.102	43.543	44.447	46.185	46.27	47.072	46.81	44.894	0	34.604	0	36.526	0	38.249	416.574	405.047	396.396	389.279	385.233
CHEMBL199572	CN(C(=O)c1ccc(cc1)c2ccccc2)c3ccccc3C(=O)O	IC50 (nM)	=	42600	-1	DHODH (P. falciparum)	0.222945	Q54A96	Test	0.139	0.034	0.03	0.018	0.019	0.016	0.017	7.252	7.023	7.337	7.18	7.456	7.289	7.543	1.107	1.074	1.119	1.097	1.136	1.113	1.149	52.93	55.863	55.167	55.897	55.345	55.866	55.383	40.101	0	29.556	0	27.913	0	27.553	448.939	445.671	434.408	428.434	420.941
CHEMBL1784572	Cc1cc(Nc2ccc(OC(C)(C)C)cc2)n3ncnc3n1	IC50 (nM)	=	44000	-1	DHODH (P. falciparum)	0.222945	Q54A96	Training	0.452	0.057	0.223	0.041	0.159	0.031	0.12	7.367	7.274	7.463	7.322	7.473	7.349	7.476	1.117	1.105	1.131	1.111	1.132	1.115	1.132	49.185	53.002	51.921	53.977	52.942	54.453	53.607	33.992	2.369	21.298	5.716	18.575	7.718	17.287	427.857	414.97	407.002	410.413	403.811
CHEMBL3218515	Oc1c(Cl)cccc1C(=O)NCC(c2ccccc2)c3ccccc3	IC50 (nM)	=	44100	-1	DHODH (P. falciparum)	0.222945	Q54A96	Training	0.118	0.055	0.049	0.034	0.035	0.028	0.03	7.178	6.89	7.097	7.015	7.195	7.107	7.285	1.385	1.117	1.189	1.14	1.176	1.149	1.177	54.079	57.166	57.206	58.087	57.915	58.438	58.111	33.814	0	19.747	0	21.236	0	23.198	463.818	466.655	457.945	453.367	446.554
CHEMBL449358	Cc1cc(Nc2cccc3ccccc23)n4ncnc4n1	IC50 (nM)	=	45000	-1	DHODH (P. falciparum)	0.222945	Q54A96	Training	0.121	0	0.023	0	0.013	0	0.009	7.155	7.085	7.192	7.128	7.21	7.148	7.219	1.086	1.077	1.091	1.083	1.093	1.086	1.095	57.903	60.841	61.316	62.225	62.156	62.612	62.437	31.554	2.369	20.196	5.551	17.01	6.961	15.319	441.945	435.474	432.954	431.471	429.274
CHEMBL3218528	OCc1ccc(C(=O)NCC(c2ccccc2)c3ccccc3)c(O)c1	IC50 (nM)	=	46200	-1	DHODH (P. falciparum)	0.222945	Q54A96	Test	0.157	0.068	0.067	0.04	0.045	0.032	0.037	7.223	6.902	7.081	6.985	7.168	7.067	7.259	1.103	1.057	1.083	1.069	1.095	1.081	1.108	50.024	53.162	53.461	54.449	54.323	54.943	54.562	48.254	0	22.106	0	21.76	0.401	23.226	451.057	459.459	453.089	450.179	443.353
CHEMBL484531	C\C(=C(/C#N)\C(=O)Nc1ccc(cc1)c2ccccc2Cl)\O	IC50 (nM)	=	47400	-1	DHODH (P. falciparum)	0.222945	Q54A96	Training	0.152	0.012	0.027	0.011	0.02	0.011	0.017	7.394	7.044	7.292	7.182	7.43	7.284	7.528	1.454	1.14	1.203	1.143	1.181	1.139	1.17	53.232	55.141	52.596	50.98	48.381	47.004	44.862	64.151	0	51.18	0	64.984	0	76.568	446.491	448.185	436.029	430.33	419.132
CHEMBL484595	C\C(=C(/C#N)\C(=O)Nc1ccc(cc1Cl)c2cccc(Cl)c2)\O	IC50 (nM)	=	49100	-1	DHODH (P. falciparum)	0.222945	Q54A96	Training	0.169	0.012	0.03	0.009	0.021	0.009	0.017	7.507	7.08	7.323	7.203	7.439	7.297	7.53	1.769	1.205	1.294	1.185	1.225	1.167	1.195	57.879	60.158	56.974	55.213	52.165	50.519	48.022	61.362	0	49.236	0	63.124	0	75.008	448.992	450.179	438.611	431.96	421.329
CHEMBL2431482	Cc1ccc(NC2=C(C(=O)N)C(=O)CS2)cc1C	IC50 (nM)	>	50000	-1	DHODH (P. falciparum)	0.222945	Q54A96	Training	0.404	-0.014	0.067	0.015	0.029	0.011	0.017	7.408	7.092	7.374	7.188	7.446	7.262	7.5	1.466	1.235	1.33	1.273	1.365	1.309	1.394	59.884	65.998	66.009	68.596	68.384	70.199	69.6	113.59	0	55.263	4.88	56.484	6.919	58.392	438.868	442.336	429.87	431.995	421.374
CHEMBL2431492	CCCNC(=O)C1=C(Nc2ccc3ccccc3c2)SCC1=O	IC50 (nM)	>	50000	-1	DHODH (P. falciparum)	0.222945	Q54A96	Test	0.322	0.114	0.109	0.048	0.044	0.021	0.022	7.211	7.011	7.26	7.135	7.363	7.222	7.438	1.365	1.19	1.278	1.238	1.323	1.281	1.36	61.356	66.955	69.146	72.234	72.989	74.968	74.915	65.752	0	36.975	4.133	40.453	5.886	43.683	453.027	450.058	438.812	436.986	428.11
CHEMBL2431493	CCCCNC(=O)C1=C(Nc2ccc3ccccc3c2)SCC1=O	IC50 (nM)	>	50000	-1	DHODH (P. falciparum)	0.222945	Q54A96	Training	0.352	0.145	0.131	0.069	0.056	0.031	0.028	7.181	6.993	7.24	7.123	7.354	7.216	7.434	1.35	1.184	1.271	1.234	1.319	1.279	1.358	60.185	65.898	68.432	71.806	72.854	75.047	75.145	63.013	0	36.027	4.055	39.927	5.833	43.406	455.151	451.919	440.484	438.245	428.846
CHEMBL2431495	O=C(NCC1CC1)C2=C(Nc3ccc4ccccc4c3)SCC2=O	IC50 (nM)	>	50000	-1	DHODH (P. falciparum)	0.222945	Q54A96	Training	0.269	0.118	0.141	0.089	0.086	0.058	0.053	7.181	6.977	7.204	7.096	7.314	7.192	7.404	1.35	1.178	1.258	1.222	1.304	1.267	1.345	61.18	65.305	66.98	69.978	71.089	73.405	73.855	63.013	0	34.27	3.839	37.897	5.561	41.685	455.151	453.655	443.582	441.068	432.194
CHEMBL2431508	CCOC(=O)C1=C(Nc2cccc(c2)C(F)(F)F)SCC1=O	IC50 (nM)	>	50000	-1	DHODH (P. falciparum)	0.222945	Q54A96	Training	0.309	0.069	0.079	0.024	0.032	0.01	0.017	8.634	7.549	8.117	7.552	7.91	7.527	7.801	1.605	1.285	1.423	1.311	1.417	1.335	1.424	51.885	59.265	60.521	64.62	65.28	67.957	68.087	66.035	0	36.37	4.319	39.398	6.006	42.296	388.464	404.489	392.711	401.97	396.243
CHEMBL2431512	CCOC(=O)C1=C(Nc2ccc(Br)cc2C)SCC1=O	IC50 (nM)	>	50000	-1	DHODH (P. falciparum)	0.222945	Q54A96	Test	0.468	0.065	0.091	0.024	0.03	0.009	0.014	7.56	7.224	7.52	7.308	7.568	7.364	7.606	3.603	1.472	1.825	1.429	1.599	1.407	1.514	64.856	71.253	71.76	74.083	73.589	74.896	74.039	72.639	0	39.627	4.619	41.949	6.304	44.09	462.85	441.432	433.438	427.856	420.749
CHEMBL2431520	Cc1ccc(NC2=C(C(=O)O)C(=O)CS2)cc1C	IC50 (nM)	>	50000	-1	DHODH (P. falciparum)	0.222945	Q54A96	Training	0.389	-0.016	0.065	0.014	0.027	0.01	0.015	7.552	7.139	7.455	7.24	7.528	7.32	7.586	1.49	1.242	1.343	1.281	1.38	1.319	1.41	58.465	64.297	64.137	66.496	66.168	67.821	67.166	98.713	0	50	4.88	51.532	6.825	53.603	432.682	438.142	426.022	427.303	416.778
CHEMBL2172231	Cc1cc(Nc2ccc3ccccc3c2)c4nncn4n1	IC50 (nM)	>	50000	-1	DHODH (P. falciparum)	0.222945	Q54A96	Training	0.121	0	0.023	0	0.014	0	0.01	7.155	7.095	7.137	7.123	7.143	7.142	7.154	1.086	1.078	1.084	1.082	1.085	1.085	1.086	56.462	58.982	59.123	59.974	59.791	60.25	60.03	31.554	9.292	13.552	10	12.02	10.036	11.406	441.945	437.429	435.83	434.875	433.791
CHEMBL451525	Cc1cc(Nc2cc(F)ccc2F)n3ncnc3n1	IC50 (nM)	>	50000	-1	DHODH (P. falciparum)	0.222945	Q54A96	Training	0.158	0	0.03	-0.001	0.017	-0.001	0.012	8.206	7.516	7.756	7.567	7.708	7.597	7.69	1.253	1.144	1.179	1.15	1.17	1.154	1.166	48.361	52.04	51.921	53.155	52.992	53.658	53.525	34.875	2.707	22.969	6.43	19.807	8.219	18.227	391.269	397.354	391.65	393.476	390.089
CHEMBL1334527	CCOC(=O)C1=C(Nc2ccccc2)SCC1=O	IC50 (nM)	>	50000	-1	DHODH (P. falciparum)	0.222945	Q54A96	Test	0.341	0.071	0.074	0.023	0.026	0.009	0.013	7.552	7.242	7.567	7.341	7.62	7.394	7.648	1.49	1.257	1.366	1.301	1.399	1.334	1.421	56.053	62.161	64.643	67.891	68.445	70.318	69.957	80.71	0	43.525	5.022	45.201	6.719	46.504	432.682	426.958	416.383	416.49	409.133
CHEMBL1784560	CCCCCCCCc1ccc(Nc2cc(C)nc3ncnn23)cc1	IC50 (nM)	>	50000	-1	DHODH (P. falciparum)	0.222945	Q54A96	Training	0.486	0.286	0.265	0.193	0.177	0.131	0.12	7.05	7.02	7.148	7.11	7.22	7.178	7.277	1.072	1.069	1.085	1.081	1.095	1.09	1.102	46.278	49.405	50.544	52.188	52.857	53.952	54.352	26.505	2.105	18.893	5.472	17.526	7.479	17.011	451.874	443.088	437.538	433.591	428.408
CHEMBL1784571	Cc1cc(Nc2ccc(NC(C)(C)C)cc2)n3ncnc3n1	IC50 (nM)	>	50000	-1	DHODH (P. falciparum)	0.222945	Q54A96	Training	0.455	0.059	0.238	0.043	0.171	0.032	0.13	7.25	7.189	7.333	7.239	7.355	7.27	7.37	1.098	1.091	1.11	1.098	1.113	1.102	1.115	50.806	54.711	53.539	55.604	54.482	55.985	55.064	36.698	2.369	22.307	5.716	19.382	7.806	17.964	432.918	422.659	416.709	417.931	412.824
CHEMBL483994	C\C(=C(/C#N)\C(=O)Nc1ccc(cc1Cl)c2ccccc2)\O	IC50 (nM)	=	51100	-1	DHODH (P. falciparum)	0.222945	Q54A96	Training	0.152	0.012	0.027	0.01	0.02	0.01	0.016	7.394	7.044	7.292	7.189	7.432	7.295	7.532	1.454	1.14	1.203	1.146	1.181	1.145	1.173	54.107	56.293	53.949	52.532	50.059	48.758	46.665	64.151	0	51.18	0	64.984	0	76.442	446.491	448.185	436.029	429.615	418.894
CHEMBL484602	C\C(=C(/C#N)\C(=O)Nc1ccc(cc1C(F)(F)F)c2cccc(Cl)c2)\O	IC50 (nM)	=	57200	-1	DHODH (P. falciparum)	0.222945	Q54A96	Test	0.153	0.018	0.038	0.013	0.026	0.01	0.019	8.335	7.327	7.786	7.373	7.702	7.406	7.68	1.557	1.178	1.272	1.163	1.216	1.151	1.189	50.697	54.425	51.782	51.358	48.933	48.129	46.076	54.282	0	44.201	0	57.893	0	70.37	406.951	426.601	413.713	416.152	406.4
CHEMBL1784588	Cc1cc(NC2CCCCCCCCCCC2)n3ncnc3n1	IC50 (nM)	=	58000	-1	DHODH (P. falciparum)	0.222945	Q54A96	Training	0.62	0.473	0.448	0.383	0.355	0.304	0.281	7.098	7.062	7.204	7.166	7.292	7.247	7.36	1.078	1.074	1.093	1.088	1.104	1.099	1.113	44.761	47.145	48.15	49.623	50.262	51.354	51.761	28.81	2.274	20.551	5.981	19.279	8.278	18.921	447.341	438.215	431.708	427.041	420.848
CHEMBL135703	Cc1cc(O)n2nc(SCc3ccccc3)nc2n1	IC50 (nM)	=	62000	-1	DHODH (P. falciparum)	0.222945	Q54A96	Training	0.235	-0.035	0.064	-0.019	0.04	-0.014	0.028	7.368	7.165	7.354	7.27	7.419	7.343	7.47	1.439	1.247	1.347	1.263	1.337	1.281	1.336	58.362	61.527	61.405	62.709	62.562	63.457	63.3	82.487	2.707	51.196	8.525	45.09	13.3	41.565	434.438	432.847	423.933	421.961	415.178
CHEMBL217897	CCOC(=O)C(=CNc1cccc(c1)c2ccccc2)C(=O)OCC	IC50 (nM)	=	86700	-1	DHODH (P. falciparum)	0.222945	Q54A96	Training	0.35	0.138	0.104	0.046	0.063	0.024	0.058	7.465	7.215	7.559	7.364	7.698	7.496	7.827	1.138	1.103	1.152	1.125	1.172	1.144	1.191	45.739	49.522	50.161	51.22	50.806	51.069	50.378	35.915	0	28.145	0	31.041	0	34.016	434.06	425.52	416.482	409.079	402.789
CHEMBL141732	O\C(=C(\C#N)/C(=O)Nc1ccc(cc1)C(F)(F)F)\C2CC2	IC50 (nM)	=	92500	-1	DHODH (P. falciparum)	0.222945	Q54A96	Test	0.167	0.106	0.098	0.062	0.061	0.038	0.041	8.605	7.425	7.925	7.452	7.752	7.439	7.666	1.323	1.137	1.213	1.139	1.182	1.134	1.166	40.116	43.981	43.388	44.514	44.127	44.716	44.294	67.206	0	51.18	0	62.559	0	71.213	383.844	411.716	399.457	404.525	398.908
CHEMBL486697	Cc1cc(N(Cc2ccccc2)c3ccc4ccccc4c3)n5ncnc5n1	IC50 (nM)	=	93000	-1	DHODH (P. falciparum)	0.222945	Q54A96	Training	0.143	-0.001	0.036	0	0.022	0.001	0.016	6.992	6.979	7.056	7.029	7.093	7.065	7.119	1.064	1.063	1.073	1.07	1.078	1.075	1.081	62.033	65.455	66.557	68.11	68.639	69.514	69.796	18.872	1.776	13.035	3.578	10.512	4.462	9.075	457.459	447.8	446.796	442.524	441.326
CHEMBL372561	CN(C(=O)c1ccc2cc(Br)ccc2c1)c3ccccc3C(=O)O	IC50 (nM)	=	93325.4	-1	DHODH (P. falciparum)	0.222945	Q54A96	Training	0.178	0.035	0.036	0.018	0.021	0.015	0.018	7.377	7.079	7.393	7.212	7.478	7.303	7.544	2.914	1.279	1.572	1.251	1.396	1.233	1.319	60.583	63.774	62.089	62.64	61.481	61.77	60.89	41.772	0	29.961	0	27.684	0	26.882	465.841	450.491	441.906	433.25	427.395
CHEMBL2172229	Cc1nc(Nc2n[nH]cc2C#N)c3nc[nH]c3n1	IC50 (nM)	>	100000	-1	DHODH (P. falciparum)	0.222945	Q54A96	Training	0.142	-0.002	0.025	-0.002	0.013	-0.003	0.009	7.72	7.479	7.626	7.472	7.608	7.469	7.602	1.16	1.13	1.148	1.129	1.146	1.128	1.145	47.578	48.31	46.751	45.528	43.478	41.921	39.955	94.867	7.552	77.536	8.487	88.553	9.341	102.115	388.161	387.303	387.431	388.607	388.263
CHEMBL2172232	Cc1nc(Nc2ccc3ccccc3c2)c4cn[nH]c4n1	IC50 (nM)	>	100000	-1	DHODH (P. falciparum)	0.222945	Q54A96	Test	0.121	0	0.023	0	0.014	0	0.01	7.155	7.033	7.117	7.035	7.121	7.049	7.13	1.086	1.07	1.081	1.071	1.082	1.073	1.083	55.863	58.355	58.498	59.33	59.148	59.592	59.374	38.539	6.923	22.357	4.816	20.959	5.12	20.313	441.945	441.882	438.886	440.729	437.763
CHEMBL2172237	Cc1cc(NC(=O)c2ccc(cc2)C(F)(F)F)n3ncnc3n1	IC50 (nM)	>	100000	-1	DHODH (P. falciparum)	0.222945	Q54A96	Training	0.146	0.012	0.042	0.008	0.029	0.007	0.021	8.548	7.636	8.216	7.704	8.101	7.715	8.034	1.308	1.164	1.253	1.174	1.233	1.175	1.222	46.634	50.484	49.349	51.04	50.443	51.67	51.219	41.479	2.186	32.311	4.734	29.816	5.909	29.144	376.468	387.496	375.165	380.244	373.549
CHEMBL2172238	Cc1cc(NC(=O)c2ccccc2)n3ncnc3n1	IC50 (nM)	>	100000	-1	DHODH (P. falciparum)	0.222945	Q54A96	Training	0.142	0.003	0.028	0.003	0.018	0.003	0.014	7.504	7.344	7.627	7.467	7.707	7.535	7.754	1.135	1.115	1.153	1.132	1.165	1.142	1.172	50.183	52.71	52.597	53.725	53.365	54.099	53.647	50.211	2.584	39.361	5.716	36.298	7.123	35.165	415.834	406.876	397.592	394.237	387.763
CHEMBL2177855	Cc1cc(O)n2nc(SCc3ccccc3[N+](=O)[O-])nc2n1	IC50 (nM)	>	100000	-1	DHODH (P. falciparum)	0.222945	Q54A96	Training	0.399	-0.212	0.229	-0.181	0.195	-0.168	0.179	7.859	7.583	7.837	7.729	7.925	7.824	7.987	1.466	1.281	1.369	1.29	1.355	1.305	1.349	57.18	60.24	58.619	59.194	57.668	57.992	56.61	109.066	9.161	67.03	13.215	58.094	17.42	53.003	398.26	399.109	384.875	382.889	372.483
CHEMBL2177860	CCc1cc(O)n2nc(SCc3ccc(Cl)cc3)nc2n1	IC50 (nM)	>	100000	-1	DHODH (P. falciparum)	0.222945	Q54A96	Test	0.288	0.037	0.082	0.007	0.044	-0.001	0.03	7.451	7.175	7.365	7.269	7.404	7.332	7.441	1.765	1.311	1.457	1.316	1.407	1.322	1.39	61.224	65.039	64.718	65.918	65.741	66.384	66.264	74.631	2.472	46.542	7.726	40.83	11.981	37.518	441.063	439.034	431.212	428.451	423.067
CHEMBL2177861	CCc1cc(O)n2nc(SCc3cc(Cl)ccc3Cl)nc2n1	IC50 (nM)	>	100000	-1	DHODH (P. falciparum)	0.222945	Q54A96	Training	0.3	0.035	0.082	0	0.042	-0.004	0.027	7.566	7.212	7.404	7.292	7.422	7.344	7.442	2.08	1.379	1.567	1.384	1.507	1.407	1.478	66.864	71.643	71.024	72.246	71.778	72.319	71.964	71.239	2.369	44.134	7.271	38.1	11.109	34.568	443.924	441.741	434.977	432.896	428.614
CHEMBL2177862	Cc1cc(N)n2nc(SCc3ccccc3)nc2n1	IC50 (nM)	>	100000	-1	DHODH (P. falciparum)	0.222945	Q54A96	Training	0.244	-0.035	0.065	-0.019	0.041	-0.014	0.03	7.231	7.116	7.283	7.216	7.348	7.285	7.396	1.417	1.239	1.336	1.254	1.326	1.271	1.324	59.81	63.079	63.005	64.4	64.296	65.266	65.144	96.581	2.707	54.384	9.168	47.799	14.323	44.286	440.298	437.241	428.174	426.491	419.615
CHEMBL2178511	Cc1cc(N)n2nc(SCc3ccc(Cl)c(Cl)c3)nc2n1	IC50 (nM)	>	100000	-1	DHODH (P. falciparum)	0.222945	Q54A96	Training	0.274	-0.032	0.068	-0.013	0.039	-0.01	0.026	7.494	7.198	7.373	7.279	7.39	7.319	7.407	2.112	1.388	1.577	1.433	1.5	1.434	1.472	67.991	72.369	71.092	72.226	71.534	72.143	71.628	87.383	2.472	48.557	8.118	41.918	12.473	38.384	446.365	443.046	436.299	435.367	429.997
CHEMBL2178512	Cc1cc(NCc2ccccc2)n3nc(SCc4ccccc4)nc3n1	IC50 (nM)	>	100000	-1	DHODH (P. falciparum)	0.222945	Q54A96	Test	0.231	-0.012	0.07	-0.007	0.045	-0.003	0.032	7.035	6.99	7.115	7.085	7.19	7.161	7.251	1.305	1.179	1.252	1.195	1.251	1.213	1.255	59.669	62.341	63.004	64.622	65.144	66.371	66.808	50.104	1.96	36.231	5.625	32.211	9.067	29.912	457.449	450.355	444.068	439.877	434.703
CHEMBL523691	Cc1cc(Nc2c(F)cc(F)cc2F)n3ncnc3n1	IC50 (nM)	>	100000	-1	DHODH (P. falciparum)	0.222945	Q54A96	Training	0.161	0	0.031	-0.002	0.02	-0.003	0.015	8.588	7.635	7.908	7.686	7.878	7.701	7.858	1.315	1.164	1.204	1.17	1.199	1.172	1.195	47.513	51.709	51.469	52.68	52.335	53.112	52.766	33.131	2.584	21.693	6.028	18.36	7.588	16.677	375.938	388.681	382.991	385.948	381.74
CHEMBL508404	Cc1cc(Nc2c(F)c(F)cc(F)c2F)n3ncnc3n1	IC50 (nM)	>	100000	-1	DHODH (P. falciparum)	0.222945	Q54A96	Training	0.165	0	0.031	0.001	0.018	0.002	0.012	8.933	7.745	8.044	7.878	7.983	7.898	7.962	1.372	1.182	1.227	1.202	1.217	1.205	1.213	46.79	51.467	51.088	52.019	51.856	52.294	52.156	31.554	2.472	20.551	5.632	17.111	6.969	15.286	362.066	380.762	375.244	376.725	374.985
CHEMBL492497	Cc1cc(Nc2c(F)c(F)c(F)c(F)c2F)n3ncnc3n1	IC50 (nM)	>	100000	-1	DHODH (P. falciparum)	0.222945	Q54A96	Training	0.168	0	0.031	0.004	0.019	0.004	0.014	9.247	7.845	8.166	8.046	8.116	8.054	8.105	1.423	1.199	1.247	1.23	1.239	1.231	1.238	45.96	51.003	50.505	51.148	51.04	51.308	51.186	30.119	2.369	19.523	5.285	15.977	6.444	14.052	349.456	373.503	368.272	368.639	367.98
CHEMBL492550	Cc1cc(Nc2c(F)cccc2F)n3ncnc3n1	IC50 (nM)	>	100000	-1	DHODH (P. falciparum)	0.222945	Q54A96	Test	0.158	0	0.03	-0.003	0.018	-0.003	0.014	8.206	7.516	7.756	7.604	7.737	7.626	7.73	1.253	1.144	1.179	1.156	1.175	1.158	1.173	48.661	52.476	52.486	53.511	53.407	53.987	53.831	34.875	2.707	22.969	6.377	19.605	8.091	17.921	391.269	397.354	391.65	391.41	388.509
CHEMBL492711	Cc1cc(Nc2cc(cc(c2)C(F)(F)F)C(F)(F)F)n3ncnc3n1	IC50 (nM)	>	100000	-1	DHODH (P. falciparum)	0.222945	Q54A96	Training	0.154	0.018	0.057	0.012	0.04	0.009	0.032	9.291	7.831	8.617	7.85	8.356	7.863	8.237	1.432	1.198	1.323	1.201	1.28	1.202	1.261	45.163	50.371	48.688	50.88	49.861	51.039	50.363	26.505	2.105	16.977	4.793	14.28	5.918	12.77	351.227	376.985	363.715	375.824	369.116
CHEMBL1529387	Cc1cc(NCc2ccccc2)n3ncnc3n1	IC50 (nM)	>	100000	-1	DHODH (P. falciparum)	0.222945	Q54A96	Training	0.227	0.02	0.061	0.011	0.038	0.011	0.028	7.263	7.202	7.327	7.277	7.383	7.331	7.425	1.1	1.093	1.109	1.103	1.116	1.11	1.122	48.557	50.84	51.141	52.062	52.089	52.68	52.657	36.813	2.842	24.923	7.079	22.051	9.422	20.869	431.602	421.768	419.598	414.33	411.75
CHEMBL473816	Cc1cc(Nc2ccccc2C)n3ncnc3n1	IC50 (nM)	>	100000	-1	DHODH (P. falciparum)	0.222945	Q54A96	Training	0.276	0	0.053	0.004	0.03	0.005	0.021	7.263	7.202	7.336	7.271	7.375	7.311	7.4	1.1	1.093	1.11	1.102	1.115	1.107	1.118	51.995	55.285	55.416	56.438	56.367	56.908	56.779	36.813	2.842	24.404	6.828	21.185	8.8	19.602	431.602	421.768	418.153	414.783	412.061
CHEMBL475663	Cc1cc(Nc2ccccc2C(F)(F)F)n3ncnc3n1	IC50 (nM)	>	100000	-1	DHODH (P. falciparum)	0.222945	Q54A96	Test	0.152	0.011	0.046	0.005	0.031	0.003	0.023	8.489	7.586	8.133	7.641	8.036	7.665	7.984	1.3	1.157	1.242	1.164	1.225	1.167	1.216	47.997	52.386	51.651	53.315	52.536	53.579	52.895	31.554	2.472	20.551	5.758	17.368	7.206	15.668	382.036	393.695	382.944	388.807	381.272
CHEMBL452667	Cc1cc(Nc2ccccc2C#N)n3ncnc3n1	IC50 (nM)	>	100000	-1	DHODH (P. falciparum)	0.222945	Q54A96	Training	0.135	-0.002	0.024	-0.002	0.013	-0.003	0.009	7.367	7.274	7.437	7.337	7.473	7.356	7.483	1.114	1.102	1.123	1.111	1.128	1.113	1.129	52.49	53.451	52.042	51.001	49.06	47.64	45.76	64.663	2.472	61.971	4.884	73.817	4.738	87.198	421.694	412.436	408.085	405.154	402.693
CHEMBL454269	Cc1cc(Nc2ccccc2Cl)n3ncnc3n1	IC50 (nM)	>	100000	-1	DHODH (P. falciparum)	0.222945	Q54A96	Training	0.172	0	0.033	-0.002	0.019	-0.002	0.014	7.457	7.28	7.437	7.357	7.462	7.393	7.479	1.528	1.19	1.272	1.208	1.243	1.21	1.231	56.484	59.824	59.84	60.815	60.619	61.093	60.853	36.813	2.842	24.404	6.828	21.185	8.8	19.602	431.602	421.768	418.153	414.783	412.061
CHEMBL444928	Cc1cc(Nc2ccccc2F)n3ncnc3n1	IC50 (nM)	>	100000	-1	DHODH (P. falciparum)	0.222945	Q54A96	Training	0.154	0	0.03	-0.001	0.018	-0.001	0.013	7.782	7.384	7.585	7.471	7.586	7.503	7.59	1.183	1.122	1.15	1.134	1.149	1.138	1.149	49.538	52.755	52.93	53.965	53.957	54.527	54.456	36.813	2.842	24.404	6.828	21.185	8.8	19.602	408.304	406.895	401.39	399.792	396.681
CHEMBL446825	Cc1cc(Nc2ccccc2)n3ncnc3n1	IC50 (nM)	>	100000	-1	DHODH (P. falciparum)	0.222945	Q54A96	Test	0.149	0	0.029	0	0.018	0	0.013	7.308	7.239	7.392	7.318	7.442	7.367	7.475	1.106	1.098	1.117	1.108	1.124	1.115	1.128	50.567	53.135	53.535	54.629	54.621	55.284	55.151	38.978	2.992	26.031	7.349	22.951	9.612	21.447	427.343	417.44	412.429	409.45	405.009
CHEMBL1784570	Cc1cc(Nc2ccc(cc2)N3CCOCC3)n4ncnc4n1	IC50 (nM)	>	100000	-1	DHODH (P. falciparum)	0.222945	Q54A96	Training	0.382	0.133	0.178	0.114	0.124	0.09	0.096	7.449	7.359	7.454	7.365	7.444	7.372	7.439	1.128	1.116	1.128	1.116	1.126	1.117	1.125	51.054	53.473	53.872	54.776	54.854	55.382	55.369	32.97	2.186	20.522	5.695	17.4	7.384	15.95	419.836	404.074	407.374	405.642	405.121
CHEMBL1784582	Cc1cc(NC2CC2)n3ncnc3n1	IC50 (nM)	>	100000	-1	DHODH (P. falciparum)	0.222945	Q54A96	Training	0.36	0.164	0.182	0.135	0.142	0.115	0.119	7.481	7.377	7.528	7.423	7.541	7.446	7.545	1.129	1.116	1.135	1.122	1.137	1.125	1.138	45.43	47.694	47.676	48.493	48.274	48.731	48.507	47.33	3.553	30.036	8.297	25.366	10.698	22.913	410.916	401.21	398.341	397.249	394.589
CHEMBL1784583	Cc1cc(NC2CCC2)n3ncnc3n1	IC50 (nM)	>	100000	-1	DHODH (P. falciparum)	0.222945	Q54A96	Training	0.405	0.214	0.223	0.171	0.174	0.14	0.142	7.416	7.325	7.478	7.385	7.506	7.416	7.521	1.12	1.109	1.129	1.117	1.132	1.121	1.135	45.6	48.013	48.247	49.191	49.114	49.698	49.545	44.175	3.344	28.571	7.955	24.507	10.157	22.535	417.122	407.256	403.495	401.651	398.298
CHEMBL1784584	Cc1cc(NC2CCCC2)n3ncnc3n1	IC50 (nM)	>	100000	-1	DHODH (P. falciparum)	0.222945	Q54A96	Test	0.443	0.259	0.26	0.205	0.201	0.165	0.162	7.358	7.279	7.433	7.35	7.473	7.39	7.497	1.112	1.103	1.123	1.112	1.128	1.118	1.131	46.499	49.005	49.398	50.462	50.478	51.137	51.049	41.414	3.158	27.242	7.64	23.703	9.877	21.935	422.552	412.631	408.17	405.705	401.763
CHEMBL1784585	Cc1cc(NC2CCCCC2)n3ncnc3n1	IC50 (nM)	>	100000	-1	DHODH (P. falciparum)	0.222945	Q54A96	Training	0.478	0.299	0.294	0.236	0.227	0.188	0.181	7.308	7.239	7.392	7.318	7.442	7.367	7.475	1.106	1.098	1.117	1.108	1.124	1.115	1.128	46.417	48.952	49.495	50.661	50.792	51.532	51.515	38.978	2.992	26.031	7.349	22.951	9.612	21.447	427.343	417.44	412.429	409.45	405.009
CHEMBL1784586	Cc1cc(NC2CCCCCC2)n3ncnc3n1	IC50 (nM)	>	100000	-1	DHODH (P. falciparum)	0.222945	Q54A96	Training	0.508	0.336	0.325	0.265	0.252	0.21	0.2	7.263	7.202	7.354	7.288	7.414	7.344	7.454	1.1	1.093	1.112	1.104	1.12	1.112	1.126	46.684	49.219	49.86	51.096	51.318	52.12	52.168	36.813	2.842	24.923	7.079	22.244	9.361	20.98	431.602	421.768	416.326	412.919	408.055
CHEMBL1784587	Cc1cc(NC2CCCCCCC2)n3ncnc3n1	IC50 (nM)	>	100000	-1	DHODH (P. falciparum)	0.222945	Q54A96	Training	0.535	0.368	0.354	0.292	0.275	0.231	0.217	7.223	7.168	7.319	7.26	7.386	7.323	7.433	1.095	1.088	1.108	1.1	1.117	1.109	1.123	46.338	48.857	49.602	50.907	51.232	52.104	52.233	34.875	2.707	23.906	6.828	21.58	9.122	20.533	435.412	425.684	419.905	416.144	410.919
CHEMBL1784596	Cc1cc(NOc2ccccc2)n3ncnc3n1	IC50 (nM)	>	100000	-1	DHODH (P. falciparum)	0.222945	Q54A96	Test	0.142	0.002	0.028	0.001	0.017	0.001	0.013	7.56	7.45	7.585	7.522	7.632	7.575	7.662	1.143	1.129	1.146	1.138	1.152	1.145	1.156	46.568	48.775	49.096	50.005	50.067	50.664	50.676	41.545	8.394	26.736	10.508	23.662	12.669	22.458	410.936	400.917	395.978	392.254	388.013
CHEMBL1784706	Cc1cc(NCc2ccc(F)cc2)n3ncnc3n1	IC50 (nM)	>	100000	-1	DHODH (P. falciparum)	0.222945	Q54A96	Training	0.228	0.019	0.06	0.01	0.037	0.008	0.027	7.715	7.342	7.517	7.387	7.508	7.416	7.515	1.174	1.116	1.14	1.122	1.138	1.125	1.138	47.245	49.953	49.898	50.934	50.875	51.503	51.491	34.875	2.707	23.428	6.652	20.618	8.8	19.461	413.341	411.519	408.57	406.92	404.735
CHEMBL1784707	Cc1cc(NCc2ccc(cc2)C(F)(F)F)n3ncnc3n1	IC50 (nM)	>	100000	-1	DHODH (P. falciparum)	0.222945	Q54A96	Training	0.216	0.027	0.071	0.016	0.047	0.011	0.035	8.398	7.541	8.057	7.598	7.95	7.617	7.898	1.287	1.15	1.231	1.158	1.213	1.16	1.204	45.021	48.54	47.456	48.762	48.092	48.926	48.438	30.119	2.369	19.854	5.632	17.099	7.288	15.854	387.58	398.291	389.655	393.575	388.491
CHEMBL1784716	CCCc1c(C)nc2ncnn2c1Nc3ccc(C)cc3	IC50 (nM)	>	100000	-1	DHODH (P. falciparum)	0.222945	Q54A96	Training	0.45	0.113	0.134	0.062	0.074	0.044	0.049	7.155	7.111	7.23	7.19	7.28	7.241	7.312	1.086	1.081	1.096	1.091	1.103	1.098	1.107	53.451	58.064	58.999	60.591	60.941	61.679	61.854	31.554	2.472	21.298	5.935	18.302	7.508	16.758	441.945	432.494	429.079	424.084	421.652
CHEMBL3218527	OCc1cccc(C(=O)NCC(c2ccccc2)c3ccccc3)c1O	IC50 (nM)	>	100000	-1	DHODH (P. falciparum)	0.222945	Q54A96	Test	0.157	0.068	0.067	0.042	0.044	0.035	0.037	7.223	6.902	7.081	6.995	7.176	7.08	7.266	1.103	1.057	1.083	1.071	1.096	1.083	1.109	50.459	53.754	54.173	55.046	54.989	55.502	55.225	48.254	0	22.106	0	22.581	0	24.302	451.057	459.459	453.089	449.041	442.9
CHEMBL1290084	CS(=O)(=O)c1ccc(cc1)c2ccc(cc2)[C@H](N[C@@H](CC(Cl)Cl)C(=O)N[C@@H](Cc3ccccc3)C#N)C(F)(F)F	IC50 (nM)	=	0.1	1	Cruzipain (T. cruzi)	0.164991	P25779	Training	0.214	0.058	0.075	0.046	0.064	0.047	0.062	7.986	7.289	7.873	7.465	7.942	7.585	8.029	1.737	1.448	1.6	1.56	1.639	1.679	1.709	55.557	58.642	56.101	57.345	55.127	56.064	53.962	44.995	12.174	50.092	21.112	61.147	28.632	71.504	427.424	434.529	409.477	415.921	393.882
CHEMBL1288530	CC(C)[C@H](N[C@@H](c1ccc(cc1)c2ccc(cc2)S(=O)(=O)C)C(F)(F)F)C(=O)N[C@@H](Cc3ccc(cc3F)C#N)C#N	IC50 (nM)	=	0.2	1	Cruzipain (T. cruzi)	0.164991	P25779	Training	0.295	0.089	0.113	0.054	0.078	0.045	0.064	8.037	7.312	7.846	7.467	7.876	7.547	7.922	1.379	1.357	1.429	1.464	1.503	1.55	1.565	52.305	54.857	51.992	52.32	50.095	50.294	48.412	56.327	11.219	62.047	18.065	72.706	23.134	82.115	414.88	425.099	403.131	409.708	392.342
CHEMBL567341	CCn1cnc2c(Nc3cc(F)cc(F)c3)nc(nc12)C#N	IC50 (nM)	=	0.2	1	Cruzipain (T. cruzi)	0.164991	P25779	Training	0.208	0.073	0.047	0.019	0.019	0.006	0.011	8.098	7.456	7.676	7.499	7.655	7.532	7.654	1.235	1.134	1.165	1.138	1.159	1.14	1.157	50.333	52.838	51.602	51.207	49.498	48.438	46.659	56.066	0	54.041	13.508	64.566	22.442	78.475	394.794	398.315	395.015	394.277	390.796
CHEMBL399361	CC(C)C[C@H](N[C@@H](c1ccc(cc1)c2ccc(cc2)S(=O)(=O)C)C(F)(F)F)C(=O)N[C@@H](Cc3ccccc3)C#N	IC50 (nM)	=	0.2	1	Cruzipain (T. cruzi)	0.164991	P25779	Test	0.329	0.117	0.145	0.08	0.099	0.067	0.079	7.812	7.223	7.796	7.428	7.901	7.561	8.006	1.351	1.365	1.451	1.514	1.568	1.649	1.672	52.143	55.505	53.485	54.96	53.1	54.194	52.365	44.995	12.174	50.092	21.112	61.147	28.632	71.504	427.424	434.529	409.477	415.921	393.882
CHEMBL1288531	CC(C)[C@H](N[C@@H](c1ccc(cc1)c2ccc(cc2)C3(CC3)C(=O)N)C(F)(F)F)C(=O)N[C@@H](Cc4ccc(cc4F)C#N)C#N	IC50 (nM)	=	0.2	1	Cruzipain (T. cruzi)	0.164991	P25779	Training	0.261	0.107	0.128	0.065	0.086	0.049	0.067	7.905	7.208	7.599	7.316	7.553	7.369	7.543	1.213	1.103	1.161	1.117	1.151	1.123	1.147	49.112	51.353	48.81	48.255	46.297	45.359	43.687	60.936	0	56.07	3.616	63.104	6.085	71.97	419.352	431.065	418.347	419.027	411.84
CHEMBL578162	Clc1cccc(Nc2nc(nc3c2ncn3C4CCCC4)C#N)c1	IC50 (nM)	=	0.3	1	Cruzipain (T. cruzi)	0.164991	P25779	Training	0.218	0.152	0.13	0.096	0.082	0.058	0.051	7.332	7.159	7.328	7.279	7.407	7.375	7.483	1.411	1.148	1.204	1.148	1.177	1.146	1.165	57.982	59.223	58.002	57.201	55.382	53.875	51.844	51.394	0	48.997	12.261	59.321	20.68	73.166	438.842	429.763	424.593	417.294	411.832
CHEMBL577121	CCn1cnc2c(Nc3cccc(Cl)c3)nc(nc12)C#N	IC50 (nM)	=	0.4	1	Cruzipain (T. cruzi)	0.164991	P25779	Training	0.223	0.076	0.05	0.02	0.02	0.006	0.012	7.451	7.264	7.436	7.371	7.494	7.451	7.552	1.47	1.171	1.233	1.167	1.196	1.16	1.178	56.594	58.207	56.525	55.34	53.128	51.331	49.103	58.736	0	56.535	14.064	67.349	23.249	81.202	429.533	417.884	414.742	407.256	403.575
CHEMBL1288532	CC(C)[C@H](N[C@@H](c1ccc(cc1)c2ccc(cc2)[C@@H](O)C(F)F)C(F)(F)F)C(=O)N[C@@H](Cc3ccc(cc3F)C#N)C#N	IC50 (nM)	=	0.4	1	Cruzipain (T. cruzi)	0.164991	P25779	Test	0.23	0.083	0.111	0.045	0.072	0.031	0.054	8.308	7.326	7.753	7.419	7.644	7.446	7.607	1.279	1.123	1.187	1.134	1.166	1.135	1.157	45.976	48.785	46.707	46.437	44.693	43.81	42.188	49.349	0	49.114	4.04	61.257	7.019	74.814	403.939	422.787	411.109	413.091	406.673
CHEMBL567783	[O-][N+](=O)c1cccc(Nc2nc(NC3CCCC3)nc(n2)C#N)c1	IC50 (nM)	=	1	1	Cruzipain (T. cruzi)	0.164991	P25779	Training	0.379	0.002	0.282	-0.036	0.219	-0.058	0.165	7.746	7.515	7.791	7.644	7.846	7.721	7.863	1.17	1.137	1.175	1.155	1.183	1.165	1.184	45.562	45.996	44.096	43.528	41.794	41.054	39.636	91.086	5.937	80.481	14.658	85.208	24.002	92.721	396.983	396.167	383.131	381.775	373.185
CHEMBL567340	FC(F)CNc1nc(Nc2cc(F)cc(F)c2)nc(n1)C#N	IC50 (nM)	=	1	1	Cruzipain (T. cruzi)	0.164991	P25779	Training	0.114	0.026	0.031	0.013	0.018	0.005	0.012	8.947	7.736	8.144	7.704	7.954	7.683	7.848	1.371	1.18	1.239	1.171	1.205	1.164	1.186	40.139	42.453	41.242	41.53	40.109	39.656	38.306	61.539	0	69.585	11.499	81.955	23.666	95.18	356.67	376.442	370.038	378.279	373.292
CHEMBL1288523	CC(C)(F)C[C@H](N[C@@H](c1ccc(cc1)c2ccc(cc2)S(=O)(=O)C)C(F)(F)F)C(=O)N[C@@H](Cc3ccc(cc3F)C#N)C#N	IC50 (nM)	=	1	1	Cruzipain (T. cruzi)	0.164991	P25779	Training	0.302	0.07	0.109	0.052	0.079	0.047	0.064	8.18	7.35	7.896	7.483	7.9	7.561	7.933	1.395	1.355	1.429	1.458	1.499	1.546	1.562	51.276	54.125	51.15	51.949	49.699	50.134	48.285	53.767	10.796	59.597	17.576	70.841	22.718	80.868	409.4	422.464	399.862	408.978	391.174
CHEMBL195454	CC(C)C[C@H](N[C@@H](c1ccc(cc1)c2ccc(cc2)N3CCNCC3)C(F)(F)F)C(=O)NCC#N	IC50 (nM)	=	1.8	1	Cruzipain (T. cruzi)	0.164991	P25779	Test	0.463	0.208	0.249	0.143	0.162	0.105	0.116	7.847	7.264	7.662	7.372	7.636	7.446	7.653	1.202	1.11	1.17	1.124	1.164	1.134	1.164	45.997	48.388	46.599	46.507	44.432	43.337	41.009	37.2	0	38.74	5.805	49.478	10.338	64.027	420.194	423.255	413.54	414.821	406.367
CHEMBL566924	Brc1cccc(Nc2nc(NC3CCCC3)nc(n2)C#N)c1	IC50 (nM)	=	2	1	Cruzipain (T. cruzi)	0.164991	P25779	Training	0.254	0.178	0.161	0.121	0.107	0.075	0.067	7.352	7.167	7.406	7.291	7.492	7.407	7.568	3.064	1.301	1.612	1.27	1.412	1.234	1.307	53.283	53.33	51.287	50.14	47.781	46.155	43.934	61.539	0	67.477	11.017	79.367	22.821	92.792	453.86	434.546	427.219	419.39	411.076
CHEMBL567785	Clc1cccc(Nc2nc(NC3CCCC3)nc(n2)C#N)c1	IC50 (nM)	=	2	1	Cruzipain (T. cruzi)	0.164991	P25779	Training	0.243	0.178	0.159	0.121	0.106	0.075	0.067	7.408	7.187	7.431	7.306	7.508	7.417	7.579	1.449	1.158	1.23	1.159	1.201	1.158	1.184	50.096	50.456	48.747	47.879	45.85	44.508	42.577	61.539	0	67.477	11.017	79.367	22.821	92.792	432.918	427.111	417.872	413.603	404.905
CHEMBL1290191	CC(C)[C@H](N[C@@H](c1ccc(cc1)c2ccc(cc2)S(=O)(=O)C)C(F)(F)F)C(=O)N[C@@H](Cc3ccccc3)C#N	IC50 (nM)	=	2	1	Cruzipain (T. cruzi)	0.164991	P25779	Training	0.311	0.1	0.127	0.067	0.092	0.058	0.079	7.846	7.239	7.816	7.44	7.913	7.564	8.012	1.36	1.373	1.458	1.519	1.571	1.65	1.672	52.69	56.051	53.875	55.163	53.218	54.259	52.348	46.148	12.439	50.875	21.301	61.459	28.695	71.46	425.46	433.018	408	414.673	392.815
CHEMBL1288525	CC(C)(F)C[C@H](N[C@@H](c1ccc(cc1)c2ccc(cc2)C3(CC3)C(=O)N)C(F)(F)F)C(=O)N[C@@H](Cc4ccccc4)C#N	IC50 (nM)	=	3	1	Cruzipain (T. cruzi)	0.164991	P25779	Test	0.282	0.098	0.138	0.076	0.105	0.067	0.086	7.874	7.176	7.605	7.287	7.564	7.364	7.561	1.209	1.1	1.164	1.114	1.155	1.124	1.152	48.332	51.464	49.365	50.014	48.371	48.251	46.807	49.191	0	42.085	4.135	47.187	7.512	54.76	423.445	435.916	420.653	424.359	414.333
CHEMBL3628943	CCCCC(C(=O)COc1c(F)c(F)cc(F)c1F)n2cc(nn2)[C@@](C)(NCc3ccn4nccc4n3)C5CCCC5	IC50 (nM)	=	3	1	Cruzipain (T. cruzi)	0.164991	P25779	Training	0.411	0.224	0.227	0.178	0.177	0.152	0.155	8.102	7.447	7.642	7.569	7.64	7.605	7.651	1.24	1.136	1.166	1.154	1.165	1.159	1.166	48.642	52.804	52.905	53.994	54.086	54.7	54.69	29.278	6.097	14.216	7.004	12.445	7.712	12.247	402.909	408.39	402.356	401.729	398.418
CHEMBL1288526	CC(C)(F)C[C@H](N[C@@H](c1ccc(cc1)c2ccc(cc2)C3(CC3)C(=O)N4CCOCC4)C(F)(F)F)C(=O)N[C@@H](Cc5ccccc5)C#N	IC50 (nM)	=	3	1	Cruzipain (T. cruzi)	0.164991	P25779	Training	0.383	0.173	0.203	0.131	0.151	0.109	0.124	7.842	7.229	7.603	7.326	7.564	7.393	7.558	1.204	1.107	1.163	1.119	1.154	1.127	1.151	48.874	52.142	50.882	51.855	50.746	50.833	49.712	31.956	0	31.244	3.899	36.939	7.167	44.683	424.087	428.931	418.86	419.648	412.903
CHEMBL91704	CN1CCN(CC1)C(=O)N[C@@H](Cc2ccccc2)C(=O)N[C@@H](CCc3ccccc3)\C=C\S(=O)(=O)c4ccccc4	IC50 (nM)	=	4	1	Cruzipain (T. cruzi)	0.164991	P25779	Training	0.374	0.171	0.219	0.146	0.158	0.122	0.124	7.294	7.14	7.565	7.374	7.802	7.552	7.964	1.26	1.338	1.434	1.528	1.621	1.717	1.788	54.848	59.062	60.362	64.331	65.638	69.376	70.092	37.712	11.677	39.234	18.416	43.823	25.526	47.862	444.547	436.118	418.668	415.996	398.751
CHEMBL568171	Fc1cc(F)cc(Nc2nc(NC3CCCC3)nc(n2)C#N)c1	IC50 (nM)	=	4	1	Cruzipain (T. cruzi)	0.164991	P25779	Test	0.228	0.171	0.151	0.117	0.102	0.073	0.064	8.029	7.374	7.667	7.438	7.674	7.505	7.688	1.225	1.123	1.163	1.13	1.162	1.137	1.161	44.467	45.665	44.336	44.092	42.521	41.82	40.322	58.864	0	64.543	10.574	75.968	21.981	89.456	399.542	407.925	398.294	400.144	391.603
CHEMBL3628938	CCCCC(C(=O)COc1c(F)c(F)cc(F)c1F)n2cc(nn2)[C@@](C)(NCc3ccc4ncsc4c3)C5CCCC5	IC50 (nM)	=	5	1	Cruzipain (T. cruzi)	0.164991	P25779	Training	0.419	0.224	0.23	0.178	0.177	0.152	0.154	7.975	7.312	7.5	7.436	7.506	7.482	7.529	1.369	1.189	1.244	1.202	1.227	1.204	1.218	53.725	58.155	58.041	59.033	58.903	59.354	59.113	43.847	4.887	21.989	6.359	16.394	7.835	14.396	417.531	425.643	419.857	418.538	414.884
CHEMBL1289660	CC(C)(F)C[C@H](N[C@@H](c1ccc(cc1)c2ccc(cc2)S(=O)(=O)C)C(F)(F)F)C(=O)N[C@@H](Cc3ccncc3)C#N	IC50 (nM)	=	6	1	Cruzipain (T. cruzi)	0.164991	P25779	Training	0.32	0.078	0.122	0.064	0.095	0.061	0.08	8.075	7.336	7.913	7.488	7.963	7.597	8.037	1.388	1.376	1.462	1.514	1.568	1.644	1.668	49.96	53.631	51.518	53.412	51.599	52.98	51.239	49.978	11.921	50.457	20.624	60.312	28.058	70.475	412.706	423.371	399.834	410.103	388.799
CHEMBL1288529	CS(=O)(=O)c1ccc(cc1)c2ccc(cc2)[C@H](N[C@@H](Cc3ccccc3)C(=O)N[C@@H](Cc4ccccc4)C#N)C(F)(F)F	IC50 (nM)	=	7	1	Cruzipain (T. cruzi)	0.164991	P25779	Training	0.182	0.053	0.07	0.044	0.061	0.046	0.06	7.721	7.167	7.712	7.371	7.834	7.517	7.958	1.326	1.336	1.422	1.482	1.54	1.621	1.65	54.067	56.743	54.926	56.175	54.407	55.389	53.541	41.855	11.219	46.849	19.822	58.187	27.41	69.151	432.767	439.978	415.597	421.304	399.212
CHEMBL1290303	CS(=O)(=O)c1ccc(cc1)c2ccc(cc2)[C@H](N[C@@H](C3CC3)C(=O)N[C@@H](Cc4ccccc4)C#N)C(F)(F)F	IC50 (nM)	=	7	1	Cruzipain (T. cruzi)	0.164991	P25779	Test	0.239	0.104	0.115	0.081	0.095	0.072	0.084	7.846	7.223	7.786	7.413	7.876	7.538	7.977	1.36	1.365	1.448	1.504	1.556	1.631	1.655	52.958	55.593	53.567	54.707	52.917	53.902	52.135	46.148	12.174	49.71	20.684	59.749	27.836	69.52	425.46	434.529	410.198	417.262	395.604
CHEMBL1288528	CC(C)(F)C[C@H](N[C@@H](c1ccc(cc1)c2ccc(cc2)c3ccncc3)C(F)(F)F)C(=O)N[C@@H](Cc4ccccc4)C#N	IC50 (nM)	=	8	1	Cruzipain (T. cruzi)	0.164991	P25779	Training	0.227	0.062	0.11	0.048	0.085	0.044	0.069	7.75	7.122	7.512	7.23	7.498	7.328	7.526	1.191	1.092	1.151	1.106	1.146	1.118	1.147	47.668	50.492	49.015	49.852	48.385	48.278	46.77	32.468	0	32.374	4.547	41.267	8.754	53.606	432.095	441.431	428.071	431.155	420.359
CHEMBL1289440	CC(C)(F)C[C@H](N[C@@H](c1ccc(cc1)c2ccc(cc2)S(=O)(=O)C)C(F)(F)F)C(=O)N[C@@H](Cc3ccccc3)C#N	IC50 (nM)	=	8	1	Cruzipain (T. cruzi)	0.164991	P25779	Training	0.317	0.078	0.121	0.064	0.094	0.061	0.079	8.008	7.284	7.873	7.459	7.94	7.581	8.024	1.379	1.369	1.456	1.51	1.565	1.642	1.666	51.566	55.192	52.833	54.636	52.647	53.971	52.113	43.897	11.921	48.597	20.624	59.571	28.058	70.101	419.063	429.779	404.074	413.659	391.403
CHEMBL3613587	NC(=S)N\N=C(/COc1ccc(Cl)c(Cl)c1)\c2ccc(Br)cc2	IC50 (nM)	=	8	1	Cruzipain (T. cruzi)	0.164991	P25779	Training	0.218	0.026	0.055	0.031	0.037	0.026	0.028	7.499	7.14	7.296	7.234	7.329	7.295	7.36	3.899	1.561	2.103	1.557	1.83	1.509	1.698	63.79	67.913	66.557	68.191	67.503	68.643	68.132	90.847	5.719	86.044	13.465	82.901	18.808	78.284	477.9	462.246	456.558	449.407	442.283
CHEMBL1288527	CC(C)(F)C[C@H](N[C@@H](c1ccc(cc1)c2ccc(cc2)[C@@H](O)C(F)F)C(F)(F)F)C(=O)N[C@@H](Cc3ccccc3)C#N	IC50 (nM)	=	8	1	Cruzipain (T. cruzi)	0.164991	P25779	Test	0.251	0.072	0.12	0.054	0.091	0.048	0.073	8.286	7.299	7.774	7.403	7.676	7.462	7.65	1.277	1.12	1.193	1.133	1.174	1.139	1.166	45.103	48.739	47.11	48.141	46.777	46.837	45.479	37.049	0	33.069	4.698	42.286	8.989	54.825	407.763	427.419	412.929	418.183	408.499
CHEMBL3329524	C\C(=N/Nc1nc(cs1)c2ccc3ccccc3c2)\c4ccccn4	IC50 (nM)	=	10	1	Cruzipain (T. cruzi)	0.164991	P25779	Training	0.122	0.009	0.022	0.017	0.02	0.019	0.02	6.947	6.904	6.998	6.99	7.046	7.056	7.097	1.303	1.168	1.227	1.17	1.207	1.18	1.199	60.223	62.875	63.01	63.64	63.525	63.61	63.32	60.419	5.127	36.089	12.106	27.385	16.125	23.824	466.013	460.961	453.335	451.085	446.497
CHEMBL568172	Clc1cc(Cl)cc(Nc2nc(NC3CCCC3)nc(n2)C#N)c1	IC50 (nM)	=	10	1	Cruzipain (T. cruzi)	0.164991	P25779	Training	0.256	0.171	0.156	0.117	0.104	0.073	0.066	7.52	7.219	7.461	7.318	7.524	7.418	7.585	1.765	1.225	1.333	1.209	1.28	1.194	1.241	54.47	55.154	52.937	51.997	49.421	47.866	45.4	58.864	0	64.543	10.574	75.968	21.981	89.456	436.009	429.959	421.616	417.24	408.82
CHEMBL567784	Fc1cccc(Nc2nc(NC3CCCC3)nc(n2)C#N)c1	IC50 (nM)	=	10	1	Cruzipain (T. cruzi)	0.164991	P25779	Training	0.228	0.178	0.157	0.121	0.105	0.075	0.066	7.674	7.267	7.539	7.369	7.58	7.461	7.625	1.166	1.105	1.142	1.118	1.146	1.129	1.15	45.252	45.966	44.726	44.261	42.737	41.833	40.359	61.539	0	67.477	11.017	79.367	22.821	92.792	413.856	415.67	405.681	404.697	396.381
CHEMBL330585	O=C(N[C@@H](Cc1ccccc1)C(=O)N[C@@H](CCc2ccccc2)C(=O)[C@@H]3CO3)OCc4ccccc4	IC50 (nM)	=	10	1	Cruzipain (T. cruzi)	0.164991	P25779	Test	0.233	0.106	0.128	0.096	0.111	0.1	0.112	7.395	7.162	7.526	7.383	7.682	7.553	7.803	1.128	1.095	1.147	1.126	1.169	1.151	1.186	44.382	45.748	45.365	46.326	46.073	46.806	46.574	39.05	0	33.595	6.011	33.906	10.072	34.187	437.858	430.773	417.39	410.78	400.061
CHEMBL578159	FC(F)Cn1cnc2c(Nc3cc(F)cc(F)c3)nc(nc12)C#N	IC50 (nM)	=	13	1	Cruzipain (T. cruzi)	0.164991	P25779	Training	0.1	0.009	0.024	0.005	0.014	0.001	0.01	8.744	7.648	7.951	7.622	7.799	7.617	7.735	1.34	1.166	1.21	1.158	1.183	1.154	1.17	47.582	50.683	49.693	50.041	48.562	47.941	46.324	51.394	0	50.34	12.785	61.395	21.564	75.758	368.948	384.617	382.841	386.745	383.796
CHEMBL1289988	CS(=O)(=O)c1ccc(cc1)c2ccc(cc2)[C@H](N[C@@H](CC3CC3)C(=O)N[C@@H](Cc4ccccc4)C#N)C(F)(F)F	IC50 (nM)	=	16	1	Cruzipain (T. cruzi)	0.164991	P25779	Training	0.258	0.12	0.131	0.095	0.104	0.082	0.088	7.812	7.208	7.766	7.401	7.865	7.534	7.974	1.351	1.357	1.441	1.499	1.553	1.632	1.657	52.38	54.952	53.018	54.262	52.592	53.639	51.979	44.995	11.921	48.962	20.505	59.571	27.876	69.909	427.424	435.976	411.609	418.452	396.719
CHEMBL215980	NC(=S)N\N=C\1/CCCc2ccc(Br)cc12	IC50 (nM)	=	17	1	Cruzipain (T. cruzi)	0.164991	P25779	Training	0.338	0.13	0.116	0.074	0.072	0.051	0.052	7.167	6.973	7.117	7.065	7.163	7.125	7.19	4.154	1.527	2.11	1.464	1.791	1.433	1.645	64.296	68.265	67.192	68.934	67.916	69.004	68.207	125.269	7.826	111.368	15.205	97.911	19.541	84.669	489.728	472.762	463.44	456.576	449.845
CHEMBL567142	Fc1cc(F)cc(Nc2nc(nc3c2ncn3C4CCCC4)C#N)c1	IC50 (nM)	=	18	1	Cruzipain (T. cruzi)	0.164991	P25779	Test	0.206	0.147	0.124	0.093	0.079	0.056	0.05	7.907	7.329	7.541	7.394	7.552	7.451	7.577	1.207	1.116	1.146	1.123	1.145	1.129	1.146	52.4	54.516	53.632	53.491	52.063	51.187	49.527	49.338	0	47.113	11.836	57.152	20.039	70.947	407.899	412.406	407.016	405.573	400.222
CHEMBL181504	CCCC\C(=N/NC(=S)N)\c1ccc(Cl)c(Cl)c1	IC50 (nM)	=	19	1	Cruzipain (T. cruzi)	0.164991	P25779	Training	0.453	0.202	0.17	0.113	0.092	0.065	0.057	7.355	7.053	7.23	7.175	7.266	7.226	7.284	2.257	1.413	1.754	1.459	1.647	1.434	1.581	58.733	65.081	65.042	67.488	67.048	68.321	67.701	111.35	7.435	109.226	15.321	100.971	20.469	90.008	465.719	464.659	452.356	448.836	441.023
CHEMBL92099	CC\C(=N/N=C(/N)\S)\c1ccc(Cl)c(Cl)c1	IC50 (nM)	=	20	1	Cruzipain (T. cruzi)	0.164991	P25779	Training	0.342	0.107	0.077	0.039	0.036	0.019	0.021	7.461	7.179	7.407	7.328	7.427	7.384	7.445	2.415	1.376	1.591	1.406	1.467	1.372	1.414	59.272	65.543	64.173	65.114	64.106	64.314	63.605	155.501	8.487	91.164	22.902	80.972	29.792	73.397	460.933	449.274	432.424	430.06	420.969
CHEMBL93166	CC\C(=N/N=C(/N)\S)\c1cc(cc(c1)C(F)(F)F)C(F)(F)F	IC50 (nM)	=	20	1	Cruzipain (T. cruzi)	0.164991	P25779	Training	0.258	0.101	0.087	0.038	0.049	0.02	0.031	9.43	7.792	8.6	7.786	8.18	7.727	7.961	1.737	1.265	1.454	1.272	1.385	1.274	1.354	42.343	49.826	48.879	52.276	52.157	54.111	54.226	113.092	6.365	66.672	17.411	61.661	23.365	58.181	358.308	388.591	368.683	385.165	379.317
CHEMBL249814	CCOC(=O)[C@H]1O[C@H]1C(=O)[C@H](CCc2ccccc2)NC(=O)[C@H](Cc3ccccc3)NC(=O)OCc4ccccc4	IC50 (nM)	=	20	1	Cruzipain (T. cruzi)	0.164991	P25779	Test	0.275	0.124	0.123	0.09	0.098	0.088	0.096	7.546	7.269	7.695	7.515	7.849	7.693	7.96	1.15	1.111	1.171	1.146	1.194	1.172	1.21	43.641	45.481	45.167	46.258	45.932	46.692	46.366	43.472	0	36.972	6.867	36.446	11.344	35.963	427.779	419.422	404.129	398.092	386.734
CHEMBL384296	NC(=S)NN=C(c1cccc(Br)c1)c2cccc(Br)c2	IC50 (nM)	=	24	1	Cruzipain (T. cruzi)	0.164991	P25779	Training	0.156	0.007	0.037	0.005	0.026	0.002	0.019	7.147	6.936	7.078	7.042	7.135	7.112	7.168	5.686	1.681	2.492	1.591	2.009	1.522	1.779	73.483	79.018	78.653	81.674	81.269	83.284	82.796	100.215	6.465	94.663	13.204	86.476	17.438	76.117	515.619	486.599	479.807	467.151	461.528
CHEMBL3628939	C[C@](NCc1ccc2ncsc2c1)(C3CCCC3)c4cn(nn4)C(CCS(=O)(=O)C)C(=O)COc5c(F)c(F)cc(F)c5F	IC50 (nM)	=	25	1	Cruzipain (T. cruzi)	0.164991	P25779	Training	0.409	0.183	0.205	0.167	0.186	0.165	0.189	8.154	7.438	7.804	7.58	7.918	7.66	8.075	1.526	1.44	1.509	1.572	1.613	1.732	1.749	57.086	61.088	59.252	60.597	58.644	60.034	57.565	56.694	15.723	38.357	21.794	40.365	29.341	47.788	406.663	416.018	399.763	407.525	389.074
CHEMBL592646	CCCCC(C(=O)COc1c(F)c(F)cc(F)c1F)n2cc(nn2)[C@@](C)(NCc3ccc4ncccc4c3)C5CCCC5	IC50 (nM)	=	27	1	Cruzipain (T. cruzi)	0.164991	P25779	Training	0.403	0.219	0.224	0.176	0.175	0.151	0.154	7.938	7.292	7.48	7.42	7.49	7.47	7.517	1.218	1.115	1.144	1.135	1.145	1.141	1.148	48.787	52.962	53.139	54.265	54.385	55.008	55.005	26.215	4.785	12.557	5.016	10.764	5.63	10.737	417.383	425.423	419.484	418.078	414.42
CHEMBL182790	N\C(=N\N=C(/COc1ccccc1)\c2ccc(Cl)c(Cl)c2)\S	IC50 (nM)	=	30	1	Cruzipain (T. cruzi)	0.164991	P25779	Test	0.164	0.024	0.042	0.02	0.024	0.013	0.015	7.442	7.171	7.371	7.318	7.427	7.408	7.481	2.064	1.297	1.473	1.342	1.405	1.336	1.381	57.724	62.36	62.422	64.434	64.744	65.974	66.143	116.964	6.111	70.034	19.31	67.114	26.711	65.184	455.771	444.914	432.964	429.213	419.911
CHEMBL183396	N\C(=N\N=C(/C1CC1c2ccccc2)\c3ccc(Cl)c(Cl)c3)\S	IC50 (nM)	=	30	1	Cruzipain (T. cruzi)	0.164991	P25779	Training	0.171	0.077	0.081	0.061	0.06	0.045	0.046	7.169	6.953	7.118	7.08	7.168	7.153	7.21	1.984	1.251	1.402	1.279	1.327	1.263	1.296	62.874	68.179	68.528	70.602	71.068	72.239	72.442	108.175	5.658	62.042	15.67	56.141	20.661	51.021	474.041	467.517	455.289	451.791	443.503
CHEMBL567147	Fc1ccc(Nc2nc(NC3CCCC3)nc(n2)C#N)cc1	IC50 (nM)	=	30	1	Cruzipain (T. cruzi)	0.164991	P25779	Training	0.228	0.178	0.157	0.121	0.106	0.075	0.067	7.674	7.267	7.539	7.369	7.57	7.464	7.614	1.166	1.105	1.142	1.118	1.144	1.13	1.149	45.141	45.82	44.576	44.094	42.643	41.692	40.291	61.539	0	67.477	11.017	79.545	22.84	93.065	413.856	415.67	405.681	404.697	396.948
CHEMBL576648	Cc1cccc(Nc2nc(NC3CCCC3)nc(n2)C#N)c1	IC50 (nM)	=	30	1	Cruzipain (T. cruzi)	0.164991	P25779	Training	0.328	0.178	0.173	0.121	0.114	0.075	0.071	7.25	7.127	7.358	7.259	7.458	7.385	7.546	1.098	1.083	1.113	1.101	1.126	1.117	1.138	46.95	47.562	46.164	45.561	43.86	42.8	41.164	61.539	0	67.477	11.017	79.367	22.821	92.792	432.918	427.111	417.872	413.603	404.905
CHEMBL181752	N\C(=N\N=C(/C=C/c1ccccc1)\c2ccc(Cl)c(Cl)c2)\S	IC50 (nM)	=	30	1	Cruzipain (T. cruzi)	0.164991	P25779	Test	0.106	0.02	0.033	0.018	0.024	0.013	0.019	7.2	6.971	7.136	7.09	7.172	7.151	7.201	2.029	1.26	1.414	1.284	1.328	1.26	1.288	62.561	67.869	68.33	70.529	71.023	72.217	72.418	113.092	5.876	63.814	15.921	56.141	20.312	49.398	472.68	466.114	453.897	450.954	442.917
CHEMBL2158234	Brc1ccc(cc1)c2noc(n2)C(=O)N\N=C\c3ccc4OCOc4c3	IC50 (nM)	=	30	1	Cruzipain (T. cruzi)	0.164991	P25779	Training	0.086	0.009	0.027	0.004	0.017	0.004	0.013	7.831	7.506	7.712	7.613	7.731	7.696	7.776	2.838	1.319	1.581	1.295	1.407	1.273	1.333	51.586	52.602	51.607	51.705	51.016	50.99	50.424	48.624	10.26	33.116	17.398	29.716	21.601	29.508	424.396	406.029	405.399	396.559	393.513
CHEMBL1289764	CC(C)(F)C[C@H](N[C@@H](c1ccc(cc1)c2cn[nH]c2)C(F)(F)F)C(=O)N[C@@H](Cc3ccccc3)C#N	IC50 (nM)	=	33	1	Cruzipain (T. cruzi)	0.164991	P25779	Training	0.269	0.075	0.129	0.056	0.097	0.05	0.077	8.069	7.31	7.74	7.402	7.687	7.477	7.674	1.238	1.118	1.184	1.13	1.173	1.139	1.168	44.313	47.248	45.696	46.708	45.302	45.41	44.091	41.086	4.052	38.898	7.19	48.014	10.994	60.209	410.873	422.865	409.277	413.579	403.396
CHEMBL3628934	CCCCC(C(=O)COc1c(F)c(F)cc(F)c1F)n2cc(nn2)[C@@](C)(NCc3ccc4ncsc4c3)C(C)C	IC50 (nM)	=	37	1	Cruzipain (T. cruzi)	0.164991	P25779	Training	0.459	0.186	0.215	0.148	0.152	0.123	0.128	8.049	7.367	7.563	7.499	7.571	7.547	7.595	1.387	1.202	1.26	1.215	1.242	1.218	1.233	52.657	57.628	57.092	58.034	57.762	58.118	57.795	46.039	5.22	23.388	6.786	17.516	8.388	15.444	413.207	420.3	414.502	412.798	409.242
CHEMBL183005	N\C(=N\N=C(/CCc1ccccc1)\c2ccc(Cl)c(Cl)c2)\S	IC50 (nM)	=	40	1	Cruzipain (T. cruzi)	0.164991	P25779	Test	0.185	0.055	0.053	0.031	0.031	0.019	0.02	7.2	6.989	7.185	7.149	7.261	7.251	7.327	2.029	1.271	1.445	1.318	1.381	1.313	1.358	59.478	64.258	64.301	66.365	66.672	67.926	68.087	113.092	6.111	68.723	17.935	65.937	25	63.164	472.68	464.598	450.043	446.095	435.699
CHEMBL2158132	COc1cc(\C=N\NC(=O)c2onc(n2)c3ccc(Cl)cc3)ccc1O	IC50 (nM)	=	40	1	Cruzipain (T. cruzi)	0.164991	P25779	Training	0.163	0.008	0.033	0.002	0.018	0.002	0.013	7.878	7.481	7.676	7.596	7.704	7.684	7.763	1.471	1.195	1.257	1.199	1.226	1.2	1.217	47.96	50.389	49.683	50.137	49.651	49.82	49.39	61.088	10.602	34.874	18.763	31.108	23.075	31.196	406.676	404.522	400.731	395.442	390.944
CHEMBL182795	Cc1ccc(cc1)\C(=N/N=C(/N)\S)\c2ccc(Cl)c(Cl)c2	IC50 (nM)	=	40	1	Cruzipain (T. cruzi)	0.164991	P25779	Training	0.212	0.005	0.041	0.006	0.024	0.003	0.018	7.233	7.01	7.195	7.16	7.256	7.241	7.303	2.078	1.282	1.452	1.318	1.373	1.301	1.34	65.069	71.57	71.471	73.924	74.206	75.466	75.476	118.477	6.365	69.797	17.828	64.074	23.753	58.885	471.188	462.956	449.2	444.6	435.623
CHEMBL3329519	COc1ccc(cc1)c2csc(N\N=C(/C)\c3ccccn3)n2	IC50 (nM)	=	40	1	Cruzipain (T. cruzi)	0.164991	P25779	Training	0.273	0.021	0.05	0.023	0.031	0.023	0.027	7.217	7.125	7.215	7.171	7.232	7.22	7.263	1.363	1.213	1.278	1.21	1.252	1.218	1.239	54.591	57.963	58.348	59.236	59.393	59.703	59.631	69.376	5.719	41.932	13.725	31.845	18.421	27.686	446.536	437.067	433.5	431.469	428.19
CHEMBL579273	FC(F)(F)c1cccc(Nc2nc(NC3CCCC3)nc(n2)C#N)c1	IC50 (nM)	=	40	1	Cruzipain (T. cruzi)	0.164991	P25779	Test	0.218	0.168	0.153	0.113	0.104	0.071	0.067	8.28	7.44	7.961	7.524	7.857	7.584	7.8	1.267	1.135	1.213	1.145	1.193	1.151	1.181	43.856	45.605	43.862	43.894	42.305	41.722	40.328	54.154	0	59.379	9.787	70.391	20.474	83.986	391.125	404.294	391.147	395.22	386.97
CHEMBL91003	CC1CN(N=C1c2cccc(c2)C(F)(F)F)C(=N)S	IC50 (nM)	=	40	1	Cruzipain (T. cruzi)	0.164991	P25779	Training	0.316	0.134	0.135	0.067	0.084	0.048	0.065	8.417	7.469	7.981	7.508	7.762	7.484	7.63	1.617	1.217	1.365	1.229	1.321	1.229	1.292	50.423	56.821	56.381	59.624	59.783	61.747	61.989	117.765	1.82	72.444	8.434	61.341	12.507	52.587	401.519	411.672	396.282	404.191	399.053
CHEMBL313679	CC\C(=N/N=C(/N)\S)\c1cccc(Br)c1	IC50 (nM)	=	40	1	Cruzipain (T. cruzi)	0.164991	P25779	Training	0.344	0.114	0.078	0.037	0.036	0.017	0.022	7.211	7.097	7.326	7.269	7.39	7.353	7.425	4.364	1.501	2.008	1.441	1.666	1.399	1.521	57.74	63.221	62.285	63.512	62.535	62.996	62.318	165.868	8.986	97.109	24.404	85.68	31.447	76.943	488.777	457.425	441.168	433.133	424.331
CHEMBL566273	N#Cc1nc(NC2CCCC2)nc(Nc3cccc(c3)c4ccccc4)n1	IC50 (nM)	=	50	1	Cruzipain (T. cruzi)	0.164991	P25779	Training	0.177	0.145	0.128	0.101	0.089	0.065	0.058	7.111	7.01	7.208	7.131	7.311	7.262	7.42	1.08	1.068	1.093	1.084	1.107	1.101	1.121	51.566	52.07	50.977	50.224	48.48	47.088	45.154	50.143	0	55.668	9.154	67.191	19.598	81.453	446.082	441.528	432.944	428.894	420.108
CHEMBL90512	C\C(=N/N=C(/N)\S)\c1ccc(Cl)c(Cl)c1	IC50 (nM)	=	50	1	Cruzipain (T. cruzi)	0.164991	P25779	Test	0.297	0.029	0.047	0.022	0.027	0.013	0.016	7.525	7.219	7.446	7.348	7.458	7.409	7.478	2.509	1.398	1.616	1.423	1.488	1.39	1.433	59.095	64.578	62.088	62.869	61.519	61.764	60.941	165.868	8.986	95.043	24.01	84.939	31.513	77.828	458.062	446.055	429.378	428.962	418.673
CHEMBL92376	CC\C(=N/N=C(/N)\S)\c1cccc(c1)C(F)(F)F	IC50 (nM)	=	50	1	Cruzipain (T. cruzi)	0.164991	P25779	Training	0.279	0.109	0.082	0.039	0.043	0.019	0.026	8.524	7.503	8.095	7.579	7.864	7.57	7.73	1.651	1.23	1.399	1.252	1.357	1.263	1.337	43.815	50.278	49.908	52.616	52.584	54.169	54.248	138.223	7.638	81.218	20.82	73.501	27.473	67.919	395.825	410.128	389.696	399.339	392.003
CHEMBL1079162	Clc1ccc(cc1)C(=O)[C@@H]2CCCC[C@H]2C(=O)N[C@@H](CCc3ccccc3)\C=C\S(=O)(=O)c4ccccc4	IC50 (nM)	=	50	1	Cruzipain (T. cruzi)	0.164991	P25779	Training	0.246	0.184	0.166	0.143	0.132	0.121	0.113	7.231	6.998	7.431	7.246	7.657	7.426	7.823	1.455	1.373	1.488	1.549	1.636	1.713	1.776	59.073	63.49	64.48	68.017	68.734	71.901	72.052	36.329	12.439	35.225	17.183	39.071	23.294	43.067	460.43	458.436	434.898	433.895	413.712
CHEMBL567786	FC(F)CNc1nc(nc2c1ncn2c3cc(F)cc(F)c3)C#N	IC50 (nM)	=	50	1	Cruzipain (T. cruzi)	0.164991	P25779	Training	0.1	0.023	0.026	0.011	0.015	0.004	0.01	8.744	7.648	7.951	7.616	7.782	7.599	7.714	1.34	1.166	1.21	1.157	1.181	1.152	1.167	48.929	52.491	51.791	52.269	50.93	50.193	48.533	51.394	0	50.34	12.717	60.917	21.302	74.677	368.948	384.617	382.841	387.368	385.061
CHEMBL1275672	CC1S\C(=N\N=C\CCSc2ccccc2)\NC1=S	IC50 (nM)	=	60	1	Cruzipain (T. cruzi)	0.164991	P25779	Test	0.392	0.061	0.064	0.016	0.026	0.004	0.013	6.959	6.968	7.134	7.127	7.252	7.235	7.327	2.024	1.495	1.833	1.589	1.81	1.633	1.802	66.691	70.154	70.371	72.433	72.634	74.123	74.133	145.274	6.642	102.418	26.411	98.72	38.847	96.598	477.505	464.149	453.287	447.439	438.353
CHEMBL89973	C\C(=N/N=C(/N)\S)\c1cc(cc(c1)C(F)(F)F)C(F)(F)F	IC50 (nM)	=	60	1	Cruzipain (T. cruzi)	0.164991	P25779	Training	0.222	0.042	0.065	0.025	0.043	0.015	0.028	9.569	7.848	8.665	7.818	8.231	7.762	8.012	1.772	1.276	1.468	1.28	1.398	1.284	1.367	41.414	48.422	46.884	50.097	49.74	51.645	51.662	118.477	6.642	68.723	18.044	63.935	24.41	60.93	351.37	383.573	364.52	382.708	376.054
CHEMBL566903	Brc1ccc(Nc2nc(NC3CCCC3)nc(n2)C#N)cc1	IC50 (nM)	=	60	1	Cruzipain (T. cruzi)	0.164991	P25779	Training	0.254	0.178	0.161	0.121	0.108	0.075	0.068	7.352	7.167	7.406	7.291	7.488	7.409	7.565	3.064	1.301	1.612	1.27	1.398	1.236	1.291	52.589	52.55	50.507	49.322	47.086	45.435	43.346	61.539	0	67.477	11.017	79.545	22.84	93.065	453.86	434.546	427.219	419.39	410.911
CHEMBL88734	C\C(=N/N=C(/N)\S)\c1cccc(Br)c1	IC50 (nM)	=	60	1	Cruzipain (T. cruzi)	0.164991	P25779	Training	0.295	0.03	0.047	0.019	0.027	0.011	0.016	7.262	7.134	7.363	7.287	7.421	7.377	7.458	4.605	1.532	2.054	1.461	1.699	1.419	1.546	57.48	62.106	60.04	61.11	59.798	60.317	59.545	177.716	9.548	101.523	25.666	90.134	33.371	81.834	487.689	454.514	438.312	432.119	422.07
CHEMBL329346	NC(=S)N1CCC(=N1)c2ccc(Cl)c(Cl)c2	IC50 (nM)	=	60	1	Cruzipain (T. cruzi)	0.164991	P25779	Test	0.327	0.122	0.088	0.06	0.052	0.043	0.04	7.461	7.147	7.304	7.234	7.311	7.268	7.321	2.415	1.444	1.764	1.472	1.626	1.437	1.553	65.995	70.886	69.377	70.633	69.869	70.543	70.033	116.88	2.108	91.499	10.11	77.082	15.107	65.959	460.933	454.494	443.935	441.475	434.643
CHEMBL566904	CCNc1nc(nc2c1ncn2c3cccc(Cl)c3)C#N	IC50 (nM)	=	63	1	Cruzipain (T. cruzi)	0.164991	P25779	Training	0.223	0.092	0.058	0.027	0.022	0.007	0.011	7.451	7.264	7.436	7.366	7.489	7.442	7.543	1.47	1.171	1.233	1.166	1.195	1.159	1.177	58.547	60.759	59.481	58.416	56.178	54.23	51.828	58.736	0	56.535	13.982	66.503	22.856	79.445	429.533	417.884	414.742	407.822	403.99
CHEMBL3628937	COCCC(C(=O)COc1c(F)c(F)cc(F)c1F)n2cc(nn2)[C@@](C)(NCc3ccc4ncsc4c3)C(C)C	IC50 (nM)	=	63	1	Cruzipain (T. cruzi)	0.164991	P25779	Training	0.467	0.143	0.213	0.131	0.151	0.114	0.128	8.182	7.47	7.632	7.55	7.612	7.582	7.625	1.406	1.217	1.27	1.223	1.248	1.223	1.237	52.168	57.154	56.659	57.612	57.348	57.697	57.366	48.169	5.22	24.162	6.786	17.901	8.648	15.72	403.908	409.116	408.884	407.289	405.773
CHEMBL577764	Nc1nc(nc(n1)N(c2ccccc2)c3ccccc3)C#N	IC50 (nM)	=	70	1	Cruzipain (T. cruzi)	0.164991	P25779	Training	0.015	-0.002	0.004	-0.002	0.004	-0.003	0.004	7.25	7.127	7.358	7.261	7.447	7.375	7.523	1.098	1.083	1.113	1.101	1.125	1.116	1.135	55.664	57.208	56.206	55.262	53.043	51.104	48.622	79.634	0	70.49	10.823	77.495	22.171	87.946	432.918	427.111	417.872	413.389	405.923
CHEMBL3613583	NC(=S)N\N=C(/COc1ccc(F)c(Cl)c1)\c2ccc(Br)cc2	IC50 (nM)	=	70	1	Cruzipain (T. cruzi)	0.164991	P25779	Test	0.204	0.026	0.052	0.03	0.036	0.025	0.027	7.754	7.221	7.402	7.312	7.402	7.359	7.413	3.628	1.508	2.016	1.492	1.774	1.457	1.658	58.686	62.905	62.047	64.007	63.783	65.262	65.146	90.847	5.719	86.044	13.465	82.901	18.808	78.284	459.666	450.805	444.548	438.656	433.315
CHEMBL91544	CC1CN(N=C1c2ccc(Cl)c(Cl)c2)C(=N)S	IC50 (nM)	=	70	1	Cruzipain (T. cruzi)	0.164991	P25779	Training	0.38	0.135	0.136	0.07	0.082	0.05	0.063	7.405	7.174	7.356	7.28	7.367	7.314	7.372	2.331	1.347	1.533	1.363	1.415	1.323	1.357	65.956	71.49	70.11	71.674	71.038	71.741	71.327	131.619	2.002	80.346	9.18	66.85	13.437	56.326	463.467	447.058	435.067	431.788	425.277
CHEMBL566905	FC(F)CNc1nc(nc2c1ncn2c3cccc(Cl)c3)C#N	IC50 (nM)	=	71	1	Cruzipain (T. cruzi)	0.164991	P25779	Training	0.109	0.024	0.028	0.011	0.015	0.004	0.01	8.18	7.478	7.741	7.501	7.636	7.52	7.616	1.56	1.202	1.276	1.185	1.217	1.171	1.188	54.778	57.691	56.639	56.495	54.73	53.348	51.26	53.628	0	52.497	13.209	63.394	22.043	77.206	399.542	402.229	400.637	399.292	396.88
CHEMBL3628942	CCCCC(C(=O)COc1c(F)c(F)cc(F)c1F)n2cc(nn2)[C@@](C)(NCc3ccn4nccc4n3)C(C)C	IC50 (nM)	=	75	1	Cruzipain (T. cruzi)	0.164991	P25779	Training	0.451	0.186	0.212	0.148	0.151	0.122	0.129	8.182	7.511	7.715	7.641	7.714	7.679	7.726	1.252	1.145	1.176	1.165	1.176	1.17	1.177	47.351	51.953	51.674	52.709	52.675	53.201	53.124	30.742	6.512	15.121	7.475	13.297	8.257	13.138	397.855	401.87	395.888	394.86	391.648
CHEMBL183767	N\C(=N\N=C(/Cc1ccccc1)\c2ccc(Cl)c(Cl)c2)\S	IC50 (nM)	=	80	1	Cruzipain (T. cruzi)	0.164991	P25779	Test	0.145	0.015	0.035	0.015	0.021	0.01	0.013	7.233	7.01	7.206	7.165	7.277	7.259	7.333	2.078	1.282	1.46	1.326	1.387	1.315	1.358	61.844	67.058	67.099	69.347	69.529	70.81	70.797	118.477	6.365	70.905	18.378	66.834	25.147	62.918	471.188	462.957	448.33	444.666	434.072
CHEMBL91640	FC(F)(F)c1cccc(c1)C2=NN(CC2)C(=N)S	IC50 (nM)	=	80	1	Cruzipain (T. cruzi)	0.164991	P25779	Training	0.23	0.115	0.088	0.055	0.056	0.04	0.044	8.524	7.515	8.058	7.543	7.828	7.523	7.695	1.651	1.227	1.384	1.239	1.34	1.241	1.312	48.473	53.825	53.196	56.082	56.052	57.921	58.02	124.307	1.907	76.191	8.937	65.421	13.496	57.066	395.825	407.275	390.71	401.297	394.265
CHEMBL376207	NC(=S)N\N=C(/c1ccccc1)\c2cccc(Br)c2	IC50 (nM)	=	80	1	Cruzipain (T. cruzi)	0.164991	P25779	Training	0.123	0.008	0.032	0.005	0.025	0.002	0.02	7.062	6.909	7.052	7.032	7.127	7.109	7.167	3.656	1.455	1.993	1.424	1.734	1.397	1.603	65.43	70.498	71.135	74.087	74.168	76.063	75.794	105.489	6.759	99.645	13.841	90.667	18.208	79.367	491.982	477.022	467.71	458.707	452.283
CHEMBL406038	CC1CN(N=C1c2cccc(Br)c2)C(=N)S	IC50 (nM)	=	80	1	Cruzipain (T. cruzi)	0.164991	P25779	Training	0.384	0.142	0.141	0.07	0.085	0.05	0.065	7.167	7.1	7.281	7.225	7.331	7.283	7.351	4.154	1.457	1.898	1.392	1.587	1.344	1.45	64.902	69.678	68.722	70.57	69.921	70.841	70.396	139.846	2.108	84.982	9.708	70.261	14.091	58.711	489.728	454.234	442.954	434.585	428.448
CHEMBL571295	CCOc1nc(nc(n1)N2CCCCC2)C#N	IC50 (nM)	=	90	1	Cruzipain (T. cruzi)	0.164991	P25779	Test	0.602	0.332	0.283	0.171	0.152	0.086	0.083	7.622	7.479	7.73	7.559	7.741	7.61	7.739	1.151	1.133	1.165	1.142	1.165	1.148	1.165	40.4	41.627	41.013	40.476	39.233	38.242	37.045	68.242	0	77.768	13.834	90.032	26.075	101.585	405.462	387.128	386.492	379.625	380.479
CHEMBL215671	NC(=S)N\N=C\1/CCOc2ccc(Br)cc12	IC50 (nM)	=	110	1	Cruzipain (T. cruzi)	0.164991	P25779	Training	0.309	0.098	0.091	0.057	0.058	0.039	0.043	7.5	7.212	7.355	7.254	7.363	7.298	7.373	4.203	1.562	2.145	1.491	1.82	1.462	1.672	62.114	65.982	65.004	66.713	65.761	66.829	66.078	130.593	7.826	113.039	15.205	99.989	19.999	87.019	466.48	446.861	441.673	436.071	431.496
CHEMBL3628940	COCCC(C(=O)COc1c(F)c(F)cc(F)c1F)n2cc(nn2)[C@@](C)(NCc3ccc4ncsc4c3)C5CCCC5	IC50 (nM)	=	124	1	Cruzipain (T. cruzi)	0.164991	P25779	Training	0.426	0.183	0.229	0.162	0.176	0.144	0.154	8.102	7.408	7.565	7.484	7.544	7.515	7.557	1.387	1.203	1.254	1.209	1.232	1.209	1.222	53.257	57.707	57.631	58.633	58.51	58.955	58.707	45.875	4.887	22.717	6.359	16.754	8.078	14.654	408.674	415.172	414.575	413.376	411.637
CHEMBL3628936	CC(C)[C@](C)(NCc1ccc2ncsc2c1)c3cn(nn3)C(CCS(=O)(=O)C)C(=O)COc4c(F)c(F)cc(F)c4F	IC50 (nM)	=	125	1	Cruzipain (T. cruzi)	0.164991	P25779	Training	0.447	0.146	0.19	0.142	0.167	0.145	0.174	8.233	7.496	7.874	7.639	7.986	7.715	8.14	1.551	1.468	1.536	1.604	1.644	1.768	1.782	56.21	60.763	58.484	59.83	57.749	59.141	56.625	59.394	16.706	40.422	22.99	42.401	30.811	49.94	402.028	410.519	394.151	402.231	383.614
CHEMBL1289553	CC(C)(F)C[C@H](N[C@@H](c1ccc(cc1)c2ccc(cc2)S(=O)(=O)C)C(F)(F)F)C(=O)N[C@@H](CC(F)(F)F)C#N	IC50 (nM)	=	130	1	Cruzipain (T. cruzi)	0.164991	P25779	Test	0.351	0.071	0.13	0.055	0.097	0.054	0.08	8.803	7.579	8.337	7.664	8.227	7.724	8.203	1.514	1.433	1.54	1.558	1.619	1.676	1.7	47.5	52.137	49.402	51.766	49.612	51.177	49.271	46.148	12.715	50.48	21.494	61.022	28.738	71.044	382.449	405	378.654	396.41	374.775
CHEMBL329128	N\C(=N\N=C\c1oc(cc1)c2cccc(Cl)c2)\S	IC50 (nM)	=	140	1	Cruzipain (T. cruzi)	0.164991	P25779	Training	0.08	0.007	0.02	0.005	0.017	0.004	0.017	7.457	7.224	7.437	7.368	7.492	7.464	7.554	1.872	1.261	1.418	1.279	1.385	1.295	1.381	52.753	55.315	54.055	54.617	53.565	53.876	52.961	147.816	7.275	84.358	23.586	80.705	33.182	81.622	445.053	433.659	421.167	418.399	410.315
CHEMBL330050	C\C(=N/N=C(/N)\S)\c1cccc(c1)C(F)(F)F	IC50 (nM)	=	170	1	Cruzipain (T. cruzi)	0.164991	P25779	Training	0.235	0.038	0.056	0.023	0.035	0.014	0.022	8.643	7.555	8.155	7.608	7.911	7.602	7.777	1.689	1.242	1.414	1.26	1.371	1.274	1.351	42.893	48.792	47.707	50.252	49.97	51.553	51.545	146.354	8.041	84.283	21.732	76.755	28.93	71.688	389.462	405.187	385.382	397	388.646
CHEMBL1289441	CC(C)(F)C[C@H](N[C@@H](c1ccc(cc1)c2ccc(cc2)S(=O)(=O)C)C(F)(F)F)C(=O)NCC#N	IC50 (nM)	=	183	1	Cruzipain (T. cruzi)	0.164991	P25779	Training	0.385	0.086	0.133	0.07	0.102	0.068	0.086	8.318	7.44	8.089	7.585	8.102	7.677	8.158	1.457	1.443	1.53	1.586	1.635	1.719	1.737	49.97	53.656	50.584	52.155	49.719	50.884	48.761	52.935	14.305	56.626	23.786	67.303	31.287	77.655	401.576	414.934	388.901	402.369	379.746
CHEMBL556465	COc1ccc(cc1)c2cc(NC(=O)c3oc(nn3)c4ccccc4N)n[nH]2	IC50 (nM)	=	200	1	Cruzipain (T. cruzi)	0.164991	P25779	Test	0.136	0.01	0.027	0.005	0.012	0.004	0.008	7.661	7.373	7.576	7.466	7.628	7.559	7.699	1.16	1.121	1.149	1.134	1.157	1.148	1.167	48.368	50.834	50.585	51.24	50.961	51.356	51.035	72.7	10.385	36.62	14.024	33.592	17.49	34.003	408.295	407.938	403.286	401.356	395.092
CHEMBL1276253	CC1S\C(=N\N=C\CCSc2ccc(Cl)cc2)\NC1=O	IC50 (nM)	=	200	1	Cruzipain (T. cruzi)	0.164991	P25779	Training	0.362	0.066	0.074	0.028	0.037	0.014	0.021	7.369	7.196	7.492	7.384	7.601	7.505	7.675	2.091	1.444	1.657	1.452	1.577	1.466	1.545	59.951	61.774	60.08	60.706	59.739	60.145	59.451	101.091	6.365	68.897	20.753	66.76	30.542	66.263	455.589	441.601	425.753	418.192	408.09
CHEMBL314026	NC(=S)N1CCC(=N1)c2cccc(Br)c2	IC50 (nM)	=	200	1	Cruzipain (T. cruzi)	0.164991	P25779	Training	0.328	0.129	0.09	0.06	0.053	0.042	0.041	7.211	7.068	7.221	7.173	7.27	7.232	7.295	4.364	1.566	2.166	1.509	1.823	1.466	1.663	64.907	68.983	67.915	69.454	68.678	69.585	69.05	124.672	2.225	97.101	10.732	81.317	15.908	69.028	488.777	462.483	452.848	445.061	438.572
CHEMBL2158133	COc1cc(\C=N\NC(=O)c2onc(n2)c3ccc(Br)cc3)ccc1O	IC50 (nM)	=	200	1	Cruzipain (T. cruzi)	0.164991	P25779	Training	0.172	0.008	0.035	0.002	0.018	0.002	0.013	7.831	7.464	7.654	7.582	7.69	7.674	7.752	2.838	1.319	1.589	1.297	1.412	1.275	1.338	50.501	52.715	51.734	51.987	51.297	51.304	50.715	61.088	10.602	34.874	18.763	31.108	23.075	31.196	424.396	410.965	408.849	400.555	396.354
CHEMBL214219	NC(=S)N\N=C\1/CCS(=O)(=O)c2ccc(Br)cc12	IC50 (nM)	=	210	1	Cruzipain (T. cruzi)	0.164991	P25779	Test	0.281	0.095	0.08	0.064	0.063	0.058	0.058	7.694	7.31	7.814	7.495	7.947	7.606	8.041	4.23	2.025	2.424	2.063	2.221	2.123	2.178	79.4	84.666	80.947	84.332	81.219	84.236	81.368	147.627	31.342	117.774	38.644	98.409	43.767	84.943	455.14	443.225	413.644	419.278	395.746
CHEMBL3233095	Brc1c(OCC(=O)NCCc2nc3ccccc3[nH]2)ccc4ccccc14	IC50 (nM)	=	210	1	Cruzipain (T. cruzi)	0.164991	P25779	Training	0.194	0.073	0.082	0.05	0.062	0.045	0.058	7.285	7.071	7.284	7.176	7.327	7.237	7.372	2.7	1.257	1.537	1.315	1.44	1.328	1.418	55.554	57.332	56.777	57.254	56.512	56.739	55.924	31.615	0	22.656	3.237	21.774	4.551	21.932	464.552	448.725	442.797	441.935	436.716
CHEMBL90866	CC\C(=N/N=C(/N)\S)\c1cccc(Cl)c1	IC50 (nM)	=	220	1	Cruzipain (T. cruzi)	0.164991	P25779	Training	0.328	0.114	0.076	0.037	0.035	0.017	0.021	7.293	7.127	7.361	7.29	7.412	7.367	7.439	1.995	1.283	1.461	1.289	1.393	1.293	1.363	52.976	58.606	58.273	59.86	59.295	60.002	59.563	165.868	8.986	97.109	24.404	85.68	31.447	76.943	458.062	446.055	427.756	425.211	416.141
CHEMBL90428	CC1CN(N=C1c2cccc(Cl)c2)C(=N)S	IC50 (nM)	=	230	1	Cruzipain (T. cruzi)	0.164991	P25779	Training	0.369	0.142	0.138	0.07	0.084	0.05	0.065	7.243	7.127	7.312	7.244	7.35	7.296	7.363	1.933	1.262	1.414	1.259	1.347	1.251	1.311	60.314	65.387	64.989	67.146	66.835	67.945	67.687	139.846	2.108	84.982	9.708	70.261	14.091	58.711	460.933	444.061	431.09	427.632	421.261
CHEMBL567134	CCNc1nc(nc2c1ncn2c3cc(F)cc(F)c3)C#N	IC50 (nM)	=	251	1	Cruzipain (T. cruzi)	0.164991	P25779	Test	0.208	0.089	0.055	0.026	0.021	0.007	0.011	8.098	7.456	7.676	7.493	7.648	7.527	7.647	1.235	1.134	1.165	1.137	1.158	1.14	1.156	51.998	55.046	54.156	53.882	52.145	50.936	49.009	56.066	0	54.041	13.432	63.783	22.06	76.768	394.794	398.315	395.015	394.893	391.324
CHEMBL90197	NC(=S)N1CCC(=N1)c2cccc(Cl)c2	IC50 (nM)	=	270	1	Cruzipain (T. cruzi)	0.164991	P25779	Training	0.312	0.129	0.087	0.06	0.052	0.043	0.04	7.293	7.097	7.254	7.192	7.29	7.246	7.309	1.995	1.36	1.652	1.367	1.564	1.365	1.511	60.1	64.559	64.07	65.93	65.51	66.608	66.272	124.672	2.225	97.101	10.732	81.317	15.908	69.028	458.062	451.744	440.257	437.627	430.832
CHEMBL90060	N\C(=N\N=C\c1oc(cc1)c2ccc(Br)cc2)\S	IC50 (nM)	=	280	1	Cruzipain (T. cruzi)	0.164991	P25779	Training	0.093	0.007	0.022	0.005	0.018	0.005	0.017	7.389	7.2	7.407	7.35	7.472	7.449	7.542	3.847	1.437	1.875	1.411	1.623	1.388	1.525	55.797	57.894	56.143	56.323	55.043	55.062	53.982	147.816	7.275	84.358	23.586	80.922	33.25	81.93	470.649	442.864	432.384	425.303	417.099
CHEMBL93774	COc1ccccc1c2oc(\C=N\N=C(\N)/S)cc2	IC50 (nM)	=	280	1	Cruzipain (T. cruzi)	0.164991	P25779	Training	0.216	0.019	0.043	0.009	0.023	0.006	0.019	7.504	7.327	7.492	7.419	7.533	7.493	7.581	1.461	1.19	1.292	1.221	1.305	1.249	1.325	48.372	51.691	51.51	52.223	51.705	52.129	51.576	144.52	6.944	82.892	22.617	78.562	31.786	79.128	428.578	414.488	408.914	406.75	401.247
CHEMBL3329518	C\C(=N/Nc1nc(cs1)c2ccc(F)cc2)\c3ccccn3	IC50 (nM)	=	300	1	Cruzipain (T. cruzi)	0.164991	P25779	Test	0.15	0.011	0.028	0.02	0.024	0.022	0.024	7.432	7.114	7.271	7.193	7.271	7.245	7.295	1.412	1.218	1.295	1.219	1.263	1.226	1.248	54.353	57.526	57.622	58.639	58.699	59.089	58.991	68.657	5.948	41.91	14.177	32.091	18.934	27.903	441.77	442.175	432.185	432.249	427.229
CHEMBL1173672	FC(F)(F)c1ccc(Cl)c(NC(=O)C(OC(=O)CNC(=O)c2ccccc2)c3ccccc3)c1	IC50 (nM)	=	300	1	Cruzipain (T. cruzi)	0.164991	P25779	Training	0.111	0.03	0.051	0.022	0.042	0.023	0.04	8.217	7.417	8.025	7.603	8.015	7.718	8.023	1.472	1.18	1.297	1.205	1.272	1.217	1.265	47.687	50.7	49.54	51.116	50.386	51.452	50.89	36.729	0	32.272	3.807	31.292	6.8	30.644	407.905	414.876	395.774	397.341	385.149
CHEMBL327577	N\C(=N\N=C\c1oc(cc1)c2ccc(Cl)cc2)\S	IC50 (nM)	=	300	1	Cruzipain (T. cruzi)	0.164991	P25779	Training	0.08	0.007	0.02	0.005	0.017	0.005	0.017	7.457	7.224	7.437	7.368	7.491	7.462	7.555	1.872	1.261	1.418	1.279	1.381	1.293	1.378	52.132	54.577	53.315	53.832	52.909	53.188	52.375	147.816	7.275	84.358	23.586	80.922	33.25	81.93	445.053	433.659	421.167	418.399	410.064
CHEMBL585873	Fc1cc(F)cc(c1)n2cnc3c(NC4CCCC4)nc(nc23)C#N	IC50 (nM)	=	316	1	Cruzipain (T. cruzi)	0.164991	P25779	Training	0.206	0.154	0.133	0.1	0.086	0.061	0.054	7.907	7.329	7.541	7.394	7.552	7.454	7.581	1.207	1.116	1.146	1.123	1.145	1.13	1.147	52.94	55.199	54.413	54.372	52.986	52.09	50.412	49.338	0	47.113	11.836	57.152	20.012	70.845	407.899	412.406	407.016	405.573	400.222
CHEMBL90772	FC(F)(F)c1cc(\C=N\NC(=N)S)cc(c1)C(F)(F)F	IC50 (nM)	=	320	1	Cruzipain (T. cruzi)	0.164991	P25779	Test	0.109	0.024	0.06	0.014	0.046	0.009	0.037	9.722	7.909	8.783	7.89	8.393	7.859	8.205	1.811	1.289	1.499	1.29	1.438	1.291	1.409	39.19	44.311	42.408	45.218	44.212	46.068	45.359	118.588	6.759	88.473	13.526	84.957	18.447	81.159	343.738	378.099	360.585	377.52	370.307
CHEMBL3628592	COCCC(C(=O)COc1c(F)c(F)cc(F)c1F)n2cc(nn2)[C@@](C)(NCc3ccc4ncccc4c3)C(C)C	IC50 (nM)	=	340	1	Cruzipain (T. cruzi)	0.164991	P25779	Training	0.449	0.14	0.207	0.129	0.149	0.113	0.128	8.138	7.445	7.609	7.531	7.594	7.568	7.611	1.247	1.138	1.163	1.151	1.16	1.156	1.162	47.05	51.668	51.51	52.59	52.588	53.114	53.032	29.571	5.104	14.103	5.348	11.872	6.282	11.787	404.085	409.249	408.684	406.964	405.384
CHEMBL600002	CCCCC(C(=O)COc1c(F)c(F)cc(F)c1F)n2cc(nn2)[C@@](C)(NCc3ccc4ncccc4c3)C(C)C	IC50 (nM)	=	370	1	Cruzipain (T. cruzi)	0.164991	P25779	Training	0.442	0.182	0.209	0.146	0.15	0.122	0.128	8.008	7.344	7.541	7.481	7.553	7.533	7.582	1.228	1.123	1.153	1.143	1.154	1.151	1.158	47.526	52.131	51.935	53.005	52.998	53.531	53.457	27.493	5.104	13.342	5.348	11.492	6.024	11.513	413.158	420.184	414.202	412.391	408.812
CHEMBL1290418	CC(C)(C)[C@H](N[C@@H](c1ccc(cc1)c2ccc(cc2)S(=O)(=O)C)C(F)(F)F)C(=O)N[C@@H](Cc3ccccc3)C#N	IC50 (nM)	=	380	1	Cruzipain (T. cruzi)	0.164991	P25779	Training	0.356	0.086	0.173	0.066	0.127	0.059	0.103	7.812	7.223	7.776	7.419	7.878	7.543	7.984	1.351	1.365	1.444	1.506	1.555	1.634	1.656	53.515	57.267	54.712	56.26	54.078	55.269	53.16	44.995	12.174	49.333	20.744	59.63	27.947	69.52	427.424	434.529	410.909	416.563	395.331
CHEMBL1276198	CC1S\C(=N\N=C\CCSc2ccccc2)\NC1=O	IC50 (nM)	=	400	1	Cruzipain (T. cruzi)	0.164991	P25779	Test	0.352	0.068	0.074	0.029	0.037	0.014	0.022	7.232	7.158	7.461	7.374	7.599	7.509	7.683	1.743	1.378	1.562	1.411	1.53	1.433	1.52	56.393	58.124	57.301	58.252	57.785	58.524	58.146	106.412	6.642	72.285	21.661	69.485	31.633	68.307	453.041	438.888	421.904	414.438	404.175
CHEMBL374508	CC(C)C[C@H](NC(=O)[C@H]1O[C@@H]1C(=O)O)C(=O)NCCCCN=C(N)N	IC50 (nM)	=	400	1	Cruzipain (T. cruzi)	0.164991	P25779	Training	0.568	0.293	0.295	0.191	0.188	0.142	0.144	8.117	7.595	8.119	7.818	8.175	7.924	8.199	1.227	1.155	1.228	1.187	1.236	1.202	1.24	32.94	35.492	34.366	35.455	34.71	35.461	34.891	129.468	0	87.771	9.715	79.902	14.832	74.512	377.478	379.916	362.245	363.596	352.642
CHEMBL3613582	NC(=S)N\N=C(/COc1ccc(F)cc1)\c2ccc(Br)cc2	IC50 (nM)	=	400	1	Cruzipain (T. cruzi)	0.164991	P25779	Training	0.188	0.027	0.051	0.029	0.036	0.026	0.028	7.652	7.187	7.369	7.266	7.374	7.325	7.391	3.397	1.451	1.942	1.432	1.725	1.411	1.623	55.182	59.048	58.818	61.167	61.313	63.114	63.245	94.977	5.948	90.078	14.147	87.106	19.763	82.051	457.651	448.677	441.762	437.229	431.042
CHEMBL3329521	C\C(=N/Nc1nc(cs1)c2ccc(Cl)c(Cl)c2)\c3ccccn3	IC50 (nM)	=	400	1	Cruzipain (T. cruzi)	0.164991	P25779	Training	0.181	0.01	0.033	0.022	0.026	0.023	0.025	7.288	7.07	7.201	7.164	7.221	7.218	7.254	2	1.337	1.49	1.36	1.398	1.343	1.353	63.91	67.562	66.869	67.377	66.855	66.683	66.058	65.672	5.719	39.976	13.468	30.427	17.918	26.42	462.709	455.994	447.878	445.132	440.107
CHEMBL3329474	CC1SC(=NC1=O)N\N=C\CCCSc2ccccc2	IC50 (nM)	=	400	1	Cruzipain (T. cruzi)	0.164991	P25779	Test	0.397	0.082	0.116	0.031	0.073	0.016	0.057	7.195	7.131	7.411	7.34	7.58	7.477	7.689	1.705	1.363	1.542	1.396	1.522	1.424	1.521	54.773	56.398	55.735	56.568	56.102	56.824	56.382	101.091	6.195	70.169	16.284	70.436	24.494	71.919	455.589	441.601	426.952	417.126	407.661
CHEMBL3329515	C\C(=N/Nc1nc(cs1)c2ccc(C)cc2)\c3ccccn3	IC50 (nM)	=	400	1	Cruzipain (T. cruzi)	0.164991	P25779	Training	0.25	0.011	0.046	0.02	0.033	0.022	0.029	7.008	6.968	7.078	7.073	7.14	7.151	7.198	1.344	1.195	1.264	1.199	1.242	1.211	1.233	55.992	59.128	59.108	60.031	59.98	60.274	60.074	68.657	5.948	41.91	14.177	32.091	18.934	27.903	460.832	454.074	445.162	442.033	436.613
CHEMBL1171857	Cc1cc(ccc1[N+](=O)[O-])C(=O)NCC(=O)OC(C(=O)Nc2cc(ccc2Cl)C(F)(F)F)c3ccccc3	IC50 (nM)	=	400	1	Cruzipain (T. cruzi)	0.164991	P25779	Training	0.277	-0.077	0.15	-0.067	0.123	-0.055	0.11	8.389	7.611	8.172	7.774	8.146	7.864	8.139	1.472	1.201	1.307	1.221	1.281	1.23	1.272	47.686	50.856	49.036	50.369	49.249	50.237	49.406	54.763	3.913	42.073	6.761	38.902	8.889	36.848	391.584	399.366	380.647	382.596	371.066
CHEMBL415311	N\C(=N\N=C\c1ccc(Cl)c(Cl)c1)\S	IC50 (nM)	=	460	1	Cruzipain (T. cruzi)	0.164991	P25779	Training	0.141	0.009	0.031	0.012	0.023	0.01	0.021	7.598	7.263	7.476	7.402	7.508	7.473	7.544	2.617	1.423	1.666	1.466	1.549	1.437	1.501	57.053	60.786	58.492	58.895	57.497	57.715	56.614	177.716	9.548	103.884	26.822	96.584	36.554	92.499	454.781	442.434	429.589	425.715	416.851
CHEMBL3628944	CC(C)[C@](C)(NCc1ccn2nccc2n1)c3cn(nn3)C(CCS(=O)(=O)C)C(=O)COc4c(F)c(F)cc(F)c4F	IC50 (nM)	=	467	1	Cruzipain (T. cruzi)	0.164991	P25779	Test	0.439	0.146	0.187	0.142	0.167	0.145	0.174	8.36	7.628	8.003	7.755	8.092	7.809	8.221	1.423	1.416	1.466	1.562	1.595	1.734	1.748	51.153	55.557	53.895	55.474	53.993	55.646	53.727	44.825	17.89	33.427	23.552	39.292	30.718	48.513	387.406	393.625	378.4	387.574	370.65
CHEMBL90688	FC(F)(F)c1cccc(\C=N\NC(=N)S)c1	IC50 (nM)	=	480	1	Cruzipain (T. cruzi)	0.164991	P25779	Training	0.095	0.016	0.048	0.009	0.038	0.005	0.03	8.777	7.614	8.249	7.661	8.04	7.668	7.922	1.732	1.256	1.447	1.27	1.414	1.278	1.397	40.486	44.193	42.719	44.944	44.016	45.689	44.959	148.235	8.261	110.591	16.763	105.991	22.982	101.233	382.303	399.697	382.637	393.014	384.433
CHEMBL1172972	Clc1ccc(cc1)C(=O)NCC(=O)OCC(=O)c2ccc3OCCOc3c2	IC50 (nM)	=	500	1	Cruzipain (T. cruzi)	0.164991	P25779	Training	0.266	0.095	0.094	0.062	0.064	0.052	0.055	7.918	7.48	7.863	7.612	7.878	7.686	7.901	1.471	1.196	1.282	1.202	1.25	1.202	1.239	44.339	45.52	44.243	44.827	44.017	44.403	43.77	47.202	0	34.632	4.842	31.773	7.729	30.522	411.686	402.122	392.601	392.206	384.811
CHEMBL564546	Cc1ccc(cc1)c2cc(NC(=O)c3oc(nn3)c4ccccc4N)n[nH]2	IC50 (nM)	=	500	1	Cruzipain (T. cruzi)	0.164991	P25779	Training	0.112	0.002	0.022	0.003	0.013	0.003	0.01	7.506	7.254	7.476	7.394	7.562	7.51	7.653	1.137	1.104	1.135	1.124	1.147	1.14	1.16	49.298	51.567	51.022	51.707	51.283	51.683	51.28	72.238	10.719	36.465	14.399	33.835	17.897	34.321	418.528	420.713	411.892	409.138	401.212
CHEMBL1288521	CC(C)(F)C[C@H](N[C@@H](c1ccc(cc1)c2ccc(cc2)S(=O)(=O)C)C(F)(F)F)C(=O)N[C@@H](CCc3ccccc3)C#N	IC50 (nM)	=	510	1	Cruzipain (T. cruzi)	0.164991	P25779	Test	0.334	0.098	0.132	0.074	0.099	0.067	0.082	7.972	7.268	7.853	7.448	7.929	7.575	8.021	1.37	1.362	1.45	1.504	1.561	1.639	1.665	50.777	54.3	52.056	53.81	51.91	53.212	51.414	42.852	11.677	47.882	20.388	59.16	27.947	70.043	421.086	431.294	405.543	414.691	392.33
CHEMBL3233119	COc1ccc2[nH]c(CCNC(=O)COc3ccc4ccccc4c3Br)nc2c1	IC50 (nM)	=	540	1	Cruzipain (T. cruzi)	0.164991	P25779	Training	0.291	0.077	0.097	0.05	0.065	0.043	0.058	7.415	7.174	7.358	7.228	7.374	7.273	7.405	2.609	1.262	1.521	1.309	1.427	1.319	1.405	54.767	57.158	56.696	57.285	56.622	56.889	56.131	32.372	0	22.309	3.037	21.197	4.467	21.265	454.445	437.163	435.908	435.66	431.799
CHEMBL3628591	CC(C)[C@](C)(NCc1ccc2ncccc2c1)c3cn(nn3)C(CCS(=O)(=O)C)C(=O)COc4c(F)c(F)cc(F)c4F	IC50 (nM)	=	560	1	Cruzipain (T. cruzi)	0.164991	P25779	Training	0.431	0.143	0.185	0.14	0.166	0.144	0.174	8.189	7.473	7.85	7.622	7.97	7.704	8.129	1.396	1.39	1.442	1.54	1.575	1.716	1.733	51.233	55.648	54.084	55.684	54.222	55.865	53.933	41.401	16.365	31.64	21.616	37.732	28.978	47.345	402.24	410.612	394.204	402.025	383.519
CHEMBL90867	COc1ccc2ccccc2c1\C=N\N=C(\N)/S	IC50 (nM)	=	560	1	Cruzipain (T. cruzi)	0.164991	P25779	Training	0.227	0.02	0.043	0.01	0.023	0.006	0.018	7.264	7.15	7.266	7.21	7.318	7.29	7.373	1.443	1.168	1.264	1.192	1.274	1.218	1.289	54.274	58.73	58.985	60.077	59.7	60.274	59.751	142.956	7.275	82.767	20.82	76.62	28.616	73.374	445.053	433.659	430.114	427.748	421.735
CHEMBL421363	N\C(=N\N=C\c1cc(Cl)cc(Cl)c1)\S	IC50 (nM)	=	560	1	Cruzipain (T. cruzi)	0.164991	P25779	Test	0.141	0.009	0.031	0.007	0.025	0.007	0.022	7.598	7.263	7.476	7.378	7.515	7.46	7.55	2.617	1.423	1.666	1.4	1.568	1.391	1.517	56.845	60.65	58.382	59.393	57.679	58.418	57.061	177.716	9.548	103.884	27.066	96.584	36.828	92.457	454.781	442.434	429.589	425.004	416.851
CHEMBL3233118	Clc1ccc2[nH]c(CCNC(=O)COc3ccc4ccccc4c3Br)nc2c1	IC50 (nM)	=	600	1	Cruzipain (T. cruzi)	0.164991	P25779	Training	0.206	0.071	0.082	0.048	0.061	0.043	0.057	7.382	7.102	7.316	7.192	7.345	7.247	7.383	2.914	1.31	1.615	1.355	1.493	1.362	1.46	58.327	60.404	59.463	60.01	59.064	59.316	58.365	30.486	0	21.795	3.117	20.897	4.369	21.005	465.961	450.452	445.121	444.222	439.099
CHEMBL3613569	NC(=S)N\N=C(\COc1ccc(Br)cc1)/c2ccc(cc2)c3ccccc3	IC50 (nM)	=	600	1	Cruzipain (T. cruzi)	0.164991	P25779	Training	0.145	0.021	0.04	0.024	0.029	0.022	0.024	7.094	6.937	7.06	7.036	7.129	7.123	7.193	2.898	1.345	1.748	1.34	1.59	1.339	1.516	58.939	61.977	61.845	63.535	63.527	64.842	64.827	77.389	4.796	73.91	11.642	72.852	16.686	70.425	481.767	468.981	463.248	456.8	450.261
CHEMBL2042801	COc1ccc2cc(O)c(cc2c1)C(=O)N\N=C\c3c(O)ccc4ccccc34	IC50 (nM)	=	600	1	Cruzipain (T. cruzi)	0.164991	P25779	Training	0.13	0.007	0.026	0.002	0.012	0.001	0.009	7.427	7.094	7.244	7.144	7.288	7.215	7.345	1.132	1.084	1.105	1.09	1.111	1.1	1.118	54.83	58.373	58.409	59.337	59.087	59.563	59.246	51.468	4.373	23.156	5.973	21.814	7.727	21.667	434.719	439.347	435.717	434.106	428.366
CHEMBL3233120	Cc1ccc2[nH]c(CCNC(=O)COc3ccc4ccccc4c3Br)nc2c1	IC50 (nM)	=	620	1	Cruzipain (T. cruzi)	0.164991	P25779	Test	0.274	0.071	0.094	0.048	0.067	0.043	0.061	7.257	7.053	7.255	7.151	7.297	7.21	7.341	2.639	1.249	1.516	1.304	1.423	1.315	1.402	55.849	58.009	57.21	57.826	56.982	57.283	56.415	30.486	0	21.795	3.117	20.897	4.369	21.005	465.961	450.452	445.121	444.222	439.099
CHEMBL1172971	Cc1ccccc1OCC(=O)NCC(=O)OCC(=O)c2ccc3ccccc3c2	IC50 (nM)	=	700	1	Cruzipain (T. cruzi)	0.164991	P25779	Training	0.258	0.041	0.086	0.048	0.075	0.053	0.075	7.516	7.244	7.606	7.42	7.689	7.541	7.762	1.146	1.107	1.159	1.133	1.172	1.15	1.182	43.592	44.792	43.524	44.042	43.096	43.44	42.651	41.009	0	32.06	5.874	30.608	9.259	30.09	430.88	422.588	410.483	409.499	399.357
CHEMBL1173692	FC(F)(F)c1cc(Cl)ccc1NC(=O)C(OC(=O)CNC(=O)c2ccc(Cl)cc2)c3ccccc3	IC50 (nM)	=	700	1	Cruzipain (T. cruzi)	0.164991	P25779	Training	0.124	0.029	0.052	0.022	0.043	0.021	0.041	8.268	7.433	8.028	7.596	8.02	7.71	8.033	1.679	1.224	1.363	1.229	1.31	1.234	1.287	49.58	52.686	51.154	52.67	51.615	52.623	51.827	35.68	0	31.341	3.703	30.317	6.597	29.647	410.651	417.104	398.896	400.258	387.475
CHEMBL567161	CCNc1nc(Nc2ccccc2)nc(n1)C#N	IC50 (nM)	=	710	1	Cruzipain (T. cruzi)	0.164991	P25779	Training	0.235	0.11	0.068	0.034	0.027	0.01	0.014	7.416	7.276	7.544	7.404	7.612	7.504	7.657	1.12	1.103	1.137	1.12	1.146	1.133	1.152	44.514	45.318	44.166	43.306	41.545	40.263	38.664	75.215	0	84.028	13.529	95.688	26.858	106.382	417.122	408.804	399.647	396.39	389.622
CHEMBL566069	N#Cc1nc(NC2CCCC2)nc(Nc3ccccc3)n1	IC50 (nM)	=	710	1	Cruzipain (T. cruzi)	0.164991	P25779	Test	0.228	0.185	0.162	0.127	0.11	0.078	0.069	7.285	7.152	7.398	7.292	7.497	7.417	7.578	1.103	1.086	1.118	1.105	1.131	1.121	1.142	46.147	46.341	45.217	44.522	42.984	41.893	40.395	64.47	0	70.69	11.499	82.89	23.686	96.036	429.533	424.036	413.77	409.648	400.865
CHEMBL3627733	C[C@](NCc1ccc2occc2c1)(C3CCCC3)c4cn(nn4)C(CCS(=O)(=O)C)C(=O)COc5c(F)c(F)cc(F)c5F	IC50 (nM)	=	790	1	Cruzipain (T. cruzi)	0.164991	P25779	Training	0.402	0.183	0.202	0.167	0.185	0.165	0.189	8.21	7.475	7.842	7.61	7.946	7.685	8.096	1.397	1.381	1.432	1.524	1.558	1.691	1.71	52.125	56.051	54.775	56.347	54.96	56.6	54.7	38.717	15.723	29.926	20.741	35.955	27.852	45.311	402.023	410.656	395.378	403.218	385.484
CHEMBL576847	CCCNc1nc(Nc2ccccc2)nc(n1)C#N	IC50 (nM)	=	790	1	Cruzipain (T. cruzi)	0.164991	P25779	Training	0.276	0.145	0.116	0.059	0.05	0.021	0.023	7.367	7.241	7.506	7.387	7.592	7.496	7.647	1.114	1.098	1.132	1.118	1.144	1.132	1.151	44.041	44.999	44.086	43.408	41.803	40.581	39.037	71.256	0	80.972	13.142	93.663	26.419	105.163	421.694	413.131	403.441	398.366	391.636
CHEMBL212718	Brc1ccc2CCC=C(C(=O)C=C)c2c1	IC50 (nM)	=	800	1	Cruzipain (T. cruzi)	0.164991	P25779	Training	0.255	0.111	0.104	0.068	0.079	0.057	0.072	7.009	6.796	6.936	6.875	6.953	6.92	6.973	3.936	1.332	1.676	1.24	1.358	1.19	1.239	62.702	65.126	64.064	64.129	63.335	63.03	62.505	19.426	0	10.996	0	8.189	0	7.218	509.918	488.276	483.036	473.957	471.335
CHEMBL1173694	Brc1ccccc1OCC(=O)NCCc2nc3ccccc3[nH]2	IC50 (nM)	=	800	1	Cruzipain (T. cruzi)	0.164991	P25779	Test	0.227	0.088	0.099	0.062	0.077	0.056	0.074	7.422	7.18	7.446	7.323	7.511	7.403	7.573	2.995	1.307	1.648	1.349	1.499	1.341	1.44	48.953	50.064	49.072	49.317	48.331	48.428	47.45	37.113	0	27.331	3.975	27.023	5.732	27.829	457.691	438.094	430.168	426.475	419.579
CHEMBL550751	Nc1ccccc1c2oc(nn2)C(=O)Nc3cc([nH]n3)c4ccccc4	IC50 (nM)	=	800	1	Cruzipain (T. cruzi)	0.164991	P25779	Training	0.023	0.002	0.007	0.003	0.006	0.003	0.006	7.545	7.279	7.515	7.429	7.604	7.548	7.695	1.143	1.107	1.14	1.129	1.153	1.146	1.166	48.934	50.914	50.643	51.268	50.919	51.305	50.933	75.016	11.077	37.943	14.959	35.186	18.585	35.616	415.24	417.937	408.157	405.449	397.11
CHEMBL3233088	Brc1cccc(OCC(=O)NCCc2nc3ccccc3[nH]2)c1	IC50 (nM)	=	800	1	Cruzipain (T. cruzi)	0.164991	P25779	Training	0.227	0.088	0.099	0.063	0.08	0.057	0.078	7.422	7.18	7.446	7.303	7.515	7.384	7.577	2.995	1.307	1.648	1.299	1.491	1.283	1.415	48.057	48.942	47.745	48.058	46.901	47.078	45.984	37.113	0	27.331	4.002	27.172	5.798	28.108	457.691	438.094	430.168	426.945	418.321
CHEMBL213224	NC(=S)N\N=C\1/CCS(=O)(=O)c2c(Br)cc(Br)cc12	IC50 (nM)	=	820	1	Cruzipain (T. cruzi)	0.164991	P25779	Training	0.308	0.091	0.082	0.06	0.061	0.053	0.054	7.75	7.32	7.805	7.487	7.94	7.596	8.036	6.337	2.218	2.811	2.238	2.494	2.299	2.385	93.263	99.987	95.064	99.007	94.859	98.688	94.977	139.858	30.037	113	37.158	94.419	42.119	81.482	481.96	453.811	425.644	428.408	404.82
CHEMBL373586	CC\C(=N/NC(=S)N)\c1cccc(c1)[N+](=O)[O-]	IC50 (nM)	=	860	1	Cruzipain (T. cruzi)	0.164991	P25779	Test	0.547	-0.128	0.273	-0.147	0.216	-0.133	0.184	7.783	7.553	7.768	7.657	7.775	7.673	7.751	1.536	1.31	1.538	1.323	1.5	1.327	1.468	47.495	51.837	50.818	52.439	51.614	52.806	52.225	166.853	16.043	133.507	21.111	113.539	23.854	98.032	404.372	408.256	391.508	392.29	385.629
CHEMBL3628941	CC(C)[C@](C)(NCc1ccc2occc2c1)c3cn(nn3)C(CCS(=O)(=O)C)C(=O)COc4c(F)c(F)cc(F)c4F	IC50 (nM)	=	880	1	Cruzipain (T. cruzi)	0.164991	P25779	Training	0.44	0.146	0.187	0.142	0.167	0.145	0.175	8.291	7.535	7.915	7.67	8.016	7.741	8.162	1.415	1.405	1.455	1.552	1.586	1.725	1.741	51.039	55.444	53.8	55.384	53.918	55.577	53.672	40.561	16.706	31.537	21.88	37.768	29.249	47.351	397.167	404.822	389.529	397.687	379.843
CHEMBL566691	CC(C)Nc1nc(Nc2ccccc2)nc(n1)C#N	IC50 (nM)	=	890	1	Cruzipain (T. cruzi)	0.164991	P25779	Training	0.293	0.104	0.123	0.048	0.06	0.019	0.031	7.367	7.241	7.51	7.375	7.593	7.484	7.647	1.114	1.098	1.133	1.116	1.144	1.13	1.151	44.928	46.077	44.537	44.033	42.156	41.08	39.405	71.256	0	79.526	12.957	91.909	26.019	103.647	421.694	413.131	402.491	399.854	391.237
CHEMBL566067	CCCCNc1nc(Nc2ccccc2)nc(n1)C#N	IC50 (nM)	=	890	1	Cruzipain (T. cruzi)	0.164991	P25779	Training	0.314	0.184	0.146	0.091	0.069	0.038	0.032	7.324	7.209	7.471	7.363	7.573	7.483	7.638	1.108	1.094	1.128	1.114	1.141	1.13	1.15	43.455	44.512	43.794	43.268	41.807	40.678	39.185	67.693	0	78.131	12.777	91.722	26.019	104.017	425.81	417.082	406.97	401.3	393.566
CHEMBL567135	N#Cc1nc(NCC2CC2)nc(Nc3ccccc3)n1	IC50 (nM)	=	890	1	Cruzipain (T. cruzi)	0.164991	P25779	Test	0.214	0.149	0.159	0.117	0.114	0.08	0.075	7.324	7.179	7.407	7.305	7.495	7.422	7.572	1.108	1.09	1.119	1.107	1.131	1.122	1.141	44.601	44.54	43.243	42.496	41.068	40.056	38.762	67.693	0	73.008	11.794	84.498	24.06	97.086	425.81	420.704	413.333	408.214	401.53
CHEMBL567137	OCCCCNc1nc(Nc2ccccc2)nc(n1)C#N	IC50 (nM)	=	890	1	Cruzipain (T. cruzi)	0.164991	P25779	Training	0.263	0.181	0.149	0.098	0.077	0.045	0.038	7.539	7.274	7.522	7.386	7.588	7.491	7.642	1.14	1.104	1.135	1.118	1.144	1.131	1.151	42.348	43.565	43.094	42.762	41.491	40.493	39.1	83.958	0	78.951	12.432	90.898	25.858	103.264	411.82	410.451	402.936	399.088	392.366
CHEMBL565866	CC(C)CNc1nc(Nc2ccccc2)nc(n1)C#N	IC50 (nM)	=	890	1	Cruzipain (T. cruzi)	0.164991	P25779	Training	0.355	0.142	0.199	0.078	0.105	0.037	0.052	7.324	7.209	7.454	7.36	7.554	7.478	7.624	1.108	1.094	1.125	1.114	1.139	1.129	1.148	44.155	45.352	43.996	43.61	41.946	40.898	39.359	67.693	0	76.784	12.602	90.088	25.655	102.685	425.81	417.082	408.643	401.654	395.533
CHEMBL1172021	COc1ccc(Cl)cc1NC(=O)COC(=O)C(CC(C)C)N2C(=O)C3CC=CCC3C2=O	IC50 (nM)	=	1000	-1	Cruzipain (T. cruzi)	0.164991	P25779	Training	0.499	0.191	0.239	0.154	0.179	0.139	0.158	7.782	7.401	7.768	7.52	7.802	7.609	7.816	1.409	1.174	1.247	1.176	1.224	1.181	1.212	49.525	52.836	52.122	53.663	53.126	54.124	53.74	46.598	0	33.729	2.386	29.599	5.479	26.452	417.966	408.578	400.329	397.439	390.497
CHEMBL560043	Nc1ccccc1c2oc(nn2)C(=O)Nc3cc([nH]n3)c4cccs4	IC50 (nM)	=	1000	-1	Cruzipain (T. cruzi)	0.164991	P25779	Test	0.038	0.002	0.012	0.003	0.009	0.003	0.007	7.593	7.311	7.549	7.455	7.629	7.568	7.713	1.393	1.226	1.299	1.237	1.276	1.243	1.267	55.557	57.492	56.748	57.085	56.336	56.448	55.744	109.916	11.459	50.074	17.367	42.944	22.53	41.568	415.403	418.035	408.636	405.91	397.789
CHEMBL90475	Clc1cccc(NC(=S)N2CCC(=N2)c3cccc(Br)c3)c1	IC50 (nM)	=	1000	-1	Cruzipain (T. cruzi)	0.164991	P25779	Training	0.249	0.089	0.071	0.043	0.042	0.033	0.033	7.144	7.002	7.148	7.103	7.207	7.171	7.246	3.644	1.473	1.962	1.461	1.732	1.444	1.625	69.195	73.53	73.697	76.08	76.149	77.757	77.732	60.807	1.54	53.249	6.984	49.317	10.974	45.547	493.621	469.343	460.702	453.696	446.618
CHEMBL1079067	O=C(N[C@@H](CCc1ccccc1)\C=C\S(=O)(=O)c2ccccc2)c3onc(c3)c4cccnc4	IC50 (nM)	=	1000	-1	Cruzipain (T. cruzi)	0.164991	P25779	Training	0.113	0.082	0.084	0.076	0.077	0.075	0.074	7.376	7.153	7.551	7.376	7.783	7.549	7.955	1.303	1.389	1.488	1.602	1.693	1.805	1.867	55.141	59.396	61.123	65.18	66.662	70.535	71.228	49.33	18.087	40.078	23.575	44.409	30.096	49.117	439.972	439.707	419.364	420.167	400.841
CHEMBL1078779	Cc1nc(sc1C(=O)N[C@@H](CCc2ccccc2)\C=C\S(=O)(=O)c3ccccc3)c4cnccn4	IC50 (nM)	=	1000	-1	Cruzipain (T. cruzi)	0.164991	P25779	Training	0.192	0.08	0.096	0.07	0.079	0.07	0.074	7.281	7.082	7.488	7.3	7.717	7.47	7.893	1.458	1.45	1.584	1.673	1.76	1.86	1.91	64.927	70.123	71.401	75.361	75.842	79.217	78.731	72.897	13.623	49.971	28.65	49.701	35.338	52.225	447.635	445.96	425.96	427.721	408.002
CHEMBL119370	NC(=S)\N=N\c1c(O)[nH]c2ccc(I)cc12	IC50 (nM)	=	1000	-1	Cruzipain (T. cruzi)	0.164991	P25779	Test	0.232	0.016	0.051	0.007	0.03	0.002	0.02	7.566	7.262	7.428	7.376	7.485	7.46	7.537	8.436	1.778	2.973	1.687	2.277	1.653	2.018	74.354	77.535	74.671	75.126	73.018	73.167	71.531	166.933	16.081	131.767	34.153	123.601	44.431	122.638	483.936	447.133	441.893	429.05	423.756
CHEMBL3628932	CCCCC(C(=O)COc1c(F)c(F)cc(F)c1F)n2cc(nn2)[C@@](C)(NCc3ccncc3)C(C)C	IC50 (nM)	=	1100	-1	Cruzipain (T. cruzi)	0.164991	P25779	Training	0.49	0.205	0.236	0.166	0.172	0.139	0.148	8.17	7.45	7.664	7.6	7.685	7.658	7.714	1.253	1.138	1.171	1.161	1.174	1.169	1.177	43.487	48.225	48.29	49.641	49.894	50.687	50.818	30.466	5.742	15.094	6.087	12.903	7.144	12.743	403.337	409.707	403.963	401.673	397.42
CHEMBL2402103	FC(F)(F)c1ccc(cc1)c2nc(NC(=O)Nc3ccc(Cl)cc3)cs2	IC50 (nM)	=	1200	-1	Cruzipain (T. cruzi)	0.164991	P25779	Training	0.087	-0.007	0.045	-0.014	0.038	-0.018	0.036	8.241	7.354	7.953	7.444	7.91	7.499	7.912	1.777	1.3	1.469	1.308	1.411	1.311	1.385	56.111	59.506	57.492	59.039	57.678	58.882	57.703	59.403	0	45.494	4.092	43.94	6.414	44.879	414.803	427.51	410.361	416.27	403.724
CHEMBL385682	NC(=S)N\N=C\1/CCCc2c(Br)cccc12	IC50 (nM)	=	1200	-1	Cruzipain (T. cruzi)	0.164991	P25779	Training	0.338	0.13	0.116	0.067	0.069	0.046	0.05	7.167	6.973	7.117	7.068	7.164	7.125	7.189	4.154	1.527	2.11	1.503	1.815	1.469	1.677	65.809	70.146	69.187	70.66	69.589	70.539	69.693	125.269	7.826	111.368	15.09	97.108	19.322	83.706	489.728	472.762	463.44	458.386	451.346
CHEMBL567354	CNc1nc(Nc2ccccc2)nc(n1)C#N	IC50 (nM)	=	1260	-1	Cruzipain (T. cruzi)	0.164991	P25779	Test	0.202	0.026	0.038	0.006	0.015	0	0.009	7.469	7.315	7.56	7.422	7.619	7.515	7.661	1.127	1.108	1.139	1.122	1.147	1.134	1.153	44.713	45.27	43.814	42.731	40.9	39.53	37.951	79.639	0	87.323	13.939	97.873	27.367	107.83	412.011	404.044	398.57	394.294	389.261
CHEMBL2409542	C\C(=N/Nc1nc(cs1)c2ccccc2)\c3ccccn3	IC50 (nM)	=	1300	-1	Cruzipain (T. cruzi)	0.164991	P25779	Training	0.146	0.011	0.027	0.021	0.024	0.023	0.025	7.032	6.987	7.108	7.101	7.171	7.181	7.228	1.36	1.203	1.277	1.209	1.254	1.221	1.243	55.746	58.485	58.87	59.689	59.739	59.977	59.802	71.927	6.195	44.041	14.861	33.67	19.812	29.154	458.776	451.993	442.171	439.042	433.299
CHEMBL3329513	[O-][N+](=O)c1cccc(c1)c2csc(N\N=C\c3ccccn3)n2	IC50 (nM)	=	1300	-1	Cruzipain (T. cruzi)	0.164991	P25779	Training	0.212	-0.172	0.174	-0.166	0.168	-0.163	0.165	7.568	7.419	7.601	7.561	7.682	7.651	7.743	1.412	1.248	1.322	1.256	1.304	1.267	1.297	53.143	54.785	53.84	54.215	53.306	53.399	52.552	101.855	11.884	62.67	18.976	51.294	22.208	46.409	419.031	415.992	403.384	399.775	392.019
CHEMBL91844	N\C(=N\N=C\c1cccc(Br)c1)\S	IC50 (nM)	=	1300	-1	Cruzipain (T. cruzi)	0.164991	P25779	Training	0.128	0.009	0.029	0.008	0.023	0.007	0.021	7.32	7.176	7.386	7.337	7.468	7.44	7.525	4.882	1.568	2.151	1.512	1.797	1.471	1.644	55.239	58.013	56.118	56.8	55.436	55.974	54.895	191.386	10.185	111.675	28.906	103.434	39.133	98.244	486.435	451.215	439.432	429.018	420.66
CHEMBL3628590	CCCCC(C(=O)COc1c(F)c(F)cc(F)c1F)n2cc(nn2)[C@@](C)(NC(=O)c3ccc4ncccc4c3)C(C)C	IC50 (nM)	=	1350	-1	Cruzipain (T. cruzi)	0.164991	P25779	Test	0.398	0.168	0.184	0.125	0.124	0.099	0.101	8.099	7.405	7.664	7.549	7.679	7.596	7.698	1.241	1.132	1.17	1.153	1.172	1.159	1.174	48.595	53.472	53.298	54.718	54.73	55.612	55.568	33.777	4.887	20.732	4.881	18.849	5.423	18.932	406.464	413.281	404.476	403.458	398.177
CHEMBL378621	CC(=O)C1=CCCc2ccccc12	IC50 (nM)	=	1360	-1	Cruzipain (T. cruzi)	0.164991	P25779	Training	0.362	0.111	0.099	0.075	0.082	0.074	0.079	6.913	6.786	6.951	6.84	6.963	6.886	6.979	1.06	1.042	1.065	1.049	1.067	1.056	1.07	48.656	51.964	51.829	52.604	52.104	52.4	51.98	22.414	0	13.245	0	10.106	0	8.375	475.388	473.246	464.726	467.4	461.234
CHEMBL91347	CCCCCC\N=C(/S)\N1CCC(=N1)c2cccc(Br)c2	IC50 (nM)	=	1400	-1	Cruzipain (T. cruzi)	0.164991	P25779	Training	0.589	0.33	0.239	0.155	0.122	0.087	0.074	7.009	7.028	7.198	7.185	7.302	7.278	7.357	3.403	1.369	1.759	1.365	1.544	1.346	1.446	56.568	62.102	64.222	66.905	67.979	69.369	69.81	86.737	1.669	43.504	6.577	41.551	10.062	39.38	493.127	458.195	448.218	437.395	430.591
CHEMBL578161	N#Cc1nc(NC2CCCCC2)nc(Nc3ccccc3)n1	IC50 (nM)	=	1410	-1	Cruzipain (T. cruzi)	0.164991	P25779	Training	0.264	0.217	0.189	0.149	0.126	0.091	0.078	7.25	7.127	7.371	7.273	7.479	7.405	7.568	1.098	1.083	1.114	1.102	1.129	1.12	1.141	46.077	46.381	45.392	44.778	43.296	42.224	40.72	61.539	0	68.515	11.219	81.369	23.364	95.111	432.918	427.111	416.546	411.949	402.758
CHEMBL567769	OCCNc1nc(Nc2ccccc2)nc(n1)C#N	IC50 (nM)	=	1580	-1	Cruzipain (T. cruzi)	0.164991	P25779	Test	0.183	0.107	0.079	0.046	0.037	0.017	0.019	7.648	7.344	7.596	7.439	7.63	7.523	7.665	1.154	1.113	1.145	1.125	1.149	1.136	1.154	43.412	44.467	43.641	43.028	41.483	40.307	38.801	92.796	0	84.692	14.881	94.746	27.857	105.504	402.116	401.947	395.586	393.629	388.048
CHEMBL420616	CC\C(=N/N=C(\S)/Nc1ccc(cc1)C(F)(F)F)\c2cccc(Br)c2	IC50 (nM)	=	1600	-1	Cruzipain (T. cruzi)	0.164991	P25779	Training	0.232	0.078	0.068	0.028	0.036	0.013	0.023	8.048	7.299	7.782	7.409	7.671	7.446	7.606	3.199	1.372	1.748	1.359	1.548	1.347	1.46	54.781	60.577	60.256	63.062	63.34	65.36	65.803	78.228	5.456	45.737	13.997	45.646	19.438	45.515	444.544	438.36	421.465	422.407	413.847
CHEMBL3233083	Ic1ccccc1OCC(=O)NCCc2nc3ccccc3[nH]2	IC50 (nM)	=	1600	-1	Cruzipain (T. cruzi)	0.164991	P25779	Training	0.281	0.088	0.109	0.061	0.08	0.056	0.075	7.348	7.151	7.408	7.29	7.479	7.374	7.545	5.925	1.457	2.307	1.516	1.904	1.493	1.748	56.092	56.747	55.312	55.297	53.928	53.807	52.505	37.113	0	27.331	3.975	27.023	5.732	27.829	481.166	444.769	439.962	432.895	427.503
CHEMBL90354	FC(F)(F)c1cccc(NC(=S)N2CCC(=N2)c3cccc(Cl)c3)c1	IC50 (nM)	=	1700	-1	Cruzipain (T. cruzi)	0.164991	P25779	Training	0.213	0.088	0.074	0.044	0.046	0.033	0.036	8.097	7.292	7.719	7.347	7.583	7.363	7.5	1.777	1.289	1.532	1.321	1.491	1.339	1.469	57.713	63.456	63.465	66.756	67.204	69.541	70.075	53.51	1.381	47.025	6.236	44.033	9.902	41.376	426.115	435.491	421.653	426.837	419.862
CHEMBL2402107	CCOC(=O)c1ccc(NC(=S)NC(=O)c2ccc(Cl)c(Cl)c2)cc1	IC50 (nM)	=	1900	-1	Cruzipain (T. cruzi)	0.164991	P25779	Test	0.264	0.078	0.059	0.032	0.028	0.016	0.017	7.646	7.257	7.637	7.382	7.686	7.44	7.724	1.984	1.341	1.61	1.393	1.575	1.395	1.565	58.749	62.539	61.257	62.747	61.599	62.781	61.711	79.487	0	79.137	0	80.853	0	81.834	442.226	434.949	421.385	420.932	411.325
CHEMBL90181	C\C(=N/N=C(/N)\S)\c1ccc(Cl)s1	IC50 (nM)	=	1900	-1	Cruzipain (T. cruzi)	0.164991	P25779	Training	0.306	0.032	0.056	0.013	0.03	0.006	0.017	7.426	7.221	7.454	7.347	7.476	7.417	7.494	2.619	1.543	1.887	1.511	1.682	1.494	1.593	67.289	73.178	70.127	71.144	69.304	69.679	68.606	252.732	10.185	125.346	32.816	104.583	42.736	95.88	458.135	444.256	426.938	425.839	416.025
CHEMBL549616	Nc1ccccc1c2oc(nn2)C(=O)NCc3csc(n3)c4cccs4	IC50 (nM)	=	2000	-1	Cruzipain (T. cruzi)	0.164991	P25779	Training	0.109	0.023	0.039	0.011	0.023	0.01	0.018	7.451	7.198	7.435	7.359	7.512	7.472	7.595	1.6	1.318	1.433	1.35	1.391	1.356	1.371	65.104	67.227	66.194	66.267	65.212	64.888	63.862	129.971	5.538	60.076	20.664	47.892	27.342	44.736	432.405	432.552	423.209	419.615	412.583
CHEMBL551901	Nc1ccccc1c2oc(nn2)C(=O)Nc3ccc4oc5CCCCc5c4c3	IC50 (nM)	=	2000	-1	Cruzipain (T. cruzi)	0.164991	P25779	Training	0.168	0.095	0.082	0.058	0.052	0.042	0.039	7.465	7.187	7.42	7.322	7.471	7.408	7.522	1.134	1.096	1.129	1.116	1.137	1.128	1.144	53.663	55.943	55.814	56.529	56.252	56.659	56.342	63.956	5.035	30.037	9.898	26.4	12.9	25.652	426.913	428.067	419.043	417.424	411.027
CHEMBL1078855	O=C(N[C@@H](CCc1ccccc1)\C=C\S(=O)(=O)c2ccccc2)c3onc(c3)c4ccccc4	IC50 (nM)	=	2000	-1	Cruzipain (T. cruzi)	0.164991	P25779	Test	0.11	0.082	0.083	0.076	0.076	0.075	0.074	7.295	7.092	7.503	7.338	7.754	7.525	7.938	1.293	1.381	1.482	1.597	1.689	1.802	1.865	57.216	61.376	62.852	66.733	67.948	71.645	72.113	41.997	18.087	37.811	23.575	43.276	30.008	48.443	447.638	447.208	424.529	424.939	404.096
CHEMBL1078778	Cc1nc(sc1C(=O)N[C@@H](CCc2ccccc2)\C=C\S(=O)(=O)c3ccccc3)c4cccnc4	IC50 (nM)	=	2000	-1	Cruzipain (T. cruzi)	0.164991	P25779	Training	0.189	0.08	0.095	0.07	0.079	0.069	0.074	7.203	7.022	7.431	7.251	7.679	7.438	7.868	1.447	1.442	1.577	1.666	1.755	1.855	1.907	64.852	70.049	71.335	75.3	75.79	79.172	78.694	65.774	13.623	47.764	24.798	48.691	32.334	51.523	455.082	453.283	432.349	432.971	412.439
CHEMBL556466	CC(C)(C)c1cc(NC(=O)c2oc(nn2)c3ccccc3N)n[nH]1	IC50 (nM)	=	2000	-1	Cruzipain (T. cruzi)	0.164991	P25779	Training	0.335	0.066	0.17	0.044	0.112	0.035	0.082	7.632	7.366	7.589	7.509	7.666	7.616	7.746	1.155	1.119	1.15	1.14	1.162	1.155	1.173	46.106	49.437	48.143	49.351	48.551	49.299	48.71	81.267	12.308	40.693	16.123	37.163	19.639	37.166	407.843	408.374	401.212	396.856	391.102
CHEMBL454688	CC(C)C[C@@H]1N[C@H](CCCCC[C@H](NC1=O)\C=C\S(=O)(=O)c2ccccc2)C(=O)Nc3ccccc3	IC50 (nM)	=	2000	-1	Cruzipain (T. cruzi)	0.164991	P25779	Training	0.401	0.26	0.257	0.19	0.178	0.146	0.135	7.327	7.112	7.603	7.396	7.833	7.568	7.977	1.286	1.37	1.475	1.575	1.663	1.759	1.82	55.391	60.27	61.366	65.49	66.284	69.866	70.091	46.387	13.307	43.618	22.112	46.573	28.452	49.732	443.529	440.951	415.171	415.89	395.559
CHEMBL324722	COc1cccc(CN2C(=O)C(=O)c3cc(C)ccc23)c1	IC50 (nM)	=	2000	-1	Cruzipain (T. cruzi)	0.164991	P25779	Test	0.359	0.04	0.08	0.025	0.044	0.026	0.036	7.395	7.197	7.439	7.389	7.546	7.542	7.638	1.128	1.1	1.134	1.127	1.149	1.149	1.163	52.164	55.802	55.647	56.801	56.773	57.304	57.343	32.308	0	20.865	7.377	17.619	11.102	16.743	438.451	426.496	420.913	411.467	405.709
CHEMBL3828526	CCOC(=O)c1c2CCCCc2sc1\N=C\3/SC=C(N3CC=C)c4ccccc4	IC50 (nM)	=	2400	-1	Cruzipain (T. cruzi)	0.164991	P25779	Training	0.424	0.191	0.174	0.093	0.097	0.052	0.061	7.07	6.971	7.167	7.05	7.212	7.098	7.229	1.501	1.25	1.384	1.305	1.418	1.346	1.438	76.746	84.167	88.213	92.604	94.698	97.479	98.583	68.187	0	40.772	0.621	38.667	3.183	36.7	466.775	455.972	449.77	447.633	443.375
CHEMBL3233089	Brc1ccc(OCC(=O)NCCc2nc3ccccc3[nH]2)cc1	IC50 (nM)	=	2700	-1	Cruzipain (T. cruzi)	0.164991	P25779	Training	0.227	0.088	0.099	0.063	0.081	0.058	0.077	7.422	7.18	7.446	7.303	7.508	7.389	7.568	2.995	1.307	1.648	1.299	1.471	1.288	1.39	47.62	48.418	47.194	47.428	46.348	46.417	45.412	37.113	0	27.331	4.002	27.247	5.805	28.227	457.691	438.094	430.168	426.945	418.491
CHEMBL90808	Cn1c(\C=N\N=C(\N)/S)cc2ccccc12	IC50 (nM)	=	2800	-1	Cruzipain (T. cruzi)	0.164991	P25779	Training	0.254	0.006	0.046	0.007	0.027	0.007	0.02	7.197	7.177	7.311	7.286	7.382	7.367	7.44	1.473	1.177	1.281	1.207	1.29	1.232	1.305	53.135	56.814	56.2	56.998	56.395	56.89	56.285	157.02	8.041	88.303	23.128	80.459	31.162	77.067	444.643	427.873	421.534	418.048	412.172
CHEMBL117767	Cc1ccc2N(Cc3ccccc3c4ccccc4)C(=O)C(=O)c2c1	IC50 (nM)	=	2800	-1	Cruzipain (T. cruzi)	0.164991	P25779	Test	0.173	0.024	0.047	0.019	0.032	0.02	0.029	7.039	6.93	7.169	7.168	7.324	7.355	7.459	1.076	1.061	1.095	1.095	1.117	1.122	1.137	58.964	62.017	61.903	62.672	62.399	62.51	62.244	23.731	0	16.563	6.286	14.768	9.684	14.613	463.818	455.817	444.774	434.839	426.613
CHEMBL94235	N\C(=N\N=C\c1cccn1S(=O)(=O)c2ccccc2)\S	IC50 (nM)	=	2800	-1	Cruzipain (T. cruzi)	0.164991	P25779	Training	0.064	0.015	0.027	0.016	0.025	0.017	0.024	7.599	7.401	7.987	7.692	8.213	7.837	8.336	1.762	1.688	1.829	1.901	1.972	2.035	2.059	67.085	73.489	73.489	77.314	76.726	80	78.903	158.266	30.651	101.653	44.578	92.613	50.386	86.56	423.958	413.43	384.772	386.822	366.689
CHEMBL3628945	COCCC(C(=O)COc1c(F)c(F)cc(F)c1F)n2cc(nn2)[C@@](C)(NCc3ccn4nccc4n3)C5CCCC5	IC50 (nM)	=	2820	-1	Cruzipain (T. cruzi)	0.164991	P25779	Training	0.418	0.183	0.226	0.162	0.176	0.144	0.155	8.229	7.543	7.707	7.617	7.678	7.638	7.679	1.258	1.15	1.175	1.161	1.17	1.164	1.17	48.175	52.358	52.495	53.595	53.693	54.301	54.284	31.306	6.097	14.945	7.004	12.805	7.954	12.504	394.053	397.919	397.074	396.567	395.171
CHEMBL118355	Cc1cc(Cl)cc2c(\N=N\C(=N)S)c(O)[nH]c12	IC50 (nM)	=	3000	-1	Cruzipain (T. cruzi)	0.164991	P25779	Training	0.238	0.008	0.053	0.004	0.028	0	0.02	7.675	7.346	7.548	7.451	7.585	7.535	7.635	1.944	1.284	1.436	1.288	1.395	1.302	1.389	59.581	64.253	62.791	64.131	62.831	63.539	62.411	178.728	15.277	117.546	31.548	109.863	40.781	109.095	426.254	421.723	410.122	408.67	400.781
CHEMBL181902	N\C(=N\N=C(/C1CCCCC1)\c2ccc(Cl)c(Cl)c2)\S	IC50 (nM)	=	3000	-1	Cruzipain (T. cruzi)	0.164991	P25779	Test	0.379	0.249	0.213	0.157	0.132	0.092	0.081	7.269	7.032	7.229	7.189	7.287	7.267	7.326	2.132	1.294	1.475	1.332	1.388	1.312	1.35	60.909	66.676	67.101	69.281	69.56	70.58	70.5	124.401	6.642	73.23	18.608	66.683	24.59	60.737	469.547	461.172	446.505	442.002	432.838
CHEMBL2402109	O=C(NC(=S)Nc1ncccc1OCc2ccccc2)c3cccn3S(=O)(=O)c4ccccc4	IC50 (nM)	=	3000	-1	Cruzipain (T. cruzi)	0.164991	P25779	Training	0.105	0.019	0.037	0.018	0.028	0.018	0.024	7.461	7.237	7.74	7.508	8.014	7.703	8.211	1.494	1.488	1.689	1.712	1.879	1.905	2.022	63.855	69.409	71.299	76.238	77.232	81.674	81.626	77.13	14.963	77.577	22.952	82.441	31.019	83.704	435.036	428.461	406.315	404.741	384.337
CHEMBL64391	CCC(C)N1N=CN(C1=O)c2ccc(cc2)N3CCN(CC3)c4ccc(OCC5COC(Cn6cncn6)(O5)c7ccc(Cl)cc7Cl)cc4	IC50 (nM)	=	3000	-1	Cruzipain (T. cruzi)	0.164991	P25779	Training	0.401	0.147	0.189	0.101	0.129	0.071	0.096	7.527	7.366	7.556	7.467	7.627	7.55	7.693	1.437	1.18	1.244	1.186	1.233	1.191	1.228	56.742	59.773	59.692	60.501	60.197	60.559	60.076	22.415	1.817	15.825	4.249	14.8	5.845	14.823	431.083	411.761	410.266	403.193	399.77
CHEMBL561904	COc1ccc(NC(=O)c2oc(nn2)c3ccccc3N)c(OC)c1	IC50 (nM)	=	3000	-1	Cruzipain (T. cruzi)	0.164991	P25779	Training	0.281	0.022	0.054	0.01	0.024	0.008	0.018	7.794	7.472	7.683	7.558	7.726	7.655	7.788	1.182	1.137	1.167	1.149	1.173	1.163	1.182	47.467	50.928	50.993	51.87	51.706	52.203	51.996	71.54	5.934	36.099	12.798	32.62	17.037	32.461	402.783	396.932	396.413	392.979	387.658
CHEMBL3233091	O=C(COc1ccc2ccccc2c1)NCCc3nc4ccccc4[nH]3	IC50 (nM)	=	3000	-1	Cruzipain (T. cruzi)	0.164991	P25779	Test	0.171	0.076	0.08	0.054	0.065	0.049	0.064	7.229	7.055	7.272	7.154	7.326	7.223	7.379	1.101	1.078	1.108	1.091	1.115	1.101	1.123	47.048	48.076	47.492	47.869	47.154	47.332	46.589	32.831	0	23.587	3.404	23.045	4.86	23.548	445.314	440.439	431.831	432.905	424.971
CHEMBL3233082	Clc1ccccc1OCC(=O)NCCc2nc3ccccc3[nH]2	IC50 (nM)	=	3000	-1	Cruzipain (T. cruzi)	0.164991	P25779	Training	0.217	0.088	0.097	0.062	0.077	0.057	0.074	7.475	7.2	7.472	7.344	7.533	7.423	7.593	1.45	1.165	1.248	1.192	1.231	1.197	1.227	45.819	47.068	46.249	46.593	45.769	45.957	45.12	37.113	0	27.331	3.975	27.023	5.732	27.829	437.659	430.66	420.375	419.325	411.33
CHEMBL562581	Nc1ccccc1c2oc(nn2)C(=O)Nc3nc(cs3)c4ccc(Cl)cc4	IC50 (nM)	=	3000	-1	Cruzipain (T. cruzi)	0.164991	P25779	Training	0.055	0.002	0.011	0.002	0.007	0.002	0.005	7.539	7.221	7.476	7.369	7.548	7.48	7.63	1.637	1.263	1.378	1.266	1.341	1.276	1.33	61.938	64.568	63.744	64.523	63.917	64.369	63.806	95.621	5.36	53.804	12.85	47.597	18.35	45.977	431.619	431.989	421.856	418.9	410.744
CHEMBL1173691	Cc1onc(NC(=O)COC(=O)C(Cc2c[nH]c3ccccc23)NC(=O)c4ccc(F)cc4)c1	IC50 (nM)	=	3000	-1	Cruzipain (T. cruzi)	0.164991	P25779	Training	0.188	0.033	0.07	0.03	0.059	0.031	0.057	7.883	7.422	7.786	7.54	7.818	7.629	7.86	1.2	1.132	1.184	1.149	1.188	1.162	1.194	46.854	49.014	48.279	49.484	48.95	49.805	49.309	54.027	4.234	38.861	6.305	36.025	9.338	34.89	406.301	406.173	393.604	395.031	386.249
CHEMBL2402102	Cn1nc(cc1c2ccc(NC(=O)Nc3cccc(c3)C(F)(F)F)s2)C(F)(F)F	IC50 (nM)	=	3100	-1	Cruzipain (T. cruzi)	0.164991	P25779	Test	0.192	0.001	0.067	-0.005	0.043	-0.009	0.032	9.001	7.692	8.451	7.748	8.269	7.777	8.185	1.598	1.282	1.454	1.297	1.415	1.305	1.399	52.009	57.217	55.004	57.371	55.991	57.616	56.598	54.096	1.986	38.291	1.997	38.393	3.264	39.605	371.661	393.843	377.857	388.803	378.438
CHEMBL333137	NC(=S)\N=N\c1c(O)[nH]c2ccccc12	IC50 (nM)	=	3500	-1	Cruzipain (T. cruzi)	0.164991	P25779	Training	0.113	0.017	0.033	0.008	0.023	0.003	0.018	7.599	7.289	7.468	7.414	7.528	7.497	7.576	1.556	1.29	1.545	1.343	1.553	1.387	1.575	53.448	57.443	57.213	58.625	58.104	58.996	58.428	178.062	16.974	140.003	36.065	130.488	46.726	128.741	415.887	423.594	412.303	410.179	403.05
CHEMBL3628935	CCCCC(C(=O)COc1c(F)c(F)cc(F)c1F)n2cc(nn2)[C@@](C)(NC(=O)c3ccc4ncsc4c3)C(C)C	IC50 (nM)	=	3590	-1	Cruzipain (T. cruzi)	0.164991	P25779	Training	0.414	0.172	0.19	0.127	0.126	0.1	0.102	8.141	7.428	7.687	7.567	7.696	7.609	7.71	1.397	1.207	1.27	1.219	1.25	1.22	1.238	53.738	58.96	58.423	59.742	59.511	60.283	60.055	52.023	4.993	30.221	6.186	24.253	7.953	22.216	406.349	413.241	404.59	403.707	398.445
CHEMBL89990	C\C(=N/N=C(/N)\S)\c1ccc(Br)s1	IC50 (nM)	=	3800	-1	Cruzipain (T. cruzi)	0.164991	P25779	Training	0.327	0.032	0.062	0.013	0.033	0.006	0.018	7.332	7.187	7.415	7.324	7.453	7.401	7.478	5.353	1.79	2.634	1.676	2.054	1.619	1.807	73.467	79.067	75.076	75.628	73.24	73.317	71.938	252.732	10.185	125.346	32.816	104.583	42.736	95.88	493.575	457.142	442.033	434.469	425.07
CHEMBL90819	C\C(=N/N=C(/N)\S)\c1ccccc1Br	IC50 (nM)	=	3900	-1	Cruzipain (T. cruzi)	0.164991	P25779	Test	0.295	0.03	0.047	0.017	0.024	0.01	0.013	7.262	7.134	7.363	7.289	7.428	7.377	7.465	4.605	1.532	2.054	1.505	1.748	1.475	1.625	59.665	65.12	63.584	64.808	63.679	64.371	63.595	177.716	9.548	101.523	25.447	89.045	32.823	80.116	487.689	454.514	438.312	434.385	423.527
CHEMBL308954	Cc1cc(cc(C)c1Oc2nc(Nc3ccc(cc3)C#N)nc(N)c2Br)C#N	IC50 (nM)	=	4000	-1	Cruzipain (T. cruzi)	0.164991	P25779	Training	0.219	-0.002	0.037	-0.004	0.022	-0.005	0.015	7.361	7.144	7.353	7.253	7.389	7.29	7.412	2.65	1.249	1.468	1.276	1.313	1.238	1.245	59.027	59.381	55.769	53.213	49.867	47.15	44.292	84.685	0	75.273	0	86.206	0	98.089	451.32	436.415	429.979	422.172	421.006
CHEMBL563023	Nc1ccccc1c2oc(nn2)C(=O)Nc3nnc(s3)c4ccc(Cl)cc4	IC50 (nM)	=	4000	-1	Cruzipain (T. cruzi)	0.164991	P25779	Training	0.055	0.002	0.011	0.002	0.007	0.002	0.006	7.641	7.309	7.545	7.442	7.613	7.549	7.693	1.65	1.274	1.413	1.295	1.377	1.305	1.366	62.571	65.39	64.561	65.333	64.668	65.074	64.439	101.775	10.719	60.689	18.292	54.076	23.272	52.032	421.966	423.581	414.878	412.083	404.131
CHEMBL1346687	Cc1ccccc1OCC(=O)NCCc2nc3ccccc3[nH]2	IC50 (nM)	=	4100	-1	Cruzipain (T. cruzi)	0.164991	P25779	Training	0.299	0.088	0.112	0.064	0.092	0.059	0.089	7.323	7.14	7.395	7.278	7.468	7.363	7.535	1.114	1.089	1.125	1.109	1.135	1.121	1.145	42.723	44.053	43.385	43.815	43.146	43.417	42.718	37.113	0	27.331	3.975	27.023	5.732	27.829	437.659	430.66	420.375	419.325	411.33
CHEMBL3329520	C\C(=N/Nc1nc(cs1)c2ccc(Cl)cc2Cl)\c3ccccn3	IC50 (nM)	=	4800	-1	Cruzipain (T. cruzi)	0.164991	P25779	Test	0.181	0.01	0.033	0.019	0.027	0.021	0.026	7.288	7.07	7.201	7.152	7.23	7.207	7.263	2	1.337	1.49	1.324	1.416	1.32	1.373	64.652	68.532	68.002	68.723	68.072	68.089	67.295	65.672	5.719	39.976	13.468	30.278	17.849	26.191	462.709	455.994	447.878	445.132	440.044
CHEMBL108700	C\C(=N/N=C(\S)/N1CCCCC1)\c2cccc(Br)c2	IC50 (nM)	=	5000	-1	Cruzipain (T. cruzi)	0.164991	P25779	Training	0.543	0.288	0.235	0.156	0.12	0.079	0.063	7.062	7.076	7.246	7.234	7.347	7.336	7.406	3.656	1.402	1.811	1.391	1.58	1.379	1.478	58.087	62.664	63.169	65.089	65.515	66.555	66.812	95.867	6.944	46.504	15.883	44.721	20.822	43.403	491.982	454.031	444.371	433.541	426.562
CHEMBL109619	CCN(CC)\C(=N\N=C(/C)\c1cccc(Br)c1)\S	IC50 (nM)	=	5000	-1	Cruzipain (T. cruzi)	0.164991	P25779	Training	0.673	0.283	0.188	0.108	0.07	0.041	0.031	7.093	7.133	7.316	7.278	7.397	7.368	7.441	3.804	1.442	1.888	1.422	1.622	1.398	1.501	56.97	63.712	64.084	65.773	65.816	66.609	66.542	101.193	7.638	50.892	17.244	48.055	22.211	45.924	491.315	449.034	438.746	429.698	422.37
CHEMBL108101	C\C(=N\N=C(\N)/S)\c1cccc(c1)\C(=N\N=C(\N)/S)\C	IC50 (nM)	=	5000	-1	Cruzipain (T. cruzi)	0.164991	P25779	Training	0.334	0.04	0.048	0.023	0.027	0.014	0.017	7.34	7.258	7.492	7.387	7.506	7.439	7.508	1.721	1.238	1.384	1.26	1.356	1.275	1.343	54.281	59.663	58.02	59.308	58.335	58.987	58.432	248.802	12.731	127.629	30.694	103.599	37.083	88.752	435.092	421.911	403.792	408.075	399.928
CHEMBL323975	C\C(=N/N=C(/N)\S)\c1ccc(cc1)c2ccccc2	IC50 (nM)	=	5000	-1	Cruzipain (T. cruzi)	0.164991	P25779	Test	0.176	0.022	0.029	0.015	0.019	0.01	0.013	6.943	6.914	7.1	7.074	7.204	7.194	7.288	1.379	1.13	1.232	1.168	1.249	1.203	1.268	52.982	56.599	56.041	57.055	56.581	57.147	56.784	130.948	6.944	77.017	19.849	72.417	27.473	69.435	467.734	459.225	443.531	441.969	431.253
CHEMBL1078981	O=C(N[C@@H](CCc1ccccc1)\C=C\S(=O)(=O)c2ccccc2)c3onc(c3)c4ccncc4	IC50 (nM)	=	5000	-1	Cruzipain (T. cruzi)	0.164991	P25779	Training	0.113	0.082	0.084	0.076	0.077	0.075	0.074	7.376	7.153	7.551	7.372	7.781	7.546	7.953	1.303	1.389	1.488	1.601	1.692	1.804	1.867	55.135	59.389	61.116	65.173	66.656	70.529	71.223	49.33	18.087	40.078	23.575	44.167	30.18	48.877	439.972	439.707	419.364	420.697	400.968
CHEMBL326220	CN1CCN(CC1)\C(=N\N=C(/C)\c2cccc(Br)c2)\S	IC50 (nM)	=	5000	-1	Cruzipain (T. cruzi)	0.164991	P25779	Training	0.678	0.21	0.294	0.148	0.16	0.089	0.09	7.171	7.214	7.317	7.307	7.392	7.379	7.437	3.541	1.406	1.786	1.388	1.567	1.376	1.471	57.985	62.921	62.984	65.052	65.473	66.674	67.005	91.599	6.642	44.475	15.315	43.007	20.54	42.113	479.551	436.145	435.853	424.66	420.828
CHEMBL3233090	O=C(COc1cccc2ccccc12)NCCc3nc4ccccc4[nH]3	IC50 (nM)	=	5200	-1	Cruzipain (T. cruzi)	0.164991	P25779	Training	0.171	0.076	0.08	0.053	0.065	0.048	0.063	7.229	7.055	7.272	7.163	7.328	7.23	7.381	1.101	1.078	1.108	1.093	1.116	1.102	1.123	47.838	49.093	48.683	49.085	48.418	48.619	47.895	32.831	0	23.587	3.385	22.832	4.79	23.13	445.314	440.439	431.831	431.905	424.564
CHEMBL3233081	Fc1ccccc1OCC(=O)NCCc2nc3ccccc3[nH]2	IC50 (nM)	=	5300	-1	Cruzipain (T. cruzi)	0.164991	P25779	Test	0.203	0.088	0.094	0.062	0.076	0.057	0.074	7.729	7.28	7.584	7.433	7.626	7.505	7.674	1.18	1.112	1.155	1.134	1.161	1.144	1.167	41.05	42.394	41.795	42.264	41.677	41.99	41.363	37.113	0	27.331	3.975	27.023	5.732	27.829	419.426	419.219	407.603	408.321	399.827
CHEMBL1085699	COC(=O)C1=C(C)NC(=C(C1c2cccc(c2)[N+](=O)[O-])C(=O)OCCN3CCN(CC3)C(c4ccccc4)c5ccccc5)C	IC50 (nM)	=	6000	-1	Cruzipain (T. cruzi)	0.164991	P25779	Training	0.508	0.012	0.247	0.028	0.177	0.029	0.138	7.457	7.267	7.447	7.305	7.46	7.319	7.459	1.135	1.108	1.134	1.114	1.136	1.116	1.136	56.757	62.155	63.615	66.109	66.96	68.845	69.39	38.913	3.188	26.065	2.737	22.487	2.163	20.052	431.237	423.878	421.91	419.3	416.483
CHEMBL550771	Nc1ccccc1c2oc(nn2)C(=O)NCc3cccc4nsnc34	IC50 (nM)	=	6000	-1	Cruzipain (T. cruzi)	0.164991	P25779	Training	0.1	0.024	0.035	0.014	0.021	0.012	0.017	7.593	7.304	7.53	7.439	7.587	7.534	7.653	1.393	1.244	1.273	1.233	1.257	1.237	1.253	57.456	59.497	58.921	59.174	58.551	58.556	57.951	109.916	30.834	50.228	24.798	40.899	24.673	38.433	415.403	415.481	410.155	405.903	401.201
CHEMBL563328	Nc1ccccc1c2oc(nn2)C(=O)NCc3ccc(Oc4ccccc4)cc3	IC50 (nM)	=	6000	-1	Cruzipain (T. cruzi)	0.164991	P25779	Training	0.075	0.021	0.028	0.013	0.02	0.012	0.017	7.432	7.187	7.439	7.356	7.529	7.48	7.622	1.13	1.096	1.132	1.121	1.145	1.138	1.158	48.034	49.686	49.329	49.873	49.567	49.874	49.586	58.735	5.035	30.07	10.675	28.651	14.528	29.825	429.571	428.067	417.779	414.006	406.368
CHEMBL333067	Clc1ccc(CN2C(=O)C(=O)c3cc(Cl)ccc23)cc1	IC50 (nM)	=	6000	-1	Cruzipain (T. cruzi)	0.164991	P25779	Test	0.15	0.03	0.047	0.023	0.032	0.02	0.027	7.521	7.167	7.466	7.399	7.568	7.564	7.661	1.867	1.239	1.358	1.231	1.278	1.227	1.246	60.232	63.051	61.721	62.4	61.786	61.914	61.617	29.663	0	20.186	7.596	17.523	11.332	16.822	453.772	443.771	431.817	420.43	412.51
CHEMBL1079068	O=C(N[C@@H](CCc1ccccc1)\C=C\S(=O)(=O)c2ccccc2)c3onc(c3)c4ccccn4	IC50 (nM)	=	6000	-1	Cruzipain (T. cruzi)	0.164991	P25779	Training	0.113	0.082	0.084	0.076	0.077	0.075	0.074	7.376	7.153	7.562	7.386	7.794	7.557	7.963	1.303	1.389	1.489	1.603	1.694	1.806	1.868	55.153	59.41	61.136	65.193	66.673	70.545	71.237	49.33	18.087	40.078	24.277	44.562	30.699	49.33	439.972	439.707	417.966	419.268	399.62
CHEMBL555241	Cc1cc2cc(NC(=O)c3oc(nn3)c4ccccc4N)ccc2[nH]1	IC50 (nM)	=	6000	-1	Cruzipain (T. cruzi)	0.164991	P25779	Training	0.125	0.002	0.032	0.003	0.019	0.004	0.014	7.477	7.212	7.454	7.352	7.516	7.453	7.584	1.134	1.098	1.132	1.118	1.141	1.133	1.151	52.337	54.793	54.13	54.897	54.309	54.797	54.289	74.697	5.729	35.202	11.391	31.135	15.172	30.448	422.115	423.957	413.985	413.3	405.476
CHEMBL1292	CC(C)\N=C\1/C=C2N(c3ccc(Cl)cc3)c4ccccc4N=C2C=C1Nc5ccc(Cl)cc5	IC50 (nM)	=	6000	-1	Cruzipain (T. cruzi)	0.164991	P25779	Training	0.215	0.063	0.073	0.042	0.048	0.04	0.043	7.046	6.914	7.031	6.984	7.048	7.024	7.058	1.511	1.14	1.195	1.118	1.131	1.099	1.102	72.77	80.808	84.439	89.046	91.391	93.862	95.078	13.962	0	8.108	1.293	7.223	2.723	6.615	472.409	462.744	454.48	451.881	446.738
CHEMBL550025	Nc1ccccc1c2oc(nn2)C(=O)NCc3ccc4OCOc4c3	IC50 (nM)	=	6000	-1	Cruzipain (T. cruzi)	0.164991	P25779	Test	0.13	0.035	0.046	0.019	0.03	0.018	0.025	7.794	7.438	7.691	7.563	7.725	7.654	7.776	1.182	1.133	1.168	1.15	1.173	1.163	1.18	47.116	48.863	48.413	48.847	48.51	48.763	48.499	71.54	5.729	35.778	12.069	31.823	15.953	31.475	402.783	400.624	397.866	393.039	389.243
CHEMBL119213	NC(=S)\N=N\c1c(O)[nH]c2ccc(Cl)cc12	IC50 (nM)	=	6000	-1	Cruzipain (T. cruzi)	0.164991	P25779	Training	0.14	0.016	0.037	0.007	0.024	0.002	0.018	7.748	7.329	7.506	7.424	7.536	7.498	7.575	2.003	1.378	1.665	1.399	1.616	1.427	1.613	59.081	63.479	62.378	63.769	62.791	63.583	62.722	166.933	16.081	131.767	34.153	123.601	44.431	122.638	421.394	427.826	417.697	415.155	408.378
CHEMBL2180342	CC(C)C1S\C(=N\N=C(/C)\COc2ccccc2)\N(C1=O)c3ccccc3	IC50 (nM)	=	6600	-1	Cruzipain (T. cruzi)	0.164991	P25779	Training	0.396	0.101	0.158	0.046	0.09	0.023	0.057	7.207	7.15	7.404	7.348	7.535	7.468	7.604	1.324	1.193	1.303	1.273	1.342	1.32	1.37	57.819	63.886	66.057	69.702	71.217	73.634	74.396	49.359	4.774	35.126	14.464	35.493	19.797	36.241	450.926	434.239	420.594	414.034	404.851
CHEMBL2402106	CS(=O)(=O)c1sc(C(=O)NC(=S)Nc2ccc(OC(F)(F)F)cc2)c3ccccc13	IC50 (nM)	=	6900	-1	Cruzipain (T. cruzi)	0.164991	P25779	Training	0.267	0.05	0.089	0.037	0.065	0.035	0.054	8.345	7.474	8.215	7.541	8.173	7.602	8.19	1.89	1.666	1.928	1.876	2.047	2.063	2.162	73.565	81.487	80.304	86.698	84.84	90.617	87.918	104.876	15.894	85.756	33.535	86.026	46.1	87.737	404.375	417.385	392.375	411.503	386.936
CHEMBL559646	Nc1ccccc1c2oc(nn2)C(=O)Nc3cccc(c3)N4CCCC4	IC50 (nM)	=	7000	-1	Cruzipain (T. cruzi)	0.164991	P25779	Test	0.221	0.119	0.131	0.084	0.091	0.063	0.067	7.439	7.23	7.46	7.382	7.546	7.49	7.63	1.129	1.101	1.133	1.122	1.145	1.138	1.157	49.973	52.108	51.912	52.624	52.325	52.811	52.496	62.639	5.538	31.57	11.328	29.438	14.863	29.892	425.265	421.499	413.441	409.532	402.579
CHEMBL560962	Cc1nn(nc1CNC(=O)c2oc(nn2)c3ccccc3N)c4ccccc4	IC50 (nM)	=	7000	-1	Cruzipain (T. cruzi)	0.164991	P25779	Training	0.164	0.022	0.043	0.023	0.028	0.021	0.024	7.568	7.355	7.582	7.522	7.663	7.625	7.737	1.145	1.117	1.149	1.14	1.16	1.155	1.171	50.104	52.494	52.11	52.699	52.367	52.61	52.267	70.526	9.164	36.144	14.941	32.894	18.643	32.905	412.272	410.365	399.542	395.454	388.901
CHEMBL21333	O=C(Nc1cccc2C(=O)C=C(Oc12)c3nn[nH]n3)c4ccc(OCCCCc5ccccc5)cc4	IC50 (nM)	=	7000	-1	Cruzipain (T. cruzi)	0.164991	P25779	Training	0.145	0.09	0.076	0.053	0.045	0.034	0.031	7.475	7.232	7.433	7.314	7.484	7.375	7.53	1.136	1.102	1.131	1.115	1.139	1.124	1.146	51.033	53.646	54.548	56.359	57.005	58.445	58.783	43.402	11.592	27.767	8.308	23.089	7.267	20.821	426.471	425.736	417.75	416.71	410.43
CHEMBL2180344	C\C(=N/N=C\1/SC(C(=S)N1c2ccccc2)c3ccccc3)\COc4ccccc4	IC50 (nM)	=	7000	-1	Cruzipain (T. cruzi)	0.164991	P25779	Training	0.205	0.014	0.058	0.016	0.036	0.013	0.026	6.964	6.956	7.105	7.095	7.199	7.191	7.262	1.47	1.246	1.45	1.375	1.522	1.455	1.57	71.994	79.471	83.767	89.061	92.037	95.652	97.272	69.036	4.244	48.509	16.252	49.124	22.895	50.156	471.727	458.13	448.945	445.778	438.642
CHEMBL418861	NC(=S)\N=N\c1c(O)[nH]c2ccc(Br)cc12	IC50 (nM)	=	7000	-1	Cruzipain (T. cruzi)	0.164991	P25779	Test	0.155	0.016	0.039	0.007	0.025	0.002	0.018	7.671	7.302	7.474	7.405	7.515	7.483	7.56	4.225	1.572	2.159	1.539	1.877	1.537	1.78	63.765	67.866	66.253	67.378	66.061	66.663	65.565	166.933	16.081	131.767	34.153	123.601	44.431	122.638	450.189	438	429.794	422.477	416.204
CHEMBL1172022	CC(C)C(NC(=O)c1occc1)C(=O)NCC(N2CCCCC2)c3occc3	IC50 (nM)	=	7000	-1	Cruzipain (T. cruzi)	0.164991	P25779	Training	0.521	0.284	0.322	0.221	0.24	0.182	0.196	7.558	7.343	7.644	7.519	7.728	7.623	7.788	1.149	1.119	1.162	1.144	1.174	1.159	1.182	43.135	45.769	45.773	46.897	46.666	47.344	47.007	43.858	0	32.968	6.313	31.023	10.458	30.751	422.936	408.85	400.406	394.501	388.258
CHEMBL91830	Cn1nc(cc1C(F)(F)F)c2ccc(\C=N\N=C(\N)/S)s2	IC50 (nM)	=	7000	-1	Cruzipain (T. cruzi)	0.164991	P25779	Training	0.241	0.015	0.061	0.003	0.037	0	0.027	8.503	7.613	8.059	7.65	7.899	7.657	7.813	1.884	1.367	1.561	1.392	1.512	1.407	1.504	58.029	63.885	61.725	63.556	62.248	63.454	62.474	165.523	9.013	84.11	26.022	76.218	34.786	77.328	390.876	399.395	389.591	396.306	390.295
CHEMBL3360923	CC(=CCC\C(=C/Cc1c(O)cc(O)c(C(=O)CCc2ccc(O)cc2)c1O)\C)C	IC50 (nM)	=	7100	-1	Cruzipain (T. cruzi)	0.164991	P25779	Training	0.444	0.083	0.211	0.113	0.206	0.121	0.212	7.391	6.903	7.042	6.921	7.036	6.928	7.037	1.129	1.059	1.079	1.061	1.078	1.062	1.078	46.216	50.452	49.445	50.538	49.902	50.783	50.162	64.28	0	15.57	0	14.104	0	13.551	442.005	460.582	454.663	458.677	454.632
CHEMBL555141	Nc1ccccc1c2oc(nn2)C(=O)NCc3c(Cl)cccc3Cl	IC50 (nM)	=	8000	-1	Cruzipain (T. cruzi)	0.164991	P25779	Test	0.136	0.026	0.041	0.004	0.026	0.002	0.022	7.694	7.287	7.55	7.45	7.63	7.563	7.714	1.767	1.238	1.358	1.261	1.332	1.262	1.321	55.297	58.225	57.244	57.611	56.854	56.978	56.28	67.421	6.154	34.633	12.509	32.1	16.427	32.441	429.564	429.419	421.291	416.661	409.137
CHEMBL564453	COc1ccc(OC)c(CNC(=O)c2oc(nn2)c3ccccc3N)c1	IC50 (nM)	=	8000	-1	Cruzipain (T. cruzi)	0.164991	P25779	Training	0.33	0.043	0.076	0.022	0.042	0.02	0.034	7.744	7.438	7.632	7.517	7.672	7.61	7.738	1.175	1.133	1.16	1.144	1.165	1.157	1.174	46.329	49.49	49.409	50.065	49.844	50.156	49.903	68.788	5.729	35.082	11.855	32.054	15.948	32.297	406.676	400.624	401.61	396.912	393.368
CHEMBL550773	Nc1ccccc1c2oc(nn2)C(=O)NCc3ccc(Cn4cccn4)cc3	IC50 (nM)	=	8000	-1	Cruzipain (T. cruzi)	0.164991	P25779	Training	0.132	0.021	0.048	0.013	0.033	0.015	0.028	7.47	7.27	7.462	7.408	7.542	7.512	7.628	1.132	1.106	1.133	1.126	1.145	1.141	1.157	48.298	49.972	49.538	50.054	49.7	49.988	49.675	64.592	7.178	32.347	12.263	30.125	15.863	30.775	421.58	418.51	412.772	407.493	402.765
CHEMBL108035	C\C(=N/N=C(/N)\S)\c1cccc(c1)c2ccccc2	IC50 (nM)	=	8000	-1	Cruzipain (T. cruzi)	0.164991	P25779	Training	0.176	0.022	0.029	0.015	0.019	0.01	0.013	6.943	6.914	7.1	7.074	7.202	7.193	7.284	1.379	1.13	1.232	1.168	1.249	1.203	1.267	53.975	57.915	57.516	58.726	58.276	58.898	58.554	130.948	6.944	77.017	19.849	72.24	27.347	68.979	467.734	459.225	443.531	441.969	431.431
CHEMBL2180670	CC(C)C1S\C(=N\N=C(/C)\COc2ccccc2)\N(C)C1=O	IC50 (nM)	=	8000	-1	Cruzipain (T. cruzi)	0.164991	P25779	Test	0.631	0.159	0.203	0.067	0.107	0.043	0.072	7.368	7.299	7.546	7.472	7.641	7.566	7.688	1.398	1.238	1.359	1.318	1.384	1.356	1.402	51.467	57.053	57.848	60.353	61.141	62.676	63.127	60.577	5.876	42.053	17.038	41.313	22.837	41.556	438.863	418.14	408.479	401.24	395.793
CHEMBL3233094	Oc1c(OCC(=O)NCCc2nc3ccccc3[nH]2)ccc4ccccc14	IC50 (nM)	=	8200	-1	Cruzipain (T. cruzi)	0.164991	P25779	Training	0.169	0.073	0.078	0.051	0.063	0.046	0.061	7.399	7.11	7.337	7.225	7.378	7.287	7.423	1.126	1.086	1.117	1.102	1.123	1.111	1.13	47.632	49.28	48.756	49.144	48.519	48.719	48.048	46.772	0	25.348	4.257	23.129	5.568	23.243	433.711	434.552	425.757	426.302	419.411
CHEMBL3352912	CC1(C)CCc2c(O)c(C(=O)CCc3ccc4OC5(C)CCCC(C)(C)C5Cc4c3)c(O)cc2O1	IC50 (nM)	=	8700	-1	Cruzipain (T. cruzi)	0.164991	P25779	Training	0.613	0.225	0.352	0.208	0.286	0.192	0.251	7.264	6.956	7.139	7.012	7.165	7.041	7.189	1.111	1.066	1.093	1.074	1.097	1.079	1.1	54.809	59.68	58.062	59.718	58.525	59.726	58.678	36.579	0	10.966	0	11.015	0	11.435	450.862	454.792	444.674	448.805	441.386
CHEMBL2180347	CCC1S\C(=N\N=C(/C)\COc2ccccc2)\N(C1=O)c3ccc(OC)cc3	IC50 (nM)	=	8700	-1	Cruzipain (T. cruzi)	0.164991	P25779	Training	0.43	0.098	0.121	0.04	0.065	0.02	0.043	7.373	7.268	7.496	7.408	7.579	7.503	7.627	1.34	1.208	1.313	1.271	1.343	1.316	1.369	56.016	61.971	64.255	67.577	69.229	71.521	72.475	50.639	4.629	35.298	14.149	35.393	19.631	36.27	439.536	421.441	412.579	407.238	400.822
CHEMBL3329506	Brc1ccc(cc1)c2csc(N\N=C\c3ccccn3)n2	IC50 (nM)	=	9500	-1	Cruzipain (T. cruzi)	0.164991	P25779	Test	0.065	-0.003	0.017	-0.003	0.011	-0.003	0.009	7.139	7.031	7.131	7.119	7.175	7.183	7.221	3.42	1.438	1.844	1.415	1.618	1.397	1.516	61.271	62.993	62.782	63.325	63.04	63.108	62.678	71.927	6.195	44.8	15.503	35.242	20.816	31.255	480.716	460.047	457.044	448.723	445.908
CHEMBL2180341	CCC1S\C(=N\N=C(/C)\COc2ccccc2)\N(C1=O)c3ccccc3	IC50 (nM)	=	9500	-1	Cruzipain (T. cruzi)	0.164991	P25779	Training	0.34	0.095	0.108	0.039	0.062	0.02	0.042	7.235	7.171	7.437	7.375	7.559	7.491	7.623	1.337	1.2	1.314	1.274	1.349	1.321	1.375	56.956	62.475	64.768	68.046	69.54	71.712	72.482	51.258	4.928	36.411	14.928	36.657	20.401	37.323	448.884	431.989	417.542	410.941	402.586
CHEMBL3233116	CC(=O)n1c(CCNC(=O)COc2ccc(Br)cc2)nc3ccccc13	IC50 (nM)	=	9900	-1	Cruzipain (T. cruzi)	0.164991	P25779	Training	0.305	0.083	0.122	0.062	0.107	0.056	0.103	7.521	7.283	7.623	7.409	7.695	7.49	7.748	2.795	1.294	1.585	1.276	1.417	1.257	1.339	50.872	52.661	51.331	52.029	50.773	51.335	50.221	38.582	0	29.482	2.633	29.491	3.886	29.75	448.727	425.353	414.249	412.428	401.384
CHEMBL108865	C\C(=N/N=C(/N)\S)\c1cccc(Oc2ccccc2)c1	IC50 (nM)	=	10000	-1	Cruzipain (T. cruzi)	0.164991	P25779	Training	0.168	0.021	0.028	0.014	0.019	0.01	0.013	7.188	7.094	7.32	7.241	7.383	7.333	7.426	1.399	1.153	1.259	1.191	1.273	1.223	1.288	49.721	53.223	53.095	54.63	54.485	55.481	55.387	128.661	6.642	75.87	19.459	72.19	27.505	69.741	450.948	439.776	422.943	423.887	413.813
CHEMBL109893	C\C(=N/N=C(/N)\S)\c1ccc(Oc2ccccc2)cc1	IC50 (nM)	=	10000	-1	Cruzipain (T. cruzi)	0.164991	P25779	Test	0.168	0.021	0.028	0.014	0.019	0.01	0.013	7.188	7.094	7.32	7.241	7.379	7.329	7.424	1.399	1.153	1.259	1.191	1.273	1.223	1.288	49.008	52.283	52.05	53.435	53.3	54.232	54.149	128.661	6.642	75.87	19.459	72.366	27.397	70.21	450.948	439.776	422.943	423.887	414.191
CHEMBL549676	Nc1ccccc1c2oc(nn2)C(=O)NCc3ccc(c(F)c3)C(F)(F)F	IC50 (nM)	=	10000	-1	Cruzipain (T. cruzi)	0.164991	P25779	Training	0.112	0.031	0.047	0.021	0.032	0.016	0.025	8.687	7.591	8.152	7.723	8.112	7.802	8.109	1.333	1.162	1.248	1.18	1.241	1.191	1.239	43.162	46.545	45.321	46.386	45.616	46.399	45.817	59.93	5.538	30.532	11.142	28.226	14.579	28.582	375.707	397.215	383.926	387.195	377.835
CHEMBL1078675	Cc1nc(sc1C(=O)N[C@@H](CCc2ccccc2)\C=C\S(=O)(=O)c3ccccc3)c4ccccc4	IC50 (nM)	=	10000	-1	Cruzipain (T. cruzi)	0.164991	P25779	Training	0.186	0.08	0.094	0.07	0.079	0.069	0.074	7.125	6.963	7.385	7.214	7.65	7.415	7.851	1.437	1.434	1.57	1.661	1.751	1.852	1.904	67.194	72.333	73.358	77.144	77.339	80.528	79.79	58.65	13.623	45.558	24.798	47.074	32.334	50.358	462.529	460.606	437.377	437.616	415.62
CHEMBL2180339	C\C(=N/N=C\1/SCC(=O)N1c2ccccc2)\COc3ccccc3	IC50 (nM)	=	10200	-1	Cruzipain (T. cruzi)	0.164991	P25779	Training	0.269	0.014	0.091	0.014	0.06	0.008	0.045	7.296	7.217	7.496	7.405	7.606	7.518	7.667	1.365	1.213	1.313	1.272	1.347	1.321	1.376	54.883	59.015	60.636	63.483	64.541	66.546	67.068	55.529	5.268	38.776	15.953	38.668	21.402	39.525	444.291	427.022	411.351	407.285	397.996
CHEMBL2180340	CC1S\C(=N\N=C(/C)\COc2ccccc2)\N(C1=O)c3ccccc3	IC50 (nM)	=	10800	-1	Cruzipain (T. cruzi)	0.164991	P25779	Test	0.312	0.058	0.082	0.031	0.052	0.019	0.037	7.264	7.193	7.46	7.395	7.573	7.507	7.633	1.35	1.206	1.322	1.272	1.353	1.321	1.378	56.562	61.642	63.434	66.523	67.839	69.878	70.605	53.308	5.092	37.322	15.278	37.455	20.841	38.085	446.68	429.588	415.381	408.548	401.385
CHEMBL1572619	O=C(COc1ccccc1)NCCc2nc3ccccc3[nH]2	IC50 (nM)	=	10900	-1	Cruzipain (T. cruzi)	0.164991	P25779	Training	0.202	0.091	0.097	0.066	0.081	0.061	0.08	7.361	7.165	7.439	7.306	7.52	7.397	7.589	1.119	1.093	1.131	1.113	1.143	1.126	1.153	41.659	42.542	42.048	42.537	41.929	42.266	41.601	38.8	0	28.697	4.201	28.673	6.109	29.691	434.644	427.726	416.193	416.265	406.388
CHEMBL1173325	CC(NC(=O)c1ccccc1Cl)C(=O)OC(C(=O)Nc2cc(ccc2Cl)C(F)(F)F)c3ccccc3	IC50 (nM)	=	11000	-1	Cruzipain (T. cruzi)	0.164991	P25779	Training	0.158	0.046	0.062	0.029	0.046	0.026	0.042	8.219	7.41	7.997	7.598	7.986	7.706	7.992	1.66	1.219	1.354	1.24	1.315	1.247	1.302	51.56	55.47	54.144	55.804	55.061	56.159	55.598	34.689	0	30.462	3.563	29.211	6.557	28.442	413.244	419.224	400.406	400.805	389.491
CHEMBL541083	Cc1cc(NC(=O)c2oc(nn2)c3ccccc3N)n[nH]1	IC50 (nM)	=	11000	-1	Cruzipain (T. cruzi)	0.164991	P25779	Training	0.144	0.002	0.029	0.003	0.019	0.005	0.015	7.793	7.473	7.751	7.628	7.825	7.738	7.899	1.177	1.134	1.173	1.156	1.184	1.172	1.195	44.975	47.4	46.881	47.763	47.316	47.915	47.485	92.877	13.846	46.797	18.442	42.889	22.585	42.732	394.106	396.42	385.794	384.604	376.203
CHEMBL572120	Nc1ccccc1c2oc(nn2)C(=O)NC3Cc4ccccc4C3	IC50 (nM)	=	11000	-1	Cruzipain (T. cruzi)	0.164991	P25779	Test	0.129	0.064	0.077	0.05	0.06	0.045	0.051	7.403	7.148	7.384	7.3	7.466	7.411	7.549	1.125	1.09	1.123	1.112	1.135	1.128	1.147	50.206	52.207	51.818	52.449	52.016	52.421	51.986	67.421	5.934	33.149	11.855	30.204	15.221	30.027	429.564	432.082	422.638	420.337	412.039
CHEMBL3291135	Cc1c(\C=N\NC(=O)c2ccc(cc2)[N+](=O)[O-])no[n+]1[O-]	IC50 (nM)	=	11200	-1	Cruzipain (T. cruzi)	0.164991	P25779	Training	0.488	-0.236	0.28	-0.186	0.218	-0.151	0.18	8.424	8.043	8.24	8.075	8.217	8.081	8.198	1.27	1.214	1.244	1.219	1.24	1.22	1.237	38.208	40.451	39.402	40.058	39.608	40.194	39.867	109.127	19.609	61.059	20.064	51.484	20.969	47.122	353.378	359.043	348.516	348.869	344.046
CHEMBL2180346	CCC1S\C(=N\N=C(/C)\COc2ccccc2)\N(C1=O)c3ccc(C)cc3	IC50 (nM)	=	11800	-1	Cruzipain (T. cruzi)	0.164991	P25779	Training	0.417	0.092	0.119	0.038	0.066	0.021	0.043	7.207	7.15	7.404	7.348	7.529	7.468	7.599	1.324	1.193	1.303	1.265	1.339	1.314	1.367	57.196	62.984	64.918	68.261	69.714	71.964	72.788	49.359	4.774	35.126	14.464	35.606	19.899	36.53	450.926	434.239	420.594	413.837	405.493
CHEMBL566068	Oc1cc([nH]n1)c2ccc(Cl)c(Cl)c2	IC50 (nM)	=	12000	-1	Cruzipain (T. cruzi)	0.164991	P25779	Training	0.088	0	0.017	0.007	0.009	0.006	0.007	7.772	7.21	7.345	7.214	7.268	7.206	7.237	2.209	1.329	1.51	1.394	1.418	1.383	1.386	53.244	57.047	56.117	57.013	56.636	56.952	56.718	52.968	11.077	22.158	9.147	16.482	8.44	13.335	440.198	449.719	447.141	451.019	449.089
CHEMBL566931	Cc1ccc(Cl)cc1NC(=O)CCC(=O)Nc2cc(Cl)ccc2C	IC50 (nM)	=	12000	-1	Cruzipain (T. cruzi)	0.164991	P25779	Test	0.357	0.05	0.101	0.048	0.077	0.049	0.073	7.465	7.139	7.501	7.26	7.585	7.358	7.655	1.737	1.218	1.346	1.212	1.294	1.21	1.272	50.583	53.017	50.872	51.767	50.114	50.669	49.321	36.342	0	32.991	0	33.571	2.026	34.073	451.284	444.768	428.421	428.779	415.469
CHEMBL566932	CC(=C)CSc1cc(N)c(C#N)c(c2ccc(C)cc2)c1C#N	IC50 (nM)	=	12000	-1	Cruzipain (T. cruzi)	0.164991	P25779	Training	0.337	-0.034	0.151	-0.026	0.107	-0.02	0.074	6.866	6.809	6.946	6.932	7.082	7.041	7.19	1.313	1.155	1.194	1.151	1.173	1.149	1.167	66.893	68.577	65.686	65.173	62.862	62.323	60.676	106.481	0	74.052	0	86.049	0	97.967	474.041	469.948	461.561	454.146	445.906
CHEMBL567145	CCN(Cc1ccccc1)c2nc3c(nnn3c4ccc(Cl)cc24)S(=O)(=O)c5ccccc5	IC50 (nM)	=	12000	-1	Cruzipain (T. cruzi)	0.164991	P25779	Training	0.189	0.05	0.066	0.022	0.037	0.011	0.026	7.351	7.186	7.538	7.42	7.807	7.615	8.031	1.521	1.45	1.573	1.663	1.758	1.868	1.927	75.394	82.637	84.613	89.146	89.693	93.405	92.645	35.8	20.389	33.549	29.194	43.523	37.812	52.904	444.78	438.468	420.725	416.938	398.8
CHEMBL571065	Cc1sc(NC(=S)NC(=O)C2CCCCC2)c(C(=O)N)c1C	IC50 (nM)	=	12000	-1	Cruzipain (T. cruzi)	0.164991	P25779	Training	0.57	0.228	0.209	0.16	0.136	0.109	0.095	7.375	7.104	7.459	7.225	7.546	7.298	7.593	1.677	1.34	1.605	1.371	1.617	1.397	1.626	64.675	69.891	68.589	70.913	69.451	71.359	69.779	153.478	0	113.974	0	113.118	2.223	112.461	443.082	443.413	427.611	430.103	416.5
CHEMBL576039	CCSc1nnc(NC(=O)c2ccc(Br)s2)s1	IC50 (nM)	=	12000	-1	Cruzipain (T. cruzi)	0.164991	P25779	Test	0.345	0.067	0.083	0.008	0.036	-0.003	0.019	7.46	7.228	7.511	7.352	7.601	7.441	7.665	4.735	1.914	2.892	1.88	2.431	1.873	2.181	86.274	90.768	88.837	90.431	88.619	89.592	88.124	176.676	8.745	127	26.651	106.703	37.489	93.312	479.607	456.22	447.544	437.179	430.165
CHEMBL565862	COc1ccc(cc1)S(=O)(=O)Nc2nc3ccccc3nc2NCc4ccc5OCOc5c4	IC50 (nM)	=	12000	-1	Cruzipain (T. cruzi)	0.164991	P25779	Training	0.2	0.031	0.057	0.024	0.036	0.024	0.031	7.647	7.356	7.788	7.527	8.029	7.697	8.277	1.347	1.44	1.527	1.665	1.742	1.907	1.949	60.553	64.828	65.892	69.517	70.305	74.252	74.191	51.414	17.256	48.664	30.69	59.396	41.792	72.648	418.861	413.632	399.851	400.957	381.337
CHEMBL566064	O=C(Nc1nc(cs1)c2ccc(cc2)S(=O)(=O)N3CCCCCC3)c4cccs4	IC50 (nM)	=	12000	-1	Cruzipain (T. cruzi)	0.164991	P25779	Training	0.296	0.205	0.18	0.13	0.12	0.088	0.092	7.353	7.167	7.711	7.463	8.022	7.669	8.246	1.751	1.639	1.802	1.846	1.943	2.028	2.071	74.4	78.387	77.837	80.63	79.682	82.202	80.688	98.646	17.124	70.288	30.739	66.989	39.682	67.939	448.161	440.898	414.732	411.33	389.781
CHEMBL567335	Oc1c(NC(=O)CN2C(=O)Oc3ccccc23)oc(c4ccccc4)c1c5ccccc5	IC50 (nM)	=	12000	-1	Cruzipain (T. cruzi)	0.164991	P25779	Training	0.076	0.016	0.033	0.011	0.028	0.01	0.026	7.507	7.204	7.56	7.383	7.679	7.518	7.765	1.144	1.101	1.151	1.126	1.168	1.145	1.18	55.719	58.316	58.22	59.273	58.649	59.175	58.401	43.909	0	28.999	2.822	27.216	5.023	26.153	429.59	425.492	413.844	408.732	399.837
CHEMBL567356	O=C(COC(=O)c1cccc(Oc2ccccc2)c1)Nc3oc(nn3)c4ccccc4	IC50 (nM)	=	12000	-1	Cruzipain (T. cruzi)	0.164991	P25779	Test	0.061	0.004	0.032	0.006	0.032	0.006	0.034	7.627	7.348	7.724	7.517	7.825	7.643	7.908	1.16	1.121	1.174	1.145	1.189	1.163	1.201	45.371	46.423	45.744	46.318	45.587	45.978	45.275	45.253	4.615	37.79	6.597	36.826	8.939	36.709	418.782	411.328	399.105	395.888	386.788
CHEMBL577938	Nc1c(C#N)c(cc(c2ccccc2)c1C#N)c3occc3	IC50 (nM)	=	12000	-1	Cruzipain (T. cruzi)	0.164991	P25779	Training	0.017	-0.003	0.006	-0.003	0.004	-0.004	0.004	7.118	6.977	7.128	7.072	7.225	7.154	7.302	1.084	1.065	1.085	1.077	1.097	1.088	1.106	58.347	59.363	58.154	57.11	55.468	54.45	53.056	90.074	0	72.79	0	88.199	0.764	99.803	451.552	447.982	441.451	435.544	429.349
CHEMBL579075	COc1ccc(\C=N\NC(=O)c2ccc(Br)cc2)cc1Cn3cc(Cl)cn3	IC50 (nM)	=	12000	-1	Cruzipain (T. cruzi)	0.164991	P25779	Training	0.238	0.007	0.056	0.002	0.033	0	0.025	7.516	7.298	7.432	7.365	7.47	7.421	7.515	2.999	1.344	1.636	1.311	1.439	1.277	1.354	54.768	57.04	56.016	56.52	55.737	55.979	55.305	32.019	6.846	23.178	8.168	21.784	9.78	21.796	454.898	431.909	432.952	421.595	420.586
CHEMBL3352911	CC(=CCc1cc(CCC(=O)c2c(O)cc3OC(C)(C)CCc3c2O)ccc1O)C	IC50 (nM)	=	12000	-1	Cruzipain (T. cruzi)	0.164991	P25779	Training	0.519	0.111	0.251	0.113	0.2	0.109	0.178	7.391	6.97	7.147	7.009	7.157	7.03	7.173	1.129	1.068	1.094	1.074	1.096	1.077	1.098	49.586	53.998	52.361	53.606	52.486	53.378	52.437	53.478	0	14.243	0	13.32	0	13.402	442.005	453.345	444.395	449.08	442.768
CHEMBL12998	CCCCCCNC(=O)Nc1ccc(cc1)S(=O)(=O)Nc2ccc(CCNC[C@H](O)COc3ccc(O)cc3)cc2	IC50 (nM)	=	12000	-1	Cruzipain (T. cruzi)	0.164991	P25779	Test	0.384	0.229	0.217	0.137	0.13	0.08	0.079	7.554	7.226	7.744	7.471	8.054	7.675	8.325	1.298	1.373	1.48	1.615	1.712	1.877	1.934	48.46	52.664	54.193	58.635	60.341	65.304	66.241	59.194	14.63	52.358	25.388	64.94	35.783	77.434	426.401	427.384	403.965	405.937	381.278
CHEMBL566920	Clc1cccc(c1)C(=O)Nc2ccc(cc2)\N=N\c3ccccc3	IC50 (nM)	=	12000	-1	Cruzipain (T. cruzi)	0.164991	P25779	Training	0.034	0.002	0.008	0.002	0.006	0.002	0.005	7.212	7.094	7.333	7.27	7.448	7.375	7.514	1.399	1.143	1.215	1.155	1.197	1.162	1.189	50.429	51.997	51.614	52.418	52.104	52.631	52.36	30.902	10.912	27.172	10.597	26.809	10.818	26.867	455.923	445.841	430.559	423.877	414.693
CHEMBL567132	C(Nc1ncnc2sc(cc12)c3ccccc3)C4COc5ccccc5O4	IC50 (nM)	=	12000	-1	Cruzipain (T. cruzi)	0.164991	P25779	Training	0.151	0.077	0.089	0.055	0.064	0.042	0.05	7.207	7.042	7.137	7.084	7.123	7.094	7.116	1.324	1.183	1.265	1.214	1.267	1.235	1.272	63.154	65.871	66.904	68.197	68.879	69.691	70.194	53.515	0	28.786	1.599	24.56	3.684	22.628	450.926	445.357	446.146	444.671	445.388
CHEMBL567337	O=C(Nc1nc(cs1)c2cccs2)c3ccc(cc3)S(=O)(=O)N4CCCC4	IC50 (nM)	=	12000	-1	Cruzipain (T. cruzi)	0.164991	P25779	Training	0.242	0.155	0.144	0.102	0.101	0.075	0.083	7.416	7.207	7.765	7.495	8.056	7.686	8.265	1.807	1.677	1.837	1.862	1.964	2.026	2.076	75.642	78.989	77.344	79.252	77.477	79.311	77.325	105.954	18.162	73.377	27.884	69.611	35.551	69.524	444.024	437.074	410.808	408.275	387.098
CHEMBL567529	Cn1c(nc2ccccc12)C(C#N)C(=O)c3sc4ccccc4c3Cl	IC50 (nM)	=	12000	-1	Cruzipain (T. cruzi)	0.164991	P25779	Test	0.185	0.006	0.034	0.011	0.018	0.01	0.013	7.19	7.026	7.195	7.137	7.308	7.223	7.399	1.628	1.235	1.331	1.275	1.304	1.27	1.284	75.781	79.159	78.214	77.919	76.208	75.218	73.177	73.812	0	49.92	4.488	58.141	6.879	69.108	461.559	451.31	445.351	438.627	432.307
CHEMBL567959	Cc1ccc(cc1)C(=O)Nc2nc(cs2)c3cc(Cl)sc3Cl	IC50 (nM)	=	12000	-1	Cruzipain (T. cruzi)	0.164991	P25779	Training	0.181	0.002	0.045	0.002	0.026	0.004	0.019	7.324	7.021	7.267	7.121	7.337	7.197	7.398	2.326	1.476	1.822	1.452	1.695	1.47	1.624	79.1	83.336	81.395	82.68	81.098	81.646	80.108	99.875	0	59.653	2.379	51.094	5.805	47.507	471.838	466.825	456.911	453.215	445.996
CHEMBL3233093	OCc1c(OCC(=O)NCCc2nc3ccccc3[nH]2)ccc4ccccc14	IC50 (nM)	=	12700	-1	Cruzipain (T. cruzi)	0.164991	P25779	Training	0.219	0.085	0.096	0.055	0.074	0.048	0.069	7.367	7.091	7.286	7.165	7.32	7.221	7.36	1.122	1.083	1.11	1.093	1.115	1.101	1.121	48.438	50.467	50.295	50.78	50.192	50.42	49.761	45.102	0	24.698	3.151	22.445	4.415	22.138	436.221	436.723	430.918	431.656	425.595
CHEMBL3233085	[O-][N+](=O)c1ccccc1OCC(=O)NCCc2nc3ccccc3[nH]2	IC50 (nM)	=	13200	-1	Cruzipain (T. cruzi)	0.164991	P25779	Training	0.349	-0.079	0.234	-0.1	0.217	-0.11	0.216	7.794	7.526	7.841	7.708	7.953	7.822	8.039	1.182	1.143	1.188	1.169	1.205	1.185	1.217	41.797	42.973	41.791	42.116	40.96	41.226	40.159	67.432	5.937	46.369	9.287	44.789	10.546	44.64	402.783	399.349	383.864	382.904	370.592
CHEMBL3233092	O=Cc1c(OCC(=O)NCCc2nc3ccccc3[nH]2)ccc4ccccc14	IC50 (nM)	=	13500	-1	Cruzipain (T. cruzi)	0.164991	P25779	Test	0.159	0.069	0.072	0.047	0.056	0.04	0.052	7.367	7.142	7.373	7.235	7.418	7.296	7.455	1.122	1.091	1.123	1.104	1.129	1.113	1.135	48.987	50.266	49.859	50.265	49.648	49.89	49.281	40.892	0	28.105	2.947	25.823	3.987	24.757	436.221	431.305	424.678	424.093	418.29
CHEMBL552725	Nc1ccccc1c2oc(nn2)C(=O)NC3CCCCCC3	IC50 (nM)	=	14000	-1	Cruzipain (T. cruzi)	0.164991	P25779	Training	0.327	0.276	0.245	0.208	0.182	0.154	0.136	7.485	7.225	7.514	7.435	7.641	7.586	7.752	1.136	1.101	1.141	1.131	1.16	1.152	1.175	44.647	46.773	46.806	47.74	47.627	48.272	48.04	73.55	6.646	38.04	13.871	35.883	18.292	36.358	422.796	423.452	410.634	406.109	395.586
CHEMBL561361	Cc1oc(CNC(=O)c2oc(nn2)c3ccccc3N)cc1	IC50 (nM)	=	14000	-1	Cruzipain (T. cruzi)	0.164991	P25779	Training	0.209	0.028	0.062	0.017	0.044	0.019	0.037	7.727	7.407	7.71	7.577	7.771	7.696	7.84	1.171	1.127	1.17	1.152	1.179	1.168	1.189	44.567	46.794	46.257	47.003	46.639	47.104	46.814	81.399	6.646	40.211	14.647	36.669	19.549	36.738	405.888	403.768	392.746	391.548	383.528
CHEMBL118210	Cc1cc(C)c2[nH]c(O)c(\N=N\C(=N)S)c2c1	IC50 (nM)	=	15000	-1	Cruzipain (T. cruzi)	0.164991	P25779	Training	0.349	0.008	0.071	0.004	0.045	0.001	0.034	7.47	7.269	7.459	7.395	7.522	7.489	7.587	1.491	1.186	1.292	1.218	1.304	1.245	1.322	54.929	59.699	58.685	60.224	59.239	60.108	59.214	178.728	15.277	117.546	31.548	109.863	40.781	109.095	426.254	421.723	410.122	408.67	400.781
CHEMBL119756	NC(=S)\N=N\c1c(O)[nH]c2ccc(F)cc12	IC50 (nM)	=	15000	-1	Cruzipain (T. cruzi)	0.164991	P25779	Test	0.12	0.016	0.033	0.007	0.023	0.003	0.017	8.114	7.439	7.646	7.503	7.624	7.561	7.64	1.615	1.305	1.551	1.347	1.548	1.386	1.566	51.888	56.539	56.144	57.89	57.41	58.472	57.973	166.933	16.081	131.767	34.153	123.601	44.431	122.638	395.184	412.17	401.92	403.887	397.542
CHEMBL1241726	Clc1ccc2c(NCCCN3CCOCC3)ccnc2c1	IC50 (nM)	=	15000	-1	Cruzipain (T. cruzi)	0.164991	P25779	Training	0.531	0.277	0.365	0.259	0.294	0.23	0.246	7.314	7.148	7.173	7.106	7.131	7.078	7.104	1.456	1.164	1.226	1.154	1.193	1.15	1.181	45.896	48.059	48.69	49.787	50.209	51.028	51.371	23.321	0	9.339	0.494	7.506	0.55	6.865	449.054	435.803	444.373	441.951	445.339
CHEMBL119345	Cc1ccc2[nH]c(O)c(\N=N\C(=N)S)c2c1	IC50 (nM)	=	15000	-1	Cruzipain (T. cruzi)	0.164991	P25779	Training	0.218	0.008	0.051	0.001	0.031	-0.002	0.023	7.53	7.309	7.515	7.44	7.584	7.538	7.648	1.521	1.196	1.309	1.23	1.323	1.259	1.342	53.178	57.118	56.34	57.837	57.038	57.893	57.132	189.899	16.081	124.461	33.46	116.882	43.38	116.122	421.394	417.393	404.6	404.057	394.614
[truncated: 1,220 more rows]
[truncated: 219 more columns]

## Sheet: S3
tg	avg[TmpAq0(HYD)]tg	avg[TmpAq1(HYD)]tg	avg[TmpAq2(HYD)]tg	avg[TmpAq3(HYD)]tg	avg[TmpAq4(HYD)]tg	avg[TmpAq5(HYD)]tg	avg[TmpAq6(HYD)]tg	avg[TmpAq0(E)]tg	avg[TmpAq1(E)]tg	avg[TmpAq2(E)]tg	avg[TmpAq3(E)]tg	avg[TmpAq4(E)]tg	avg[TmpAq5(E)]tg	avg[TmpAq6(E)]tg	avg[TmpAq0(AW)]tg	avg[TmpAq1(AW)]tg	avg[TmpAq2(AW)]tg	avg[TmpAq3(AW)]tg	avg[TmpAq4(AW)]tg	avg[TmpAq5(AW)]tg	avg[TmpAq6(AW)]tg	avg[TmpAq0(POL)]tg	avg[TmpAq1(POL)]tg	avg[TmpAq2(POL)]tg	avg[TmpAq3(POL)]tg	avg[TmpAq4(POL)]tg	avg[TmpAq5(POL)]tg	avg[TmpAq6(POL)]tg	avg[TmpAq0(PSA)]tg	avg[TmpAq1(PSA)]tg	avg[TmpAq2(PSA)]tg	avg[TmpAq3(PSA)]tg	avg[TmpAq4(PSA)]tg	avg[TmpAq5(PSA)]tg	avg[TmpAq6(PSA)]tg	avg[TmpAq0(V)]tg	avg[TmpAq1(V)]tg	avg[TmpAq2(V)]tg	avg[TmpAq3(V)]tg	avg[TmpAq4(V)]tg	avg[TmpAq5(V)]tg	avg[TmpAq6(V)]tg	avg[LmpAq0(HYD)A]tg	avg[LmpAq1(HYD)A]tg	avg[LmpAq2(HYD)A]tg	avg[LmpAq3(HYD)A]tg	avg[LmpAq4(HYD)A]tg	avg[LmpAq5(HYD)A]tg	avg[LmpAq6(HYD)A]tg
[truncated: 10 more rows]
[truncated: 210 more columns]

[truncated: 2 more sheets: S4, S5]
