# Supplementary material for: QSAR Modeling for Multi-Target Drug Discovery: Designing Simultaneous Inhibitors of Proteins in Diverse Pathogenic Parasites
Source: Front Chem. 2021 Mar 10;9:634663. doi: 10.3389/fchem.2021.634663 (PMC7987820; doi:10.3389/fchem.2021.634663)
Supplement: Supplementary file 5 [file table2.xlsx]

## Sheet: S1
QSAR Modeling for Multi-Target Drug Discovery: Designing Simultaneous Inhibitors of Proteins in Diverse Pathogenic Parasites
Valeria V. Kleandrova1, Luciana Scotti2, Francisco Jaime Bezerra Mendonça Junior3, Eugene Muratov4, Marcus T. Scotti2*, and Alejandro Speck-Planche2*
1Laboratory of Fundamental and Applied Research of Quality and Technology of Food Production, Moscow State University of Food Production, Volokolamskoe shosse 11, 125080, Moscow, Russian Federation 2Postgraduate Program in Natural and Synthetic Bioactive Products, Federal University of Paraíba, 58051-900, João Pessoa, Brazil 3Laboratory of Synthesis and Drug Delivery, State University of Paraíba,…
*Correspondence: Marcus T. Scotti (mtscotti@gmail.com) Alejandro Speck-Planche (alejspivanovich@gmail.com)

## Sheet: S2
TRAINING SET
tg	NTotal(tg)	NActive(tg)	NInactive(tg)	[Sn(%)]tg	[Sp(%)]tg
Plasmepsin 2 (P. falciparum)	191	123	68	88.6179	80.8824
DHODH (P. falciparum)	377	143	234	83.2168	86.7521
Cruzipain (T. cruzi)	279	110	169	90	92.3077
Dihydrofolate reductase (T. gondii)	495	259	236	85.3282	69.9153
Glycylpeptide N-tetradecanoyltransferase (T. brucei brucei)	349	153	196	83.6601	90.3061
TEST SET
tg	NTotal(tg)	NActive(tg)	NInactive(tg)	[Sn(%)]tg	[Sp(%)]tg
Plasmepsin 2 (P. falciparum)	62	41	21	80.4878	80.9524
DHODH (P. falciparum)	125	47	78	80.8511	78.2051
Cruzipain (T. cruzi)	92	36	56	72.2222	83.9286
Dihydrofolate reductase (T. gondii)	164	85	79	83.5294	65.8228
Glycylpeptide N-tetradecanoyltransferase (T. brucei brucei)	115	50	65	80	90.7692
tg: It refers to the target proteins.
NTotal(tg): Total number of molecules depending on the target.
NActive(tg): Number of active molecules depending on the target.
NInactive(tg): Number of inactive molecules depending on the target.
[Sn(%)]tg: Local sensitivity expressed as the percentage of molecules correctly classified as active depending on the target.
[Sp(%)]tg: Local specificity expressed as the percentage of molecules correctly classified as inactive depending on the target.
