# Supplementary material for: QSAR Modeling for Multi-Target Drug Discovery: Designing Simultaneous Inhibitors of Proteins in Diverse Pathogenic Parasites
Source: Front Chem. 2021 Mar 10;9:634663. doi: 10.3389/fchem.2021.634663 (PMC7987820; doi:10.3389/fchem.2021.634663)
Supplement: Supplementary file 6 [file table3.xlsx]

## Sheet: S1
QSAR Modeling for Multi-Target Drug Discovery: Designing Simultaneous Inhibitors of Proteins in Diverse Pathogenic Parasites
Valeria V. Kleandrova1, Luciana Scotti2, Francisco Jaime Bezerra Mendonça Junior3, Eugene Muratov4, Marcus T. Scotti2*, and Alejandro Speck-Planche2*
1Laboratory of Fundamental and Applied Research of Quality and Technology of Food Production, Moscow State University of Food Production, Volokolamskoe shosse 11, 125080, Moscow, Russian Federation 2Postgraduate Program in Natural and Synthetic Bioactive Products, Federal University of Paraíba, 58051-900, João Pessoa, Brazil 3Laboratory of Synthesis and Drug Delivery, State University of Paraíba,…
*Correspondence: Marcus T. Scotti (mtscotti@gmail.com) Alejandro Speck-Planche (alejspivanovich@gmail.com)

## Sheet: S2
EXTREME	D[TmpAq2(HYD)]tg	D[TmpAq5(PSA)]tg	D[LmpAq6(POL)A]tg	D[LmpAq0(PSA)A]tg	D[LmpAq6(PSA)A]tg	D[LmpAq6(POL)C]tg	D[LmpAq1(V)C]tg	D[LmpAq5(POL)P]tg	D[LmpAq0(PSA)Y]tg
MAXIMUM VALUE	1.806	2.838	1.119	1.925	1.98	1.831	1.597	1.483	1.733
MINIMUM VALUE	-1.087	-0.738	-0.783	-0.758	-1.053	-1.057	-0.939	-1.115	-0.618
This spreadsheet contains the applicability domain according to the descriptor space approach, which is defined by the maximum and minimum values of each molecular descriptor present in the mt-QSAR-MLP model. In this work, only the molecules correctly classified in the training set were considered to define the applicability domain.

## Sheet: S3
CMPD_CHEMBLID	CANONICAL_SMILES	Activity Measure	RELATION	VALUE	IAi(tg)	tg	p(tg)	PROTEIN_ACCESSION	Series	D[TmpAq2(HYD)]tg	D[TmpAq5(PSA)]tg	D[LmpAq6(POL)A]tg	D[LmpAq0(PSA)A]tg	D[LmpAq6(PSA)A]tg	D[LmpAq6(POL)C]tg	D[LmpAq1(V)C]tg	D[LmpAq5(POL)P]tg	D[LmpAq0(PSA)Y]tg		LS_D[TmpAq2(HYD)]tg	LS_D[TmpAq5(PSA)]tg	LS_D[LmpAq6(POL)A]tg	LS_D[LmpAq0(PSA)A]tg	LS_D[LmpAq6(PSA)A]tg	LS_D[LmpAq6(POL)C]tg	LS_D[LmpAq1(V)C]tg	LS_D[LmpAq5(POL)P]tg	LS_D[LmpAq0(PSA)Y]tg	TSAD
CHEMBL257594	Cc1ccc2c(NNC(=O)c3ccccc3O)c4ccccc4nc2c1C	IC50 (nM)	=	0.13	1	Plasmepsin 2 (P. falciparum)	0.113	P46925	Training	-1.008	0.077	-0.277	0.243	-0.118	-0.692	-0.939	0.857	0.139		1	1	1	1	1	1	1	1	1	9
CHEMBL1790774	CCCCNC(=O)C[C@H](O)[C@H](CC(C)C)NC(=O)[C@@H](NC(=O)c1ccc(Oc2ccc(cc2)C(=O)N[C@H](CC(C)C)C(=O)N[C@H](CCCCN)C(=O)NCCCC(C)Nc3cc(OC)cc4cccnc34)cc1)[C@H](C)CC	IC50 (nM)	=	0.59	1	Plasmepsin 2 (P. falciparum)	0.113	P46925	Training	0.334	0.178	-0.15	0.436	0.231	-0.093	0.388	-0.388	0.252		1	1	1	1	1	1	1	1	1	9
CHEMBL296588	CC(C)C[C@H](NC(=O)[C@H](C)NC(=O)C[C@H](O)[C@H](CC(C)C)NC(=O)[C@@H](NC(=O)[C@@H](NC(=O)CC(C)C)C(C)C)C(C)C)[C@@H](O)CC(=O)O	IC50 (nM)	=	0.68	1	Plasmepsin 2 (P. falciparum)	0.113	P46925	Training	0.968	0.336	-0.109	0.874	0.634	0.17	1.073	-1.033	0.51		1	1	1	1	1	1	1	1	1	9
CHEMBL1790773	CCCCNC(=O)C[C@H](O)[C@H](CC(C)C)NC(=O)[C@@H](NC(=O)c1ccc2cc(ccc2c1)C(=O)N[C@H](CC(C)C)C(=O)N[C@H](CCCCN)C(=O)NCCCC(C)Nc3cc(OC)cc4cccnc34)[C@H](C)CC	IC50 (nM)	=	1.51	1	Plasmepsin 2 (P. falciparum)	0.113	P46925	Test	0.376	0.18	-0.168	0.458	0.221	-0.066	0.452	-0.301	0.265		1	1	1	1	1	1	1	1	1	9
CHEMBL3915894	COc1ccc(cc1)C2(NC(=N)N(Cc3ccccc3C(F)(F)F)C2=O)c4ccc(OC)cc4	IC50 (nM)	=	1.88	1	Plasmepsin 2 (P. falciparum)	0.113	P46925	Training	-0.864	0.032	0.311	0.02	0.094	0.067	-0.711	0.238	0.007		1	1	1	1	1	1	1	1	1	9
CHEMBL3960302	COc1ccc(cc1)C2(NC(=N)N(C3CCN(CC3)C(=O)c4ccccc4)C2=O)c5ccc(OC)cc5	IC50 (nM)	=	2	1	Plasmepsin 2 (P. falciparum)	0.113	P46925	Training	-0.49	0.006	0.347	0.128	0.106	0.218	-0.416	-0.012	0.071		1	1	1	1	1	1	1	1	1	9
CHEMBL3930179	COc1ccc(cc1)C2(NC(=N)N(CC34CC5CC(CC(C5)C3)C4)C2=O)c6ccc(OC)cc6	IC50 (nM)	=	2	1	Plasmepsin 2 (P. falciparum)	0.113	P46925	Training	0.2	0.015	0.139	0.02	0.007	0.607	0.278	-0.174	0.007		1	1	1	1	1	1	1	1	1	9
CHEMBL3109548	COc1ccc(cc1)C2(NC(=N)N(C3CCN(CC3)C(=O)OC(C)(C)C)C2=O)c4ccc(OC)cc4	IC50 (nM)	=	2	1	Plasmepsin 2 (P. falciparum)	0.113	P46925	Test	-0.055	0.011	0.406	0.199	0.225	0.241	-0.106	-0.194	0.112		1	1	1	1	1	1	1	1	1	9
CHEMBL3109526	N=C1NC(C(=O)N1C2CCCCC2)(c3ccccc3)c4cccc(Oc5ccccc5)c4	IC50 (nM)	=	2.2	1	Plasmepsin 2 (P. falciparum)	0.113	P46925	Training	-0.54	0.042	0.375	0.01	0.127	0.245	-0.319	0.147	0.002		1	1	1	1	1	1	1	1	1	9
CHEMBL3109543	COc1ccc(cc1)C2(NC(=N)N(C3CCCCCC3)C2=O)c4ccc(OC)cc4	IC50 (nM)	=	2.37	1	Plasmepsin 2 (P. falciparum)	0.113	P46925	Training	-0.217	0.049	0.42	0.114	0.168	0.337	-0.069	0.016	0.063		1	1	1	1	1	1	1	1	1	9
CHEMBL3109549	COc1ccc(cc1)C2(NC(=N)N(CC3CCCCC3)C2=O)c4ccc(OC)cc4	IC50 (nM)	=	2.39	1	Plasmepsin 2 (P. falciparum)	0.113	P46925	Training	-0.161	0.052	0.334	0.114	0.188	0.256	-0.069	0.017	0.063		1	1	1	1	1	1	1	1	1	9
CHEMBL3924762	COc1ccc(cc1)C2(NC(=N)N(Cc3c(C)cccc3C)C2=O)c4ccc(OC)cc4	IC50 (nM)	=	2.76	1	Plasmepsin 2 (P. falciparum)	0.113	P46925	Test	-0.786	0.04	0.34	0.064	0.134	0.131	-0.687	0.32	0.033		1	1	1	1	1	1	1	1	1	9
CHEMBL3109527	N=C1NC(C(=O)N1C2CCCCC2)(c3ccccc3)c4cccc(OCc5ccccc5)c4	IC50 (nM)	=	2.89	1	Plasmepsin 2 (P. falciparum)	0.113	P46925	Training	-0.48	0.041	0.346	-0.011	0.122	0.264	-0.275	0.097	-0.011		1	1	1	1	1	1	1	1	1	9
CHEMBL3943851	COc1ccc(cc1)C2(NC(=N)N(Cc3ccccc3C)C2=O)c4ccc(OC)cc4	IC50 (nM)	=	3.1	1	Plasmepsin 2 (P. falciparum)	0.113	P46925	Training	-0.837	0.046	0.358	0.088	0.161	0.128	-0.719	0.279	0.048		1	1	1	1	1	1	1	1	1	9
CHEMBL3109542	COc1ccc(cc1)C2(NC(=N)N(C3CCCCC3)C2=O)c4ccc(OC)cc4	IC50 (nM)	=	3.96	1	Plasmepsin 2 (P. falciparum)	0.113	P46925	Training	-0.304	0.05	0.407	0.142	0.174	0.307	-0.139	0.022	0.079		1	1	1	1	1	1	1	1	1	9
CHEMBL404394	Cc1cccc(c1)C(=O)NNc2c3ccccc3nc4c(C)c(C)ccc24	IC50 (nM)	=	4	1	Plasmepsin 2 (P. falciparum)	0.113	P46925	Test	-0.938	0.071	-0.315	-0.064	-0.215	-0.673	-0.879	0.878	-0.042		1	1	1	1	1	1	1	1	1	9
CHEMBL3902212	COc1ccc(cc1)C2(NC(=N)N(Cc3cccc(C)c3C)C2=O)c4ccc(OC)cc4	IC50 (nM)	=	4.39	1	Plasmepsin 2 (P. falciparum)	0.113	P46925	Training	-0.786	0.04	0.329	0.064	0.136	0.121	-0.687	0.313	0.033		1	1	1	1	1	1	1	1	1	9
CHEMBL3947701	COc1ccc(cc1)C2(NC(=N)N(CC(C)(C)C)C2=O)c3ccc(OC)cc3	IC50 (nM)	=	5.28	1	Plasmepsin 2 (P. falciparum)	0.113	P46925	Training	0.07	0.059	0.356	0.171	0.211	0.23	-0.291	0.055	0.096		1	1	1	1	1	1	1	1	1	9
CHEMBL3109523	COc1ccc(cc1)C2(NC(=N)N(C3CCCCC3)C2=O)c4cccc(c4)c5ccccn5	IC50 (nM)	=	5.47	1	Plasmepsin 2 (P. falciparum)	0.113	P46925	Training	-0.48	0.033	0.339	0.142	0.115	0.365	0.168	0.063	0.079		1	1	1	1	1	1	1	1	1	9
CHEMBL3891237	COc1ccc(cc1)C2(NC(=N)N(C3CCN(CC3)C(=O)C)C2=O)c4ccc(OC)cc4	IC50 (nM)	=	5.84	1	Plasmepsin 2 (P. falciparum)	0.113	P46925	Test	-0.295	0.024	0.381	0.255	0.197	0.258	-0.216	-0.125	0.146		1	1	1	1	1	1	1	1	1	9
CHEMBL375124	CCCCCc1ccc(cc1)C(=O)N(Cc2ccc(cc2)c3ccc(CC(=O)OC)cc3)C4CCN(CCC(C)C)CC4	IC50 (nM)	=	6	1	Plasmepsin 2 (P. falciparum)	0.113	P46925	Training	0.441	-0.137	-0.421	-0.362	-0.275	-0.289	0.049	0.15	-0.217		1	1	1	1	1	1	1	1	1	9
CHEMBL3109558	Clc1ccc(cc1)C2(NC(=N)N(C3CCCCC3)C2=O)c4ccc(Cl)cc4	IC50 (nM)	=	6	1	Plasmepsin 2 (P. falciparum)	0.113	P46925	Training	-0.411	0.057	0.466	0.075	0.184	0.367	-0.12	0.13	0.04		1	1	1	1	1	1	1	1	1	9
CHEMBL3109544	COc1ccc(cc1)C2(NC(=N)N(C3CCOCC3)C2=O)c4ccc(OC)cc4	IC50 (nM)	=	6.81	1	Plasmepsin 2 (P. falciparum)	0.113	P46925	Training	-0.346	0.05	0.42	0.201	0.193	0.273	-0.3	0.02	0.114		1	1	1	1	1	1	1	1	1	9
CHEMBL3109555	CCOc1ccc(cc1)C2(NC(=N)N(C3CCCCC3)C2=O)c4ccc(OCC)cc4	IC50 (nM)	=	6.87	1	Plasmepsin 2 (P. falciparum)	0.113	P46925	Test	-0.198	0.046	0.398	0.088	0.16	0.3	-0.003	0.032	0.048		1	1	1	1	1	1	1	1	1	9
CHEMBL3109520	COc1ccc(cc1)C2(NC(=N)N(C3CCCCC3)C2=O)c4cccc(c4)c5cccnc5	IC50 (nM)	=	6.97	1	Plasmepsin 2 (P. falciparum)	0.113	P46925	Training	-0.48	0.033	0.317	0.142	0.109	0.377	0.168	0.062	0.079		1	1	1	1	1	1	1	1	1	9
CHEMBL3109534	COc1ccc(cc1)C2(NC(=N)N(Cc3ccccc3)C2=O)c4ccc(OC)cc4	IC50 (nM)	=	7.3	1	Plasmepsin 2 (P. falciparum)	0.113	P46925	Training	-0.888	0.052	0.373	0.114	0.188	0.126	-0.752	0.245	0.063		1	1	1	1	1	1	1	1	1	9
CHEMBL3967875	COc1ccc(cc1)C2(NC(=N)N(Cc3ccccc3C#N)C2=O)c4ccc(OC)cc4	IC50 (nM)	=	9.3	1	Plasmepsin 2 (P. falciparum)	0.113	P46925	Training	-0.925	0.006	0.138	0.422	0.997	-0.051	-0.671	0.1	0.244		1	1	1	1	1	1	1	1	1	9
CHEMBL1790772	CCCCNC(=O)C[C@H](O)[C@H](CC(C)C)NC(=O)[C@@H](NC(=O)c1ccc2cc(ccc2c1)C(=O)OCCCC(=O)N[C@H](CC(C)C)C(=O)N[C@H](CCCCN)C(=O)NCCCC(C)Nc3cc(OC)cc4cccnc34)[C@H](C)CC	IC50 (nM)	=	9.6	1	Plasmepsin 2 (P. falciparum)	0.113	P46925	Test	0.367	0.161	-0.209	0.468	0.26	-0.104	0.474	-0.385	0.271		1	1	1	1	1	1	1	1	1	9
CHEMBL3946545	COc1ccc(cc1)C2(NC(=N)N(Cc3cccnc3)C2=O)c4ccc(OC)cc4	IC50 (nM)	=	9.62	1	Plasmepsin 2 (P. falciparum)	0.113	P46925	Training	-0.883	0.052	0.362	0.282	0.217	0.242	-0.206	0.017	0.162		1	1	1	1	1	1	1	1	1	9
CHEMBL3978095	COc1ccc(cc1)C2(NC(=N)N(C3CCCCC3)C2=O)c4cccc(c4)c5ccncc5	IC50 (nM)	=	9.64	1	Plasmepsin 2 (P. falciparum)	0.113	P46925	Training	-0.48	0.033	0.311	0.142	0.108	0.381	0.168	0.062	0.079		1	1	1	1	1	1	1	1	1	9
CHEMBL3962577	Brc1ccc(cc1)C2(NC(=N)N(C3CCCCC3)C2=O)c4ccc(Br)cc4	IC50 (nM)	=	9.9	1	Plasmepsin 2 (P. falciparum)	0.113	P46925	Training	-0.397	0.057	0.438	0.075	0.184	0.398	-0.12	0.235	0.04		1	1	1	1	1	1	1	1	1	9
CHEMBL3109552	COc1ccc(cc1)C2(NC(=N)N(C3CCCCC3)C2=O)c4ccccc4	IC50 (nM)	=	10.6	1	Plasmepsin 2 (P. falciparum)	0.113	P46925	Test	-0.341	0.058	0.421	0.139	0.2	0.342	-0.091	-0.024	0.078		1	1	1	1	1	1	1	1	1	9
CHEMBL3906925	COc1ccc(cc1)C2(NC(=N)N(CC3CCN(CC3)C(=O)OC(C)(C)C)C2=O)c4ccc(OC)cc4	IC50 (nM)	=	11	1	Plasmepsin 2 (P. falciparum)	0.113	P46925	Training	0.052	0.013	0.316	0.175	0.232	0.181	-0.05	-0.201	0.098		1	1	1	1	1	1	1	1	1	9
CHEMBL3936611	COc1cccc(c1)c2cccc(c2)C3(NC(=N)N(C4CCOCC4)C3=O)c5ccccc5	IC50 (nM)	=	11.3	1	Plasmepsin 2 (P. falciparum)	0.113	P46925	Training	-0.522	0.033	0.297	0.041	0.108	0.188	-0.462	0.326	0.02		1	1	1	1	1	1	1	1	1	9
CHEMBL3939185	COc1ccc(cc1)C2(NC(=N)N(CC3CCCO3)C2=O)c4ccc(OC)cc4	IC50 (nM)	=	11.4	1	Plasmepsin 2 (P. falciparum)	0.113	P46925	Training	-0.392	0.084	0.356	0.201	0.203	0.187	-0.3	0.021	0.114		1	1	1	1	1	1	1	1	1	9
CHEMBL3109519	COc1ccc(cc1)C2(NC(=N)N(C3CCCCC3)C2=O)c4cccc(c4)c5ccccc5	IC50 (nM)	=	11.7	1	Plasmepsin 2 (P. falciparum)	0.113	P46925	Test	-0.485	0.033	0.296	-0.011	0.093	0.234	-0.322	0.324	-0.011		1	1	1	1	1	1	1	1	1	9
CHEMBL588662	CCC(CN1C(=N)NC(C1=O)(c2ccccc2)c3ccccc3)c4ccccc4	IC50 (nM)	=	12	1	Plasmepsin 2 (P. falciparum)	0.113	P46925	Training	-0.753	0.056	0.35	0.023	0.193	0.277	-0.465	0.112	0.009		1	1	1	1	1	1	1	1	1	9
CHEMBL3109521	COc1cccc(c1)C2(NC(=N)N(C3CCCCC3)C2=O)c4cccc(c4)c5cccnc5	IC50 (nM)	=	12	1	Plasmepsin 2 (P. falciparum)	0.113	P46925	Training	-0.48	0.035	0.328	0.142	0.107	0.386	0.168	0.075	0.079		1	1	1	1	1	1	1	1	1	9
CHEMBL3896206	N=C1NC(C(=O)N1C2CCCCC2)(c3ccccc3)c4cccc(c4)c5ccccc5	IC50 (nM)	=	12.3	1	Plasmepsin 2 (P. falciparum)	0.113	P46925	Training	-0.527	0.04	0.306	-0.023	0.115	0.263	-0.29	0.293	-0.018		1	1	1	1	1	1	1	1	1	9
CHEMBL3109522	N=C1NC(C(=O)N1C2CCCCC2)(c3ccccc3)c4cccc(c4)c5cccnc5	IC50 (nM)	=	13	1	Plasmepsin 2 (P. falciparum)	0.113	P46925	Test	-0.522	0.04	0.327	0.14	0.131	0.411	0.226	0.021	0.078		1	1	1	1	1	1	1	1	1	9
CHEMBL3109556	Cc1ccc(cc1)C2(NC(=N)N(C3CCCCC3)C2=O)c4ccc(C)cc4	IC50 (nM)	=	14	1	Plasmepsin 2 (P. falciparum)	0.113	P46925	Training	-0.304	0.057	0.386	0.075	0.184	0.357	-0.005	0.021	0.04		1	1	1	1	1	1	1	1	1	9
CHEMBL3924123	N=C1NC(C(=O)N1C2CCCCC2)(c3ccccc3)c4cccc(c4)c5ccncc5	IC50 (nM)	=	14.1	1	Plasmepsin 2 (P. falciparum)	0.113	P46925	Training	-0.522	0.04	0.321	0.14	0.13	0.414	0.226	0.021	0.078		1	1	1	1	1	1	1	1	1	9
CHEMBL3942515	COc1ccc(cc1)C2(NC(=N)N(Cc3ccncc3)C2=O)c4ccc(OC)cc4	IC50 (nM)	=	14.9	1	Plasmepsin 2 (P. falciparum)	0.113	P46925	Training	-0.883	0.054	0.357	0.282	0.205	0.244	-0.206	0.017	0.162		1	1	1	1	1	1	1	1	1	9
CHEMBL3109550	COc1ccc(cc1)C2(NC(=N)N(CC3CCOCC3)C2=O)c4ccc(OC)cc4	IC50 (nM)	=	16.9	1	Plasmepsin 2 (P. falciparum)	0.113	P46925	Test	-0.203	0.053	0.349	0.172	0.194	0.23	-0.226	0.016	0.097		1	1	1	1	1	1	1	1	1	9
CHEMBL3900259	COc1ccc(cc1)C2(NC(=N)N(C3CCN(CC3)C(=O)CCN(C)C)C2=O)c4ccc(OC)cc4	IC50 (nM)	=	20.2	1	Plasmepsin 2 (P. falciparum)	0.113	P46925	Training	0.14	0.014	0.381	0.156	0.16	0.293	-0.148	-0.176	0.088		1	1	1	1	1	1	1	1	1	9
CHEMBL1098671	CC(C)[C@H](NC(=O)c1ccccn1)C(=O)N[C@@H](Cc2ccccc2)[C@@H](O)CC(=O)N[C@@H](Cc3ccccc3)C(=O)NCC#C	IC50 (nM)	=	22	1	Plasmepsin 2 (P. falciparum)	0.113	P46925	Training	-0.448	0.268	-0.333	0.42	0.107	0.049	0.445	-0.767	0.242		1	1	1	1	1	1	1	1	1	9
CHEMBL3109553	COc1cccc(c1)C2(NC(=N)N(C3CCCCC3)C2=O)c4ccccc4	IC50 (nM)	=	24.9	1	Plasmepsin 2 (P. falciparum)	0.113	P46925	Training	-0.341	0.061	0.433	0.139	0.198	0.352	-0.091	-0.01	0.078		1	1	1	1	1	1	1	1	1	9
CHEMBL3109541	COc1ccc(cc1)C2(NC(=N)N(C3CCCC3)C2=O)c4ccc(OC)cc4	IC50 (nM)	=	25.1	1	Plasmepsin 2 (P. falciparum)	0.113	P46925	Test	-0.392	0.052	0.394	0.171	0.18	0.281	-0.213	0.027	0.096		1	1	1	1	1	1	1	1	1	9
CHEMBL1098668	CC(C)C[C@H](NC(=O)[C@H](CCl)NC(=O)C[C@H](O)[C@H](Cc1ccccc1)NC(=O)[C@@H](NC(=O)c2ccccn2)C(C)C)C(=O)N	IC50 (nM)	=	28	1	Plasmepsin 2 (P. falciparum)	0.113	P46925	Training	-0.008	0.492	-0.059	0.865	0.579	0.185	0.655	-0.883	0.504		1	1	1	1	1	1	1	1	1	9
CHEMBL3916377	COc1ccc(cc1)C2(NC(=N)N(Cc3ccccc3OC)C2=O)c4ccc(OC)cc4	IC50 (nM)	=	28	1	Plasmepsin 2 (P. falciparum)	0.113	P46925	Training	-0.823	0.043	0.376	0.118	0.16	0.103	-0.761	0.275	0.065		1	1	1	1	1	1	1	1	1	9
CHEMBL582580	N=C1NC(C(=O)N1C2CCCCC2)(c3ccccc3)c4ccccc4	IC50 (nM)	=	28.7	1	Plasmepsin 2 (P. falciparum)	0.113	P46925	Training	-0.383	0.067	0.437	0.136	0.229	0.379	-0.036	-0.073	0.076		1	1	1	1	1	1	1	1	1	9
CHEMBL300891	Cc1ccccc1CNC(=O)[C@H]2N(CSC2(C)C)C(=O)[C@@H](O)[C@H](Cc3ccccc3)NC(=O)c4cccc(O)c4C	IC50 (nM)	=	30	1	Plasmepsin 2 (P. falciparum)	0.113	P46925	Test	-0.485	0.204	0.038	0.298	0.022	0.343	-0.219	-0.342	0.357		1	1	1	1	1	1	1	1	1	9
CHEMBL3917490	COc1cccc(c1)c2cccc(c2)C3(NC(=N)N(C4CCCCC4)C3=O)c5ccccc5	IC50 (nM)	=	33.1	1	Plasmepsin 2 (P. falciparum)	0.113	P46925	Training	-0.485	0.033	0.285	-0.011	0.091	0.22	-0.322	0.328	-0.011		1	1	1	1	1	1	1	1	1	9
CHEMBL3109533	N=C1NC(C(=O)N1Cc2ccccc2)(c3ccccc3)c4ccccc4	IC50 (nM)	=	33.1	1	Plasmepsin 2 (P. falciparum)	0.113	P46925	Training	-1.036	0.069	0.403	0.105	0.245	0.187	-0.732	0.17	0.057		1	1	1	1	1	1	1	1	1	9
CHEMBL3109547	COc1ccc(cc1)C2(NC(=N)N(C3CCN(C)CC3)C2=O)c4ccc(OC)cc4	IC50 (nM)	=	34.7	1	Plasmepsin 2 (P. falciparum)	0.113	P46925	Training	-0.082	0.046	0.437	0.121	0.16	0.311	-0.275	-0.002	0.067		1	1	1	1	1	1	1	1	1	9
CHEMBL3109551	COc1cccc(c1)C2(NC(=N)N(C3CCCCC3)C2=O)c4cccc(OC)c4	IC50 (nM)	=	35.9	1	Plasmepsin 2 (P. falciparum)	0.113	P46925	Test	-0.304	0.055	0.43	0.142	0.169	0.326	-0.139	0.049	0.079		1	1	1	1	1	1	1	1	1	9
CHEMBL3264810	CCCN(CCC)C(=O)c1cc(cc(c1)C(=O)N[C@@H](Cc2ccccc2)[C@H](O)CNC(C)(C)c3cccc(OC)c3)C4CCCCC4	IC50 (nM)	=	36	1	Plasmepsin 2 (P. falciparum)	0.113	P46925	Training	0.325	-0.058	-0.351	-0.093	-0.233	-0.126	0.14	0.107	-0.059		1	1	1	1	1	1	1	1	1	9
CHEMBL231522	Cc1cccc(C)c1OCC(=O)N[C@@H](Cc2ccccc2)[C@H](O)C(=O)N3CSC(C)(C)[C@H]3C(=O)N[C@@H]4[C@H](O)Cc5ccccc45	IC50 (nM)	=	39	1	Plasmepsin 2 (P. falciparum)	0.113	P46925	Training	-0.388	0.265	0.008	0.249	-0.031	0.392	-0.082	-0.402	0.311		1	1	1	1	1	1	1	1	1	9
CHEMBL220689	CCCCCc1ccc(cc1)C(=O)N(CCN(CCCC)CCCC)Cc2ccc(cc2)c3ccc(CC(=O)NCc4ccccc4)cc3	IC50 (nM)	=	46	1	Plasmepsin 2 (P. falciparum)	0.113	P46925	Training	0.26	-0.133	-0.443	-0.377	-0.245	-0.424	-0.131	0.258	-0.226		1	1	1	1	1	1	1	1	1	9
CHEMBL3921372	COc1ccc(cc1)C2(NC(=N)N(Cc3ncccc3C)C2=O)c4ccc(OC)cc4	IC50 (nM)	=	48.8	1	Plasmepsin 2 (P. falciparum)	0.113	P46925	Test	-0.809	0.092	0.376	0.251	0.185	0.276	-0.137	-0.012	0.143		1	1	1	1	1	1	1	1	1	9
CHEMBL115048	CCCCNC(=O)C[C@H](O)[C@H](CC(C)C)NC(=O)[C@@H](NC(=O)Cc1ccc2ccccc2c1)C(C)CC	IC50 (nM)	=	50	1	Plasmepsin 2 (P. falciparum)	0.113	P46925	Training	0.482	0.121	-0.305	0.254	0.277	-0.04	0.45	-0.437	0.145		1	1	1	1	1	1	1	1	1	9
CHEMBL3948015	COc1ccc(cc1c2cccc(c2)C#N)C3(NC(=N)N(C4CCOCC4)C3=O)C5CC5	IC50 (nM)	=	51.7	1	Plasmepsin 2 (P. falciparum)	0.113	P46925	Training	-0.314	-0.006	-0.001	0.422	0.909	0.086	-0.021	-0.128	0.244		1	1	1	1	1	1	1	1	1	9
CHEMBL3907570	COc1ccc(cc1OC)C2(NC(=N)N(C3CCCCC3)C2=O)c4ccc(OC)c(OC)c4	IC50 (nM)	=	54.7	1	Plasmepsin 2 (P. falciparum)	0.113	P46925	Training	-0.24	0.066	0.411	0.146	0.109	0.245	-0.22	0.151	0.081		1	1	1	1	1	1	1	1	1	9
CHEMBL3109554	FC(F)(F)Oc1ccc(cc1)C2(NC(=N)N(C3CCCCC3)C2=O)c4ccc(OC(F)(F)F)cc4	IC50 (nM)	=	55.1	1	Plasmepsin 2 (P. falciparum)	0.113	P46925	Test	-0.115	0.03	0.333	0	0.087	0.173	-0.212	-0.053	-0.004		1	1	1	1	1	1	1	1	1	9
CHEMBL219994	CCCCCc1ccc(cc1)C(=O)N(CCN(CCCC)CCCC)Cc2ccc(cc2)c3ccc(cc3)C(=O)N4CCSCC4	IC50 (nM)	=	56	1	Plasmepsin 2 (P. falciparum)	0.113	P46925	Training	0.584	-0.066	-0.301	-0.416	-0.353	-0.299	0.082	0.198	-0.083		1	1	1	1	1	1	1	1	1	9
CHEMBL374329	CCCCCc1ccc(cc1)C(=O)N(CCN(CCCC)CCCC)Cc2ccc(cc2)c3ccc4OCOc4c3	IC50 (nM)	=	57	1	Plasmepsin 2 (P. falciparum)	0.113	P46925	Training	0.454	-0.109	-0.4	-0.448	-0.46	-0.495	-0.102	0.371	-0.268		1	1	1	1	1	1	1	1	1	9
CHEMBL3985863	COc1cccc(c1)C2(NC(=N)N(Cc3ccccc3)C2=O)c4cccc(OC)c4	IC50 (nM)	=	57.4	1	Plasmepsin 2 (P. falciparum)	0.113	P46925	Training	-0.888	0.057	0.397	0.114	0.183	0.146	-0.752	0.272	0.063		1	1	1	1	1	1	1	1	1	9
CHEMBL3971881	COc1ccc(cc1)C2(NC(=N)N(C3CCOCC3)C2=O)C4CCCCC4	IC50 (nM)	=	58.1	1	Plasmepsin 2 (P. falciparum)	0.113	P46925	Test	0.297	0.058	0.376	0.203	0.22	0.628	0.485	-0.509	0.115		1	1	1	1	1	1	1	1	1	9
CHEMBL3913482	COc1ccc(cc1)C2(NC(=N)N(C3CCCCC3)C2=O)C4CCCCC4	IC50 (nM)	=	67.4	1	Plasmepsin 2 (P. falciparum)	0.113	P46925	Training	0.339	0.058	0.362	0.139	0.2	0.664	0.656	-0.508	0.078		1	1	1	1	1	1	1	1	1	9
CHEMBL3109540	COc1ccc(cc1)C2(NC(=N)N(C3CCC3)C2=O)c4ccc(OC)cc4	IC50 (nM)	=	67.4	1	Plasmepsin 2 (P. falciparum)	0.113	P46925	Training	-0.49	0.054	0.358	0.203	0.186	0.225	-0.291	0.029	0.115		1	1	1	1	1	1	1	1	1	9
CHEMBL3264799	CCCN(CCC)C(=O)c1cc(cc(c1)C(=O)N[C@@H](Cc2ccccc2)[C@H](O)CNC(C)(C)c3cccc(OC)c3)N4CCCCC4	IC50 (nM)	=	70	1	Plasmepsin 2 (P. falciparum)	0.113	P46925	Training	0.325	-0.052	-0.225	-0.088	-0.231	-0.198	0.013	0.109	-0.056		1	1	1	1	1	1	1	1	1	9
CHEMBL3264812	CCCN(CCC)C(=O)c1cc(cc(c1)c2ccccc2)C(=O)N[C@@H](Cc3ccccc3)[C@H](O)CNC(C)(C)c4cccc(OC)c4	IC50 (nM)	=	72	1	Plasmepsin 2 (P. falciparum)	0.113	P46925	Test	-0.082	-0.058	-0.342	-0.093	-0.233	-0.302	-0.319	0.37	-0.059		1	1	1	1	1	1	1	1	1	9
CHEMBL387314	CCCCCc1ccc(cc1)C(=O)N(CCN(CCCC)CCCC)Cc2ccc(cc2)c3ccc(cc3)C(=O)NCc4ccccc4	IC50 (nM)	=	72	1	Plasmepsin 2 (P. falciparum)	0.113	P46925	Training	0.223	-0.133	-0.408	-0.37	-0.245	-0.461	-0.177	0.323	-0.222		1	1	1	1	1	1	1	1	1	9
CHEMBL207616	CCCCCc1ccc(cc1)C(=O)N(CCN(CCCC)CCCC)Cc2ccc(cc2)c3ccc(CC(=O)N4CCOCC4)cc3	IC50 (nM)	=	74	1	Plasmepsin 2 (P. falciparum)	0.113	P46925	Training	0.672	-0.108	-0.366	-0.385	-0.345	-0.339	0.083	0.106	-0.231		1	1	1	1	1	1	1	1	1	9
CHEMBL3908681	COc1ccc(cc1)C2(NC(=N)N(C3CCOCC3)C2=O)c4cccnc4	IC50 (nM)	=	74.3	1	Plasmepsin 2 (P. falciparum)	0.113	P46925	Training	-0.379	0.074	0.425	0.39	0.254	0.602	0.335	-0.509	0.225		1	1	1	1	1	1	1	1	1	9
CHEMBL3931375	COc1ccc(cc1)C2(NC(=N)N(CC3CCN(C)CC3)C2=O)c4ccc(OC)cc4	IC50 (nM)	=	75.4	1	Plasmepsin 2 (P. falciparum)	0.113	P46925	Test	0.047	0.047	0.35	0.095	0.17	0.255	-0.203	-0.008	0.052		1	1	1	1	1	1	1	1	1	9
CHEMBL219783	CCCCCc1ccc(cc1)C(=O)N(CCN(CCCC)CCCC)Cc2ccc(cc2)c3ccc(cc3)C(=O)N(C)C	IC50 (nM)	=	77	1	Plasmepsin 2 (P. falciparum)	0.113	P46925	Training	0.603	-0.132	-0.38	-0.397	-0.324	-0.432	-0.036	0.245	-0.238		1	1	1	1	1	1	1	1	1	9
CHEMBL3907442	COc1cccc(c1)c2cccc(c2)C3(NC(=N)N(C4CCOCC4)C3=O)C5CC5	IC50 (nM)	=	83.1	1	Plasmepsin 2 (P. falciparum)	0.113	P46925	Training	-0.18	0.037	0.191	0.114	0.122	0.346	-0.028	-0.123	0.063		1	1	1	1	1	1	1	1	1	9
CHEMBL3976403	COc1ccc(cc1)C2(NC(=N)N(C3CCOCC3)C2=O)c4ccncc4	IC50 (nM)	=	85.9	1	Plasmepsin 2 (P. falciparum)	0.113	P46925	Training	-0.379	0.069	0.41	0.39	0.244	0.61	0.335	-0.509	0.225		1	1	1	1	1	1	1	1	1	9
CHEMBL3914640	COc1ccc(cc1)C2(NC(=N)N(C3CCOCC3)C2=O)C4CCCC4	IC50 (nM)	=	90.7	1	Plasmepsin 2 (P. falciparum)	0.113	P46925	Test	0.214	0.06	0.369	0.237	0.226	0.596	0.427	-0.51	0.135		1	1	1	1	1	1	1	1	1	9
CHEMBL387315	CCCCCc1ccc(cc1)C(=O)N(CCN(CCCC)CCCC)Cc2ccc(cc2)c3ccc(CC(=O)N(C)Cc4ccccc4)cc3	IC50 (nM)	=	91	1	Plasmepsin 2 (P. falciparum)	0.113	P46925	Training	0.371	-0.133	-0.399	-0.437	-0.363	-0.381	-0.131	0.23	-0.261		1	1	1	1	1	1	1	1	1	9
CHEMBL3264800	CCCN(CCC)C(=O)c1cc(cc(c1)C(=O)N[C@@H](Cc2ccccc2)[C@H](O)CNC(C)(C)c3cccc(O)c3)N4CCCCC4	IC50 (nM)	=	100	1	Plasmepsin 2 (P. falciparum)	0.113	P46925	Training	0.292	-0.048	-0.227	0.067	-0.217	-0.193	0.021	0.1	0.035		1	1	1	1	1	1	1	1	1	9
CHEMBL3922940	COc1cccc(c1)c2cccc(c2)C3(NC(=N)N(C4CCCCC4)C3=O)C5CC5	IC50 (nM)	=	104	1	Plasmepsin 2 (P. falciparum)	0.113	P46925	Training	-0.143	0.037	0.179	0.057	0.105	0.378	0.124	-0.122	0.029		1	1	1	1	1	1	1	1	1	9
CHEMBL3976996	COc1cccc(c1)C2(NC(=N)N(C3CCCC3)C2=O)c4cccc(OC)c4	IC50 (nM)	=	110	1	Plasmepsin 2 (P. falciparum)	0.113	P46925	Test	-0.392	0.057	0.417	0.171	0.175	0.3	-0.213	0.055	0.096		1	1	1	1	1	1	1	1	1	9
CHEMBL3264801	CCCN(CCC)C(=O)c1cc(cc(c1)C(=O)N[C@@H](Cc2ccccc2)[C@H](O)CNC(C)(C)c3ccccc3)N4CCCCC4	IC50 (nM)	=	110	1	Plasmepsin 2 (P. falciparum)	0.113	P46925	Training	0.325	-0.051	-0.222	-0.1	-0.218	-0.175	0.049	0.084	-0.063		1	1	1	1	1	1	1	1	1	9
CHEMBL3942492	CCCCCc1ccc(cc1)C(=O)N(CCN(CCCC)CCCC)Cc2ccc(OCc3ccccc3)cc2	IC50 (nM)	=	115	1	Plasmepsin 2 (P. falciparum)	0.113	P46925	Training	0.589	-0.131	-0.357	-0.485	-0.442	-0.38	-0.022	0.124	-0.289		1	1	1	1	1	1	1	1	1	9
CHEMBL3966834	N=C1NC(C(=O)N1C2CCOCC2)(c3ccccc3)c4ccccc4	IC50 (nM)	=	118	1	Plasmepsin 2 (P. falciparum)	0.113	P46925	Training	-0.429	0.067	0.452	0.205	0.249	0.342	-0.219	-0.075	0.116		1	1	1	1	1	1	1	1	1	9
CHEMBL3264811	CCCN(CCC)C(=O)c1cc(cc(c1)C(=O)N[C@@H](Cc2ccccc2)[C@H](O)CNC(C)(C)c3cccc(OC)c3)N4CCCC4	IC50 (nM)	=	120	1	Plasmepsin 2 (P. falciparum)	0.113	P46925	Test	0.274	-0.051	-0.227	-0.075	-0.228	-0.208	-0.032	0.109	-0.049		1	1	1	1	1	1	1	1	1	9
CHEMBL98043	CCCCNC(=O)C[C@H](O)[C@H](CC(C)C)NC(=O)[C@@H](NC(=O)c1ccc(Oc2ccc(cc2)C(=O)N[C@@H](CC(C)C)C(=O)O)cc1)C(C)CC	IC50 (nM)	=	123	1	Plasmepsin 2 (P. falciparum)	0.113	P46925	Training	0.339	0.182	-0.206	0.504	0.429	-0.152	0.386	-0.459	0.292		1	1	1	1	1	1	1	1	1	9
CHEMBL3972309	N=C1NC(C2CCCCC2)(C(=O)N1C3CCOCC3)c4cccc(c4)c5cccnc5	IC50 (nM)	=	125	1	Plasmepsin 2 (P. falciparum)	0.113	P46925	Training	0.033	0.04	0.286	0.196	0.148	0.682	0.725	-0.432	0.111		1	1	1	1	1	1	1	1	1	9
CHEMBL220942	CCCCCc1ccc(cc1)C(=O)N(CCN(CCCC)CCCC)Cc2ccc(cc2)c3ccc(OCCO)cc3	IC50 (nM)	=	125	1	Plasmepsin 2 (P. falciparum)	0.113	P46925	Training	0.607	-0.107	-0.428	-0.297	-0.454	-0.449	-0.021	0.346	-0.179		1	1	1	1	1	1	1	1	1	9
CHEMBL3977267	N=C1NC(C2CC2)(C(=O)N1C3CCCCC3)c4cccc(c4)c5cccnc5	IC50 (nM)	=	126	1	Plasmepsin 2 (P. falciparum)	0.113	P46925	Test	-0.161	0.044	0.218	0.228	0.146	0.573	0.747	-0.446	0.13		1	1	1	1	1	1	1	1	1	9
CHEMBL1790776	CCCCNC(=O)C[C@H](O)[C@H](CC(C)C)NC(=O)[C@@H](NC(=O)Cc1ccc(CC(=O)N[C@@H](CC(C)C)C(=O)N[C@@H](CCCCN)C(=O)NCCCC(C)Nc2cc(OC)cc3cccnc23)cc1)[C@H](C)CC	IC50 (nM)	=	135	1	Plasmepsin 2 (P. falciparum)	0.113	P46925	Training	0.519	0.206	-0.173	0.49	0.293	0.021	0.613	-0.585	0.284		1	1	1	1	1	1	1	1	1	9
CHEMBL1098669	CC(C)C[C@H](NC(=O)[C@H](CC#N)NC(=O)C[C@H](O)[C@H](Cc1ccccc1)NC(=O)[C@@H](NC(=O)c2ccccn2)C(C)C)C(=O)N	IC50 (nM)	=	141	1	Plasmepsin 2 (P. falciparum)	0.113	P46925	Training	-0.129	0.432	-0.193	1.085	1.302	0.038	0.647	-0.91	0.634		1	1	1	1	1	1	1	1	1	9
CHEMBL220718	CCCCCc1ccc(cc1)C(=O)N(CCN(CCCC)CCCC)Cc2ccc(cc2)c3ccccc3	IC50 (nM)	=	143	1	Plasmepsin 2 (P. falciparum)	0.113	P46925	Training	0.589	-0.131	-0.427	-0.52	-0.452	-0.412	-0.024	0.331	-0.31		1	1	1	1	1	1	1	1	1	9
CHEMBL587764	CCCN(CCC)C(=O)c1cc(cc(c1)C(=O)N[C@@H](Cc2ccccc2)[C@H](O)CNC(C)(C)c3cccc(OC)c3)N4CCCCS4(=O)=O	IC50 (nM)	=	150	1	Plasmepsin 2 (P. falciparum)	0.113	P46925	Test	0.112	0.897	0.561	0.128	0.489	-0.364	-0.139	-0.11	0.088		1	1	1	1	1	1	1	1	1	9
CHEMBL3764174	CCCCCc1ccc(cc1)c2ccc3C(=O)N(C[C@@H]4CC[C@@H](O4)c5ccccc5)C(=Nc3c2)N	IC50 (nM)	=	150	1	Plasmepsin 2 (P. falciparum)	0.113	P46925	Training	-0.36	-0.111	0.093	0.018	0.086	-0.31	-0.247	0.249	0.006		1	1	1	1	1	1	1	1	1	9
CHEMBL3264806	CCCN(CCC)C(=O)c1cc(cc(c1)C(=O)N[C@@H](Cc2ccccc2)[C@H](O)CNC3(CC3)c4cccc(OC)c4)N5CCCCC5	IC50 (nM)	=	150	1	Plasmepsin 2 (P. falciparum)	0.113	P46925	Training	0.237	-0.054	-0.261	-0.088	-0.261	-0.144	0.056	0.068	-0.056		1	1	1	1	1	1	1	1	1	9
CHEMBL387316	CCCCCc1ccc(cc1)C(=O)N(CCN(CCCC)CCCC)Cc2ccc(NC(=O)c3ccnc(OC)c3)cc2	IC50 (nM)	=	154	1	Plasmepsin 2 (P. falciparum)	0.113	P46925	Training	0.404	-0.081	-0.241	-0.176	-0.138	-0.169	0.356	-0.227	-0.108		1	1	1	1	1	1	1	1	1	9
CHEMBL375351	CCCCCc1ccc(cc1)C(=O)N(CCN2CCC(CCCc3ccccc3)CC2)Cc4ccc(cc4)c5ccc6OCOc6c5	IC50 (nM)	=	165	1	Plasmepsin 2 (P. falciparum)	0.113	P46925	Test	0.195	-0.113	-0.498	-0.478	-0.498	-0.439	-0.191	0.306	-0.285		1	1	1	1	1	1	1	1	1	9
CHEMBL220323	CCCCCc1ccc(cc1)C(=O)N(CCN(CCCC)CCCC)Cc2ccc(cc2)c3ccc(CC(=O)OC)cc3	IC50 (nM)	=	183	1	Plasmepsin 2 (P. falciparum)	0.113	P46925	Training	0.436	-0.132	-0.458	-0.362	-0.239	-0.437	0.001	0.214	-0.217		1	1	1	1	1	1	1	1	1	9
CHEMBL219771	CCCCCc1ccc(cc1)C(=O)N(CCN(CCCC)CCCC)Cc2ccc(cc2)N3CCSCC3	IC50 (nM)	=	188	1	Plasmepsin 2 (P. falciparum)	0.113	P46925	Training	0.987	-0.097	-0.253	-0.514	-0.449	-0.22	0.316	0.028	-0.106		1	1	1	1	1	1	1	1	1	9
CHEMBL3264803	CCCN(CCC)C(=O)c1cc(cc(c1)C(=O)N[C@@H](Cc2ccccc2)[C@H](O)CNC(C)(C)c3cccnc3)N4CCCCC4	IC50 (nM)	=	190	1	Plasmepsin 2 (P. falciparum)	0.113	P46925	Training	0.329	-0.051	-0.201	0.012	-0.19	-0.045	0.432	-0.129	0.003		1	1	1	1	1	1	1	1	1	9
CHEMBL3264805	CCCN(CCC)C(=O)c1cc(cc(c1)C(=O)N[C@@H](Cc2ccccc2)[C@H](O)CNC(C)(C)c3cncc(OC)c3)N4CCCCC4	IC50 (nM)	=	190	1	Plasmepsin 2 (P. falciparum)	0.113	P46925	Test	0.329	-0.029	-0.201	0.019	-0.203	-0.023	0.398	-0.163	0.007		1	1	1	1	1	1	1	1	1	9
CHEMBL375125	CCCCCc1ccc(cc1)C(=O)N(CCN2CCC(Cc3ccccc3)CC2)Cc4ccc(cc4)c5ccc6OCOc6c5	IC50 (nM)	=	190	1	Plasmepsin 2 (P. falciparum)	0.113	P46925	Training	0.098	-0.113	-0.487	-0.469	-0.496	-0.442	-0.289	0.348	-0.28		1	1	1	1	1	1	1	1	1	9
CHEMBL223243	CCCCCc1ccc(cc1)C(=O)N(CCN(CCCC)CCCC)Cc2ccc(cc2)N3CCN(CC3)c4ccccc4	IC50 (nM)	=	200	1	Plasmepsin 2 (P. falciparum)	0.113	P46925	Training	0.704	-0.127	-0.236	-0.533	-0.489	-0.318	0.038	0.096	-0.317		1	1	1	1	1	1	1	1	1	9
CHEMBL385329	CCCCCc1ccc(cc1)C(=O)N(CCN(CCCC)CCCC)Cc2ccc(NC(=O)C3CCCNC3)cc2	IC50 (nM)	=	202	1	Plasmepsin 2 (P. falciparum)	0.113	P46925	Training	0.913	-0.132	-0.249	-0.245	-0.111	-0.202	0.392	-0.191	-0.148		1	1	1	1	1	1	1	1	1	9
CHEMBL3985353	Clc1cncc(c1)c2cccc(c2)C3(NC(=N)N(C4CCOCC4)C3=O)C5CC5	IC50 (nM)	=	211	1	Plasmepsin 2 (P. falciparum)	0.113	P46925	Test	-0.221	0.04	0.236	0.256	0.144	0.575	0.582	-0.437	0.146		1	1	1	1	1	1	1	1	1	9
CHEMBL375526	CCCCCc1ccc(cc1)C(=O)N(CCN(CCCC)CCCC)Cc2ccc(cc2)c3ccncc3	IC50 (nM)	=	212	1	Plasmepsin 2 (P. falciparum)	0.113	P46925	Training	0.593	-0.131	-0.395	-0.387	-0.428	-0.196	0.442	-0.001	-0.232		1	1	1	1	1	1	1	1	1	9
CHEMBL3900717	COc1ccc(cc1)C2(NC(=N)N(C3CCOCC3)C2=O)c4ccccn4	IC50 (nM)	=	216	1	Plasmepsin 2 (P. falciparum)	0.113	P46925	Training	-0.374	0.122	0.485	0.39	0.294	0.569	0.335	-0.508	0.225		1	1	1	1	1	1	1	1	1	9
CHEMBL3939240	N=C1NC(C2CC2)(C(=O)N1C3CCCCC3)c4cccc(c4)c5cncc(c5)C#N	IC50 (nM)	=	219	1	Plasmepsin 2 (P. falciparum)	0.113	P46925	Training	-0.304	-0.001	-0.009	0.549	1.029	0.355	0.721	-0.579	0.319		1	1	1	1	1	1	1	1	1	9
CHEMBL375169	CCCCCc1ccc(cc1)C(=O)N(CCN(CCCC)CCCC)Cc2ccc(Nc3ccccc3)cc2	IC50 (nM)	=	224	1	Plasmepsin 2 (P. falciparum)	0.113	P46925	Test	0.556	-0.131	-0.313	-0.449	-0.428	-0.414	-0.056	0.217	-0.268		1	1	1	1	1	1	1	1	1	9
CHEMBL3763261	CCCCc1ccc(cc1)c2ccc3C(=O)N(C[C@@H]4CC[C@@H](O4)c5ccccc5)C(=Nc3c2)N	IC50 (nM)	=	230	1	Plasmepsin 2 (P. falciparum)	0.113	P46925	Training	-0.439	-0.111	0.101	0.039	0.092	-0.314	-0.311	0.256	0.018		1	1	1	1	1	1	1	1	1	9
CHEMBL220370	CCCCCc1ccc(cc1)C(=O)N(CCN(CCCC)CCCC)Cc2ccc(cc2)n3cccc3	IC50 (nM)	=	240	1	Plasmepsin 2 (P. falciparum)	0.113	P46925	Training	0.626	-0.13	-0.262	-0.502	-0.443	-0.405	0.01	0.185	-0.299		1	1	1	1	1	1	1	1	1	9
CHEMBL2011967	COc1cccc(c1)c2cccc(c2)C3(NC(=N)N(C)C3=O)c4ccccc4	IC50 (nM)	=	240	1	Plasmepsin 2 (P. falciparum)	0.113	P46925	Training	-0.966	0.057	0.112	0.11	0.204	-0.069	-0.799	0.458	0.06		1	1	1	1	1	1	1	1	1	9
CHEMBL220277	CCCCCc1ccc(cc1)C(=O)N(CCN(CCCC)CCCC)Cc2ccc(NC(=O)c3cnccn3)cc2	IC50 (nM)	=	243	1	Plasmepsin 2 (P. falciparum)	0.113	P46925	Test	0.413	0.138	-0.18	-0.07	-0.058	-0.239	0.285	-0.191	-0.046		1	1	1	1	1	1	1	1	1	9
CHEMBL3264804	CCCN(CCC)C(=O)c1cc(cc(c1)C(=O)N[C@@H](Cc2ccccc2)[C@H](O)CNC(C)(C)c3ccncc3)N4CCCCC4	IC50 (nM)	=	270	1	Plasmepsin 2 (P. falciparum)	0.113	P46925	Training	0.329	-0.042	-0.208	0.012	-0.202	-0.041	0.432	-0.129	0.003		1	1	1	1	1	1	1	1	1	9
CHEMBL375225	CCCCCc1ccc(cc1)C(=O)N(CCN(CCCC)CCCC)Cc2ccc(cc2)N(C)Cc3ccccc3	IC50 (nM)	=	289	1	Plasmepsin 2 (P. falciparum)	0.113	P46925	Training	0.714	-0.131	-0.324	-0.527	-0.463	-0.367	-0.016	0.178	-0.314		1	1	1	1	1	1	1	1	1	9
CHEMBL3940341	CCCCCc1ccc(cc1)C(=O)N(CCN(CCCC)CCCC)Cc2ccc(cc2)c3ccccc3F	IC50 (nM)	=	312	1	Plasmepsin 2 (P. falciparum)	0.113	P46925	Training	0.538	-0.131	-0.429	-0.524	-0.465	-0.447	-0.056	0.349	-0.312		1	1	1	1	1	1	1	1	1	9
CHEMBL3264797	CCCN(CCC)C(=O)c1cc(cc(c1)C(=O)N[C@@H](Cc2ccccc2)[C@H](O)CNC(C)(C)c3ccccc3)N4CCCCS4(=O)=O	IC50 (nM)	=	320	1	Plasmepsin 2 (P. falciparum)	0.113	P46925	Test	0.107	0.923	0.58	0.126	0.513	-0.354	-0.111	-0.133	0.088		1	1	1	1	1	1	1	1	1	9
CHEMBL3954375	CCCCCc1ccc(cc1)C(=O)N(CCN(CCCC)CCCC)Cc2ccc(OCCCC)cc2	IC50 (nM)	=	325	1	Plasmepsin 2 (P. falciparum)	0.113	P46925	Training	1.116	-0.13	-0.299	-0.469	-0.412	-0.297	0.353	-0.004	-0.28		1	1	1	1	1	1	1	1	1	9
CHEMBL1098670	CC(C)C[C@H](NC(=O)[C@H](CC#C)NC(=O)C[C@H](O)[C@H](Cc1ccccc1)NC(=O)[C@@H](NC(=O)c2ccccn2)C(C)C)C(=O)N	IC50 (nM)	=	333	1	Plasmepsin 2 (P. falciparum)	0.113	P46925	Training	-0.129	0.378	-0.304	0.831	0.295	0.15	0.783	-0.91	0.484		1	1	1	1	1	1	1	1	1	9
CHEMBL220562	CCCCCc1ccc(cc1)C(=O)N(CCN(CCO)Cc2ccccc2)Cc3ccc(cc3)c4ccc5OCOc5c4	IC50 (nM)	=	334	1	Plasmepsin 2 (P. falciparum)	0.113	P46925	Training	-0.073	-0.102	-0.421	-0.266	-0.471	-0.543	-0.507	0.461	-0.161		1	1	1	1	1	1	1	1	1	9
CHEMBL223290	CCCCCc1ccc(cc1)C(=O)N(CCN2CCCCC2)Cc3ccc(cc3)c4ccc5OCOc5c4	IC50 (nM)	=	334	1	Plasmepsin 2 (P. falciparum)	0.113	P46925	Test	0.251	-0.109	-0.413	-0.429	-0.46	-0.506	-0.214	0.371	-0.256		1	1	1	1	1	1	1	1	1	9
CHEMBL3763404	NC1=Nc2cc(ccc2C(=O)N1C[C@H]3CC[C@H](O3)c4ccccc4)c5ccccc5	IC50 (nM)	=	340	1	Plasmepsin 2 (P. falciparum)	0.113	P46925	Training	-0.707	-0.109	0.163	0.135	0.135	-0.312	-0.55	0.216	0.075		1	1	1	1	1	1	1	1	1	9
CHEMBL221149	CCCCCc1ccc(cc1)C(=O)N(CCN(CCCC)CCCC)Cc2ccc(cc2)c3cncnc3	IC50 (nM)	=	351	1	Plasmepsin 2 (P. falciparum)	0.113	P46925	Training	0.589	-0.131	-0.329	-0.343	-0.386	-0.412	-0.024	0.25	-0.206		1	1	1	1	1	1	1	1	1	9
CHEMBL223843	CCCCCc1ccc(cc1)C(=O)N(CCN(CCCC)CCCC)Cc2ccc(cc2)N3CCCCC3	IC50 (nM)	=	369	1	Plasmepsin 2 (P. falciparum)	0.113	P46925	Training	1.139	-0.131	-0.283	-0.514	-0.449	-0.261	0.397	0.001	-0.307		1	1	1	1	1	1	1	1	1	9
CHEMBL221151	CCCCCc1ccc(cc1)C(=O)N(CCN(CCCC)CCCC)Cc2ccc(cc2)c3cccnc3	IC50 (nM)	=	374	1	Plasmepsin 2 (P. falciparum)	0.113	P46925	Test	0.593	-0.131	-0.387	-0.387	-0.427	-0.201	0.442	0	-0.232		1	1	1	1	1	1	1	1	1	9
CHEMBL222773	CCCCCc1ccc(cc1)C(=O)N(CCN(CCCC)CCCC)Cc2ccc(cc2)c3ccccn3	IC50 (nM)	=	380	1	Plasmepsin 2 (P. falciparum)	0.113	P46925	Training	0.593	-0.131	-0.358	-0.387	-0.418	-0.217	0.442	0	-0.232		1	1	1	1	1	1	1	1	1	9
CHEMBL3109539	COc1ccc(cc1)C2(NC(=N)N(C3CC3)C2=O)c4ccc(OC)cc4	IC50 (nM)	=	392	1	Plasmepsin 2 (P. falciparum)	0.113	P46925	Training	-0.587	0.056	0.325	0.237	0.191	0.182	-0.375	0.03	0.135		1	1	1	1	1	1	1	1	1	9
CHEMBL3890167	COc1ccc(cc1)C2(NC(=N)N(C3CCOCC3)C2=O)c4cnn(C)c4	IC50 (nM)	=	395	1	Plasmepsin 2 (P. falciparum)	0.113	P46925	Training	-0.309	0.11	0.556	0.346	0.242	0.282	-0.222	-0.129	0.199		1	1	1	1	1	1	1	1	1	9
CHEMBL1790775	CCCCNC(=O)C[C@H](O)[C@H](CC(C)C)NC(=O)[C@@H](NC(=O)CCC(=O)N[C@@H](CC(C)C)C(=O)N[C@@H](CCCCN)C(=O)NCCCC(C)Nc1cc(OC)cc2cccnc12)[C@H](C)CC	IC50 (nM)	=	396	1	Plasmepsin 2 (P. falciparum)	0.113	P46925	Test	0.681	0.265	-0.137	0.597	0.37	0.069	0.803	-0.746	0.346		1	1	1	1	1	1	1	1	1	9
CHEMBL3765358	NC1=Nc2cc(ccc2C(=O)N1C[C@@H]3CC[C@@H](O3)c4ccccc4)c5ccc(CCC6CC6)cc5	IC50 (nM)	=	400	1	Plasmepsin 2 (P. falciparum)	0.113	P46925	Training	-0.351	-0.112	0.04	0.018	0.052	-0.295	-0.186	0.197	0.006		1	1	1	1	1	1	1	1	1	9
CHEMBL3914078	COc1ccc(cc1)C2(NC(=N)N(C3CCOCC3)C2=O)C4CC4	IC50 (nM)	=	426	1	Plasmepsin 2 (P. falciparum)	0.113	P46925	Training	0.043	0.064	0.319	0.314	0.238	0.476	0.298	-0.524	0.18		1	1	1	1	1	1	1	1	1	9
CHEMBL219717	CCCCCc1ccc(cc1)C(=O)N(CCN(CCCC)CCCC)Cc2ccc(NCc3ccccc3)cc2	IC50 (nM)	=	429	1	Plasmepsin 2 (P. falciparum)	0.113	P46925	Training	0.593	-0.131	-0.347	-0.455	-0.434	-0.373	-0.014	0.153	-0.272		1	1	1	1	1	1	1	1	1	9
CHEMBL220369	CCCCCc1ccc(cc1)C(=O)N(CCN(CCCC)CCCC)Cc2ccc(nc2)c3ccc4OCOc4c3	IC50 (nM)	=	437	1	Plasmepsin 2 (P. falciparum)	0.113	P46925	Test	0.459	-0.104	-0.332	-0.325	-0.419	-0.178	0.363	-0.127	-0.195		1	1	1	1	1	1	1	1	1	9
CHEMBL220322	CCCCCc1ccc(cc1)C(=O)N(CCN(CC)CCN(CC)CC)Cc2ccc(cc2)c3ccc4OCOc4c3	IC50 (nM)	=	439	1	Plasmepsin 2 (P. falciparum)	0.113	P46925	Training	0.441	-0.107	-0.374	-0.448	-0.465	-0.497	-0.207	0.328	-0.268		1	1	1	1	1	1	1	1	1	9
CHEMBL3960162	N=C1NC(C2CC2)(C(=O)N1C3CCOCC3)c4cccc(c4)c5cncc(c5)C#N	IC50 (nM)	=	443	1	Plasmepsin 2 (P. falciparum)	0.113	P46925	Training	-0.341	-0.001	0	0.607	1.042	0.332	0.577	-0.58	0.352		1	1	1	1	1	1	1	1	1	9
CHEMBL220823	CCCCCc1ccc(cc1)C(=O)N(CCN(CCCC)CCCC)Cc2ccc(cc2)c3ccc(CC(=O)O)cc3	IC50 (nM)	=	463	1	Plasmepsin 2 (P. falciparum)	0.113	P46925	Training	0.394	-0.132	-0.475	-0.198	-0.109	-0.449	0.01	0.239	-0.121		1	1	1	1	1	1	1	1	1	9
CHEMBL221150	CCCCCc1ccc(cc1)C(=O)N(CCN(CCCC)CCCC)Cc2ccc(NC(=O)C3CCNCC3)cc2	IC50 (nM)	=	464	1	Plasmepsin 2 (P. falciparum)	0.113	P46925	Test	0.894	-0.1	-0.258	-0.245	-0.156	-0.197	0.392	-0.191	-0.148		1	1	1	1	1	1	1	1	1	9
CHEMBL3972696	CCCCCc1ccc(cc1)C(=O)N(CCN(CCCC)CCCC)Cc2ccc(Oc3ccccc3)cc2	IC50 (nM)	=	469	1	Plasmepsin 2 (P. falciparum)	0.113	P46925	Training	0.552	-0.131	-0.325	-0.48	-0.438	-0.416	-0.056	0.178	-0.286		1	1	1	1	1	1	1	1	1	9
CHEMBL3259870	CCCNC(=O)c1cc(cc(c1)C(=O)N[C@@H](Cc2ccccc2)[C@H](O)CNC(C)(C)c3cccc(OC)c3)N4CCCCC4	IC50 (nM)	=	500	1	Plasmepsin 2 (P. falciparum)	0.113	P46925	Training	0.103	-0.045	-0.3	0.014	-0.093	-0.275	-0.078	0.133	0.004		1	1	1	1	1	1	1	1	1	9
CHEMBL3264808	COc1cccc(c1)C(C)(C)NC[C@@H](O)[C@H](Cc2ccccc2)NC(=O)c3cc(cc(c3)C(=O)N4CCCC4)N5CCCCC5	IC50 (nM)	=	500	1	Plasmepsin 2 (P. falciparum)	0.113	P46925	Training	0.2	-0.052	-0.251	-0.062	-0.236	-0.21	-0.032	0.089	-0.041		1	1	1	1	1	1	1	1	1	9
CHEMBL3109546	COc1ccc(cc1)C2(NC(=N)N(C3CCNCC3)C2=O)c4ccc(OC)cc4	IC50 (nM)	=	505	1	Plasmepsin 2 (P. falciparum)	0.113	P46925	Test	-0.323	0.05	0.435	0.243	0.2	0.293	-0.28	0.022	0.138		1	1	1	1	1	1	1	1	1	9
CHEMBL3983294	N=C1NC(C2CC2)(C(=O)N1C3CCOCC3)c4cccc(c4)c5cccnc5	IC50 (nM)	=	512	1	Plasmepsin 2 (P. falciparum)	0.113	P46925	Training	-0.203	0.044	0.231	0.29	0.164	0.539	0.586	-0.447	0.166		1	1	1	1	1	1	1	1	1	9
CHEMBL220667	CCCCCc1ccc(cc1)C(=O)N(CCN(CCC)CCC)Cc2ccc(cc2)c3ccc4OCOc4c3	IC50 (nM)	=	531	1	Plasmepsin 2 (P. falciparum)	0.113	P46925	Training	0.343	-0.108	-0.399	-0.435	-0.454	-0.518	-0.214	0.402	-0.26		1	1	1	1	1	1	1	1	1	9
CHEMBL375310	CCCCCc1ccc(cc1)C(=O)N(CCN(CCCC)CCCC)Cc2ccc(cc2)N(C)c3ccccc3	IC50 (nM)	=	574	1	Plasmepsin 2 (P. falciparum)	0.113	P46925	Training	0.575	-0.131	-0.282	-0.523	-0.463	-0.424	-0.057	0.263	-0.312		1	1	1	1	1	1	1	1	1	9
CHEMBL220331	CCCCCc1ccc(cc1)C(=O)N(CCN(CCCC)CCCC)Cc2ccc(nc2)c3cccnc3	IC50 (nM)	=	587	1	Plasmepsin 2 (P. falciparum)	0.113	P46925	Test	0.598	-0.131	-0.321	-0.254	-0.362	0.105	0.953	-0.491	-0.154		1	1	1	1	1	1	1	1	1	9
CHEMBL374456	CCCCCc1ccc(cc1)C(=O)N(CCN(CCCC)CCCC)Cc2ccc(nc2)c3ccccc3	IC50 (nM)	=	589	1	Plasmepsin 2 (P. falciparum)	0.113	P46925	Training	0.593	-0.131	-0.351	-0.387	-0.408	-0.065	0.487	-0.212	-0.232		1	1	1	1	1	1	1	1	1	9
CHEMBL559339	CCCCNC(=O)C[C@H](O)[C@H](CC(C)C)NC(=O)[C@@H](NC(=O)c1ccc(Oc2ccc(cc2)C(=O)N[C@@H](C(C)C)C(=O)N[C@H](CCCCN)C(=O)NCCCC(C)Nc3cc(OC)cc4cccnc34)cc1)C(C)CC	IC50 (nM)	=	590	1	Plasmepsin 2 (P. falciparum)	0.113	P46925	Training	0.288	0.179	-0.148	0.451	0.23	-0.094	0.366	-0.387	0.261		1	1	1	1	1	1	1	1	1	9
CHEMBL3984851	CCCCCc1ccc(cc1)C(=O)N(CCN(CCCC)CCCC)Cc2ccc(cc2)C(F)(F)F	IC50 (nM)	=	596	1	Plasmepsin 2 (P. falciparum)	0.113	P46925	Training	0.755	-0.13	-0.337	-0.51	-0.442	-0.343	0.191	-0.035	-0.304		1	1	1	1	1	1	1	1	1	9
CHEMBL3764738	CC(C)CCc1ccc(cc1)c2ccc3C(=O)N(C[C@@H]4CC[C@@H](O4)c5ccccc5)C(=Nc3c2)N	IC50 (nM)	=	600	1	Plasmepsin 2 (P. falciparum)	0.113	P46925	Test	-0.258	-0.111	0.083	0.018	0.08	-0.306	-0.247	0.243	0.006		1	1	1	1	1	1	1	1	1	9
CHEMBL3264807	CCCN(CCC)C(=O)c1cc(cc(c1)C(=O)N[C@@H](Cc2ccccc2)[C@H](O)CNCc3cccc(OC)c3)N4CCCCC4	IC50 (nM)	=	600	1	Plasmepsin 2 (P. falciparum)	0.113	P46925	Training	0.288	-0.046	-0.213	-0.062	-0.199	-0.258	-0.079	0.109	-0.041		1	1	1	1	1	1	1	1	1	9
CHEMBL3905655	COc1ccc(cc1)C2(NC(=N)N(C3CCOCC3)C2=O)c4cncnc4	IC50 (nM)	=	639	1	Plasmepsin 2 (P. falciparum)	0.113	P46925	Training	-0.388	0.085	0.533	0.452	0.292	0.295	-0.262	-0.114	0.262		1	1	1	1	1	1	1	1	1	9
CHEMBL273338	CCCCCc1ccc(cc1)C(=O)N(CCN(CCCC)CCCC)Cc2ccc(nc2)c3ccncc3	IC50 (nM)	=	642	1	Plasmepsin 2 (P. falciparum)	0.113	P46925	Training	0.598	-0.114	-0.328	-0.254	-0.383	0.109	0.953	-0.491	-0.154		1	1	1	1	1	1	1	1	1	9
CHEMBL223345	CCCCCc1ccc(cc1)C(=O)N(CCN(CCCC)CCCC)Cc2ccc(cc2)N3CCN(Cc4ccccc4)CC3	IC50 (nM)	=	646	1	Plasmepsin 2 (P. falciparum)	0.113	P46925	Test	0.862	-0.127	-0.275	-0.536	-0.489	-0.288	0.073	0.051	-0.319		1	1	1	1	1	1	1	1	1	9
CHEMBL3904960	CCCCCc1ccc(cc1)C(=O)N(CCN(CCCC)CCCC)Cc2ccc(cc2)c3ccccc3Cl	IC50 (nM)	=	659	1	Plasmepsin 2 (P. falciparum)	0.113	P46925	Training	0.547	-0.131	-0.406	-0.524	-0.465	-0.444	-0.056	0.488	-0.312		1	1	1	1	1	1	1	1	1	9
CHEMBL436306	CCCCCc1ccc(cc1)C(=O)N(CCN(CCCC)CCCC)Cc2ccc(cc2)n3ccc4ccccc34	IC50 (nM)	=	670	1	Plasmepsin 2 (P. falciparum)	0.113	P46925	Training	0.404	-0.131	-0.282	-0.52	-0.487	-0.532	-0.144	0.497	-0.31		1	1	1	1	1	1	1	1	1	9
CHEMBL3891241	CCCCCc1ccc(cc1)C(=O)N(CCCN(CCCC)CCCC)Cc2ccc(OCc3ccccc3)cc2	IC50 (nM)	=	691	1	Plasmepsin 2 (P. falciparum)	0.113	P46925	Training	0.667	-0.137	-0.398	-0.49	-0.443	-0.383	0.031	0.104	-0.292		1	1	1	1	1	1	1	1	1	9
CHEMBL3925859	CCCCCc1ccc(CN(CCN(CCCC)CCCC)Cc2ccc(cc2)c3ccc(cc3)C#N)cc1	IC50 (nM)	=	714	1	Plasmepsin 2 (P. falciparum)	0.113	P46925	Test	0.626	-0.135	-0.703	-0.381	1.02	-0.615	0.001	0.159	-0.229		1	1	1	1	1	1	1	1	1	9
CHEMBL387156	CCCCCc1ccc(cc1)C(=O)N(CCN(CCCC)CCCC)Cc2ccc(nc2)c3ccccn3	IC50 (nM)	=	736	1	Plasmepsin 2 (P. falciparum)	0.113	P46925	Training	0.598	-0.071	-0.296	-0.254	-0.373	0.09	0.953	-0.491	-0.154		1	1	1	1	1	1	1	1	1	9
CHEMBL2012001	COc1cccc(c1)c2cccc(c2)C3(NC(=N)N(C)C3=O)C4CC4	IC50 (nM)	=	751	1	Plasmepsin 2 (P. falciparum)	0.113	P46925	Training	-0.601	0.062	0.006	0.205	0.222	0.105	-0.312	-0.024	0.116		1	1	1	1	1	1	1	1	1	9
CHEMBL3961954	CCCCCc1ccc(cc1)C(=O)N(CCN(CCCC)CCCC)Cc2ccc(cc2)c3cccc(OC(F)(F)F)c3	IC50 (nM)	=	754	1	Plasmepsin 2 (P. falciparum)	0.113	P46925	Training	0.593	-0.132	-0.417	-0.499	-0.473	-0.491	-0.101	0.295	-0.298		1	1	1	1	1	1	1	1	1	9
CHEMBL3264802	CCCN(CCC)C(=O)c1cc(cc(c1)C(=O)N[C@@H](Cc2ccccc2)[C@H](O)CNC(C)(C)c3ccccn3)N4CCCCC4	IC50 (nM)	=	800	1	Plasmepsin 2 (P. falciparum)	0.113	P46925	Test	0.334	-0.016	-0.183	0.012	-0.192	-0.055	0.432	-0.129	0.003		1	1	1	1	1	1	1	1	1	9
CHEMBL3986330	CCCCCc1ccc(cc1)C(=O)N(CCCN(CCCC)CCCC)Cc2ccc(cc2)c3ccccc3	IC50 (nM)	=	834	-1	Plasmepsin 2 (P. falciparum)	0.113	P46925	Training	0.672	-0.137	-0.468	-0.524	-0.453	-0.414	0.032	0.309	-0.312		1	1	1	1	1	1	1	1	1	9
CHEMBL3956974	CCCCCc1ccc(CN(CCN(CCCC)CCCC)Cc2ccc(OCc3ccccc3)cc2)cc1	IC50 (nM)	=	846	-1	Plasmepsin 2 (P. falciparum)	0.113	P46925	Training	0.917	-0.134	-0.678	-0.631	-0.702	-0.513	-0.002	0.231	-0.375		1	1	1	1	1	1	1	1	1	9
CHEMBL3975190	CCCCCc1ccc(cc1)C(=O)N(CCN(CCCC)CCCC)Cc2ccc(OCc3ccccc3)c(OCc4ccccc4)c2	IC50 (nM)	=	858	-1	Plasmepsin 2 (P. falciparum)	0.113	P46925	Training	0.339	-0.114	-0.358	-0.482	-0.481	-0.453	-0.203	0.288	-0.288		1	1	1	1	1	1	1	1	1	9
CHEMBL2011974	CN1C(=N)NC(C1=O)(c2ccccc2)c3cccc(c3)c4cccnc4	IC50 (nM)	=	1010	-1	Plasmepsin 2 (P. falciparum)	0.113	P46925	Training	-1.04	0.066	0.154	0.299	0.255	0.139	-0.175	0.115	0.171		1	1	1	1	1	1	1	1	1	9
CHEMBL219776	CCCCCc1ccc(cc1)C(=O)N(CCN(CCCC)CCCC)Cc2ccc(cc2)N(CC)CC	IC50 (nM)	=	1491	-1	Plasmepsin 2 (P. falciparum)	0.113	P46925	Training	1.051	-0.13	-0.264	-0.509	-0.434	-0.294	0.3	0.04	-0.304		1	1	1	1	1	1	1	1	1	9
CHEMBL323685	CC(C)[C@H](NC(=O)CC(C)(C)C)C(=O)NC1CCCCNC(=O)CC[C@@H](NC(=O)[C@@H](NC(=O)C[C@H](O)[C@@H](Cc2ccccc2)NC1=O)C(C)C)C(=O)NCC(=O)N	IC50 (nM)	=	1500	-1	Plasmepsin 2 (P. falciparum)	0.113	P46925	Training	0.468	0.406	-0.059	0.888	0.643	0.186	0.687	-0.925	0.517		1	1	1	1	1	1	1	1	1	9
CHEMBL222895	CCCCCc1ccc(cc1)C(=O)N(CCN(C(C)C)C(C)C)Cc2ccc(cc2)c3ccc4OCOc4c3	IC50 (nM)	=	1501	-1	Plasmepsin 2 (P. falciparum)	0.113	P46925	Test	0.186	-0.109	-0.381	-0.435	-0.463	-0.479	-0.214	0.359	-0.26		1	1	1	1	1	1	1	1	1	9
CHEMBL563456	CCCCNC(=O)C[C@H](O)[C@H](CC(C)C)NC(=O)[C@@H](NC(=O)Cc1ccc2cc(CC(=O)N[C@@H](C(C)C)C(=O)N[C@H](CCCCN)C(=O)NCCCC(C)Nc3cc(OC)cc4cccnc34)ccc2c1)C(C)CC	IC50 (nM)	=	1510	-1	Plasmepsin 2 (P. falciparum)	0.113	P46925	Training	0.371	0.184	-0.222	0.443	0.23	-0.038	0.474	-0.396	0.256		1	1	1	1	1	1	1	1	1	9
CHEMBL373671	CCCCCc1ccc(cc1)C(=O)N(CCN(CC)CC)Cc2ccc(cc2)c3ccc4OCOc4c3	IC50 (nM)	=	1519	-1	Plasmepsin 2 (P. falciparum)	0.113	P46925	Training	0.126	-0.107	-0.405	-0.422	-0.448	-0.548	-0.337	0.438	-0.252		1	1	1	1	1	1	1	1	1	9
CHEMBL3764953	CC(C)[C@H]1CC[C@@H](CN2C(=Nc3cc(ccc3C2=O)c4ccccc4)N)O1	IC50 (nM)	=	1600	-1	Plasmepsin 2 (P. falciparum)	0.113	P46925	Training	-0.189	-0.107	0.219	0.226	0.194	-0.272	-0.159	0.091	0.129		1	1	1	1	1	1	1	1	1	9
CHEMBL221276	CCCCCc1ccc(cc1)C(=O)N(CCCc2ccccc2)C3CCN(Cc4ccccc4)CC3	IC50 (nM)	=	1700	-1	Plasmepsin 2 (P. falciparum)	0.113	P46925	Test	0.371	-0.137	-0.361	-0.51	-0.453	-0.143	-0.036	-0.044	-0.304		1	1	1	1	1	1	1	1	1	9
CHEMBL3976714	N=C1NC(C(=O)N1C2CC2)(c3ccccc3)c4ccccc4	IC50 (nM)	=	1790	-1	Plasmepsin 2 (P. falciparum)	0.113	P46925	Training	-0.712	0.074	0.352	0.248	0.248	0.247	-0.296	-0.066	0.142		1	1	1	1	1	1	1	1	1	9
CHEMBL375835	CCCCCc1ccc(cc1)C(=O)N(CCN(CCCC)CCCC)Cc2ccc(Nc3ccncc3)cc2	IC50 (nM)	=	1816	-1	Plasmepsin 2 (P. falciparum)	0.113	P46925	Training	0.561	-0.131	-0.296	-0.319	-0.38	-0.248	0.386	-0.043	-0.192		1	1	1	1	1	1	1	1	1	9
CHEMBL222722	CCCCCc1ccc(cc1)C(=O)N(CCN(CCCC)CCCC)Cc2ccc(cn2)c3ccc4OCOc4c3	IC50 (nM)	=	1912	-1	Plasmepsin 2 (P. falciparum)	0.113	P46925	Training	0.478	-0.082	-0.333	-0.325	-0.428	-0.176	0.363	-0.127	-0.195		1	1	1	1	1	1	1	1	1	9
CHEMBL3763442	NC1=Nc2cc(ccc2C(=O)N1C[C@@H]3CC[C@@H](O3)c4ccccc4)c5ccc(CCc6ccccc6)cc5	IC50 (nM)	=	2000	-1	Plasmepsin 2 (P. falciparum)	0.113	P46925	Test	-0.712	-0.113	0.02	-0.038	0.039	-0.351	-0.552	0.325	-0.027		1	1	1	1	1	1	1	1	1	9
CHEMBL3765238	CCCCc1cccc(c1)c2ccc3C(=O)N(C[C@@H]4CC[C@@H](O4)c5ccccc5)C(=Nc3c2)N	IC50 (nM)	=	2000	-1	Plasmepsin 2 (P. falciparum)	0.113	P46925	Training	-0.439	-0.111	0.101	0.039	0.089	-0.31	-0.311	0.273	0.018		1	1	1	1	1	1	1	1	1	9
CHEMBL434748	CCCCCc1ccc(cc1)C(=O)N(CCN(CCCC)CCCC)Cc2ccc(nc2)c3cncnc3	IC50 (nM)	=	2229	-1	Plasmepsin 2 (P. falciparum)	0.113	P46925	Training	0.593	-0.131	-0.261	-0.21	-0.308	-0.069	0.487	-0.284	-0.128		1	1	1	1	1	1	1	1	1	9
CHEMBL3764744	NC1=Nc2cc(ccc2C(=O)N1C[C@@H]3CCCO3)c4ccccc4	IC50 (nM)	=	2300	-1	Plasmepsin 2 (P. falciparum)	0.113	P46925	Training	-0.49	-0.105	0.252	0.34	0.256	-0.356	-0.413	0.173	0.196		1	1	1	1	1	1	1	1	1	9
CHEMBL1780012	COc1ccc(Cl)cc1NC(=O)c2sc3nc(cc(c4ccc(OCc5ccccc5)c(OC)c4)c3c2N)c6ccccc6	IC50 (nM)	=	2300	-1	Plasmepsin 2 (P. falciparum)	0.113	P46925	Test	-0.966	0.339	-0.209	0.02	-0.237	-0.882	-1.185	1.748	0.223		1	1	1	1	1	1	0	0	1	7
CHEMBL424758	CCCCCc1ccc(cc1)C(=O)N(CCN(CCCC)CCCC)Cc2ccc(cn2)c3ccccc3	IC50 (nM)	=	2345	-1	Plasmepsin 2 (P. falciparum)	0.113	P46925	Training	0.612	-0.1	-0.349	-0.387	-0.417	-0.065	0.487	-0.212	-0.232		1	1	1	1	1	1	1	1	1	9
CHEMBL3763159	NC1=Nc2cc(ccc2C(=O)N1C[C@@H]3CC[C@@H](O3)c4ccccc4)c5ccc(cc5)C6CCCCC6	IC50 (nM)	=	2400	-1	Plasmepsin 2 (P. falciparum)	0.113	P46925	Training	-0.309	-0.113	0.024	-0.002	0.041	-0.264	-0.129	0.23	-0.005		1	1	1	1	1	1	1	1	1	9
CHEMBL1780017	CCN(CC)c1ccc(\C=N\NC(=O)CSc2nc3ccccc3n2Cc4ccc(Cl)cc4)cc1	IC50 (nM)	=	2400	-1	Plasmepsin 2 (P. falciparum)	0.113	P46925	Training	-0.628	0.512	0.093	-0.229	-0.155	-0.601	-0.722	0.464	0.079		1	1	1	1	1	1	1	1	1	9
CHEMBL3763955	NC1=Nc2cc(ccc2C(=O)N1C[C@@H]3CC[C@@H](O3)c4ccc5ccccc5c4)c6ccccc6	IC50 (nM)	=	2500	-1	Plasmepsin 2 (P. falciparum)	0.113	P46925	Test	-0.767	-0.112	0.04	0.039	0.047	-0.38	-0.651	0.418	0.018		1	1	1	1	1	1	1	1	1	9
CHEMBL1780016	CCN(CC)C(=O)c1sc(NC(=O)c2cc(nc3ccccc23)c4cccc(C)c4)c(C(=O)OC)c1C	IC50 (nM)	=	2500	-1	Plasmepsin 2 (P. falciparum)	0.113	P46925	Training	-0.61	0.166	-0.044	0.06	0.036	-0.073	-0.37	0.433	0.288		1	1	1	1	1	1	1	1	1	9
CHEMBL220516	CCCCCc1ccc(cc1)C(=O)N(CCN(CCCC)CCCC)Cc2ccc(cc2)N3CCN(C)CC3	IC50 (nM)	=	2549	-1	Plasmepsin 2 (P. falciparum)	0.113	P46925	Training	1.26	-0.126	-0.234	-0.513	-0.456	-0.265	0.271	-0.024	-0.306		1	1	1	1	1	1	1	1	1	9
CHEMBL3765317	COC(=O)CCc1ccc(cc1)c2ccc3C(=O)N(C[C@@H]4CC[C@@H](O4)c5ccccc5)C(=Nc3c2)N	IC50 (nM)	=	2600	-1	Plasmepsin 2 (P. falciparum)	0.113	P46925	Training	-0.624	-0.114	0.039	0.21	0.198	-0.337	-0.383	0.129	0.119		1	1	1	1	1	1	1	1	1	9
CHEMBL581498	CCCN(CCC)C(=O)c1cc(cc(c1)C(=O)N[C@@H](Cc2ccccc2)[C@H](O)CNCc3cccc(OC)c3)N4CCCCS4(=O)=O	IC50 (nM)	=	2700	-1	Plasmepsin 2 (P. falciparum)	0.113	P46925	Test	0.07	0.95	0.604	0.163	0.541	-0.407	-0.23	-0.121	0.109		1	1	1	1	1	1	1	1	1	9
CHEMBL3900873	COc1cccc(c1)C2(NC(=N)N(C3CC3)C2=O)c4cccc(OC)c4	IC50 (nM)	=	2830	-1	Plasmepsin 2 (P. falciparum)	0.113	P46925	Training	-0.587	0.061	0.349	0.237	0.186	0.201	-0.375	0.057	0.135		1	1	1	1	1	1	1	1	1	9
CHEMBL220732	CCCCCc1ccc(cc1)C(=O)N(CCN2CCOCC2)Cc3ccc(cc3)c4ccc5OCOc5c4	IC50 (nM)	=	2897	-1	Plasmepsin 2 (P. falciparum)	0.113	P46925	Training	0.181	-0.098	-0.395	-0.383	-0.452	-0.531	-0.341	0.371	-0.23		1	1	1	1	1	1	1	1	1	9
CHEMBL375970	CCCCCc1ccc(cc1)C(=O)N(CCN(CCCC)CCCC)Cc2ccc(cc2)N(C)c3ccncc3	IC50 (nM)	=	3015	-1	Plasmepsin 2 (P. falciparum)	0.113	P46925	Training	0.579	-0.131	-0.269	-0.396	-0.433	-0.224	0.374	-0.036	-0.237		1	1	1	1	1	1	1	1	1	9
CHEMBL219895	CCCCCc1ccc(cc1)C(=O)N(CCN2CCCCC2)Cc3ccc(cc3)C(F)(F)F	IC50 (nM)	=	3600	-1	Plasmepsin 2 (P. falciparum)	0.113	P46925	Test	0.524	-0.13	-0.353	-0.494	-0.442	-0.357	0.074	-0.036	-0.295		1	1	1	1	1	1	1	1	1	9
CHEMBL560343	O[C@H]([C@H](Cc1ccccc1)NC(=O)CC2CCCCC2)[C@H](O)[C@H](Cc3ccccc3)NC(=O)CC4CCCCC4	IC50 (nM)	=	3908	-1	Plasmepsin 2 (P. falciparum)	0.113	P46925	Training	0.538	0.05	-0.455	0.17	0.026	0.164	0.659	-0.597	0.095		1	1	1	1	1	1	1	1	1	9
CHEMBL3264809	COc1cccc(c1)C(C)(C)NC[C@@H](O)[C@H](Cc2ccccc2)NC(=O)c3cc(cc(c3)C(=O)N)N4CCCCC4	IC50 (nM)	=	4400	-1	Plasmepsin 2 (P. falciparum)	0.113	P46925	Training	-0.092	-0.039	-0.351	0.328	0.087	-0.314	-0.181	0.139	0.189		1	1	1	1	1	1	1	1	1	9
CHEMBL375836	CCCCCc1ccc(cc1)C(=O)N(CCN(CCCC)CCCC)Cc2ccc(cn2)c3ccncc3	IC50 (nM)	=	4553	-1	Plasmepsin 2 (P. falciparum)	0.113	P46925	Training	0.616	-0.1	-0.324	-0.254	-0.388	0.106	0.953	-0.491	-0.154		1	1	1	1	1	1	1	1	1	9
CHEMBL2347359	Cc1ccccc1N\C(=N/N=C\c2ccc3ccc4ccc(\C=N/N=C(\Nc5ccccc5C)/c6ccccn6)nc4c3n2)\c7ccccn7	IC50 (nM)	=	4620	-1	Plasmepsin 2 (P. falciparum)	0.113	P46925	Test	-1.087	0.649	0.375	0.082	-0.106	0.021	0.066	-0.3	0.044		1	1	1	1	1	1	1	1	1	9
CHEMBL219831	CCCCCc1ccc(cc1)C(=O)N(CCN(CCCC)CCCC)Cc2ccc(cn2)c3cccnc3	IC50 (nM)	=	5266	-1	Plasmepsin 2 (P. falciparum)	0.113	P46925	Training	0.616	-0.091	-0.316	-0.254	-0.392	0.102	0.953	-0.491	-0.154		1	1	1	1	1	1	1	1	1	9
CHEMBL3763524	NC1=Nc2cc(ccc2C(=O)N1CC3CCC4(CCCCC4)O3)c5ccccc5	IC50 (nM)	=	5300	-1	Plasmepsin 2 (P. falciparum)	0.113	P46925	Training	-0.152	-0.11	0.158	0.164	0.119	-0.153	0.052	-0.002	0.092		1	1	1	1	1	1	1	1	1	9
CHEMBL279386	COc1ccc(C(=O)\C=C\c2ccc(cc2)C(F)(F)F)c(OC)c1	IC50 (nM)	=	6000	-1	Plasmepsin 2 (P. falciparum)	0.113	P46925	Training	-0.809	-0.137	-0.725	-0.297	-0.459	-0.252	-0.542	0.119	-0.179		1	1	1	1	1	1	1	1	1	9
CHEMBL137883	COc1ccc(C(=O)\C=C\c2ccc(F)cc2F)c(OC)c1	IC50 (nM)	=	6000	-1	Plasmepsin 2 (P. falciparum)	0.113	P46925	Test	-0.851	-0.137	-0.709	-0.261	-0.444	-0.237	-0.639	0.158	-0.158		1	1	1	1	1	1	1	1	1	9
CHEMBL1780018	CCOC(=O)c1ccc(cc1)\N=C\2/S\C(=C/c3ccc(cc3)C(C)(C)C)\C(=O)N2c4ccc(cc4)C(=O)OCC	IC50 (nM)	=	6100	-1	Plasmepsin 2 (P. falciparum)	0.113	P46925	Training	-0.545	0.083	0.229	-0.075	-0.088	0.435	-0.226	0.053	0.142		1	1	1	1	1	1	1	1	1	9
CHEMBL2347357	SC(=N)NN\C(=C/c1nc(cc2ccccc12)c3ccccn3)\c4ccc(Cl)cc4	IC50 (nM)	=	6450	-1	Plasmepsin 2 (P. falciparum)	0.113	P46925	Training	-1.073	0.244	-0.225	0.23	0.219	0.462	0.075	0.067	0.728		1	1	1	1	1	1	1	1	1	9
CHEMBL3972112	Clc1ccccc1C2(NC(=N)N(C3CCCCC3)C2=O)c4ccccc4Cl	IC50 (nM)	=	6750	-1	Plasmepsin 2 (P. falciparum)	0.113	P46925	Training	-0.411	0.052	0.617	0.075	0.157	0.48	-0.12	0.274	0.04		1	1	1	1	1	1	1	1	1	9
CHEMBL2347360	Cc1ccc(cc1)S(=O)(=O)Nc2ccccc2CNc3cnc4ccccc4c3	IC50 (nM)	=	7000	-1	Plasmepsin 2 (P. falciparum)	0.113	P46925	Test	-0.98	1.674	0.848	0.097	1.135	-1.023	-0.887	0.357	0.081		1	1	1	1	1	1	1	1	1	9
CHEMBL1780020	Cc1ccc(NC(=S)N(CC2=Cc3cccc(C)c3NC2=O)Cc4ccc5OCOc5c4)cc1	IC50 (nM)	=	7000	-1	Plasmepsin 2 (P. falciparum)	0.113	P46925	Training	-0.749	-0.12	-0.103	-0.232	-0.264	0.327	-0.495	0.054	0.219		1	1	1	1	1	1	1	1	1	9
CHEMBL3929162	CCCCCc1ccc(cc1)C(=O)N(CCN(CCO)CCO)Cc2ccc(OCC)cc2	IC50 (nM)	=	8230	-1	Plasmepsin 2 (P. falciparum)	0.113	P46925	Training	0.607	-0.103	-0.282	0.06	-0.369	-0.351	-0.026	0.039	0.031		1	1	1	1	1	1	1	1	1	9
CHEMBL220719	CCCCCc1ccc(cc1)C(=O)N(CCN(CCCC)CCCC)Cc2ccc(cn2)c3cncnc3	IC50 (nM)	=	8530	-1	Plasmepsin 2 (P. falciparum)	0.113	P46925	Training	0.612	-0.086	-0.258	-0.21	-0.351	-0.07	0.487	-0.284	-0.128		1	1	1	1	1	1	1	1	1	9
CHEMBL2347358	Brc1cccc(c1)N(CC(=O)Nc2ccc(CSc3ccccc3)cc2)S(=O)(=O)c4ccccc4	IC50 (nM)	=	8990	-1	Plasmepsin 2 (P. falciparum)	0.113	P46925	Test	-0.906	1.252	1.21	-0.091	0.667	-0.872	-1.087	0.486	0.184		1	1	0	1	1	1	0	1	1	7
CHEMBL2347356	OC(CNCc1ccccc1)Cn2c3ccc(Cl)cc3c4cc(Cl)ccc24	IC50 (nM)	=	9470	-1	Plasmepsin 2 (P. falciparum)	0.113	P46925	Training	-0.527	-0.056	-0.391	-0.252	-0.666	-0.886	-0.913	1.483	-0.153		1	1	1	1	1	1	1	1	1	9
CHEMBL538145	CCCCNC(=O)C[C@H](O)[C@H](CC(C)C)NC(=O)[C@@H](NC(=O)Cc1ccc2cc(ccc2c1)C(=O)OCCCC(=O)N[C@@H](C(C)C)C(=O)N[C@H](CCCCN)C(=O)NCCCC(C)Nc3cc(OC)cc4cccnc34)C(C)CC	IC50 (nM)	=	9600	-1	Plasmepsin 2 (P. falciparum)	0.113	P46925	Training	0.343	0.163	-0.233	0.468	0.265	-0.092	0.474	-0.429	0.271		1	1	1	1	1	1	1	1	1	9
CHEMBL3763523	NC1=Nc2cc(ccc2C(=O)N1C[C@@H]3CC[C@@H](O3)c4ccccc4)c5ccc(CCCc6ccccc6)cc5	IC50 (nM)	=	10000	-1	Plasmepsin 2 (P. falciparum)	0.113	P46925	Training	-0.638	-0.113	0.013	-0.054	0.035	-0.344	-0.49	0.299	-0.036		1	1	1	1	1	1	1	1	1	9
CHEMBL1941010	Fc1ccc(cc1)C(=O)Cn2c(nc3ccccc23)c4ccccn4	IC50 (nM)	=	10000	-1	Plasmepsin 2 (P. falciparum)	0.113	P46925	Test	-1.059	0.046	-0.115	-0.094	-0.395	-0.437	-0.42	0.314	-0.06		1	1	1	1	1	1	1	1	1	9
CHEMBL1941012	O=C(Cn1c(nc2ccccc12)c3ccccn3)c4ccccc4	IC50 (nM)	=	10000	-1	Plasmepsin 2 (P. falciparum)	0.113	P46925	Training	-1.063	0.053	-0.099	-0.069	-0.382	-0.411	-0.386	0.316	-0.045		1	1	1	1	1	1	1	1	1	9
CHEMBL1699130	COC(=O)CCC(=O)N(CCN(Cc1ccccc1)C(=O)CCC(=O)OC)Cc2ccccc2	IC50 (nM)	=	10000	-1	Plasmepsin 2 (P. falciparum)	0.113	P46925	Training	-0.193	-0.04	-0.234	0.122	0.189	-0.209	-0.137	-0.619	0.067		1	1	1	1	1	1	1	1	1	9
CHEMBL3109517	COc1ccc(cc1)C2(NC(=S)N(C3CCCCC3)C2=O)c4ccc(OC)cc4	IC50 (nM)	>	10000	-1	Plasmepsin 2 (P. falciparum)	0.113	P46925	Training	-0.304	0.072	0.467	-0.255	-0.202	0.626	-0.096	0.095	0.268		1	1	1	1	1	1	1	1	1	9
CHEMBL3109518	COc1ccc(cc1)C2(NC(=O)N(C3CCCCC3)C2=O)c4ccc(OC)cc4	IC50 (nM)	>	10000	-1	Plasmepsin 2 (P. falciparum)	0.113	P46925	Test	-0.291	0.033	0.312	-0.052	-0.053	0.239	-0.159	0.005	-0.035		1	1	1	1	1	1	1	1	1	9
CHEMBL3764518	NC1=Nc2cc(ccc2C(=O)N1C[C@@H]3CC[C@@H](O3)c4ccccc4)c5ccc(CCC6CCCCC6)cc5	IC50 (nM)	=	10700	-1	Plasmepsin 2 (P. falciparum)	0.113	P46925	Training	-0.147	-0.113	0.02	-0.038	0.039	-0.261	-0.021	0.176	-0.027		1	1	1	1	1	1	1	1	1	9
CHEMBL1780014	CCCCOc1cccc(c1)c2cc(C(=O)N\N=C(/C)\c3cccc(NC(=O)C(C)(C)C)c3)c4ccccc4n2	IC50 (nM)	=	11500	-1	Plasmepsin 2 (P. falciparum)	0.113	P46925	Training	-0.341	0.147	-0.165	0.002	-0.087	-0.164	-0.137	0.013	-0.003		1	1	1	1	1	1	1	1	1	9
CHEMBL555902	O[C@H]([C@H](Cc1ccccc1)NC(=O)c2ccc3OCCOc3c2)[C@H](O)[C@H](Cc4ccccc4)NC(=O)c5ccc(F)cc5Cl	IC50 (nM)	=	11773	-1	Plasmepsin 2 (P. falciparum)	0.113	P46925	Training	-0.642	0.049	-0.259	0.17	-0.09	-0.272	-0.537	0.146	0.096		1	1	1	1	1	1	1	1	1	9
CHEMBL3763900	NC1=Nc2cc(ccc2C(=O)N1C[C@@H]3CC[C@@H](O3)c4ccccc4)c5ccc(CCCCCc6ccccc6)cc5	IC50 (nM)	=	12000	-1	Plasmepsin 2 (P. falciparum)	0.113	P46925	Test	-0.499	-0.113	0	-0.085	0.026	-0.337	-0.374	0.267	-0.054		1	1	1	1	1	1	1	1	1	9
CHEMBL3765557	NC1=Nc2cc(ccc2C(=O)N1CC3CC(CO3)c4ccccc4)c5ccccc5	IC50 (nM)	=	12500	-1	Plasmepsin 2 (P. falciparum)	0.113	P46925	Training	-0.647	-0.109	0.142	0.135	0.133	-0.298	-0.55	0.219	0.075		1	1	1	1	1	1	1	1	1	9
CHEMBL556509	Cc1ccc(cn1)C(=O)N[C@@H](Cc2ccccc2)[C@@H](O)[C@H](O)[C@H](Cc3ccccc3)NC(=O)C4CCOC4	IC50 (nM)	=	12657	-1	Plasmepsin 2 (P. falciparum)	0.113	P46925	Training	-0.23	0.057	-0.347	0.393	0.123	0.165	0.344	-0.612	0.227		1	1	1	1	1	1	1	1	1	9
CHEMBL1941013	O=C(Cn1c(nc2ccccc12)c3ccccn3)c4ccc(cc4)c5ccccc5	IC50 (nM)	=	14700	-1	Plasmepsin 2 (P. falciparum)	0.113	P46925	Training	-1.087	0.019	-0.257	-0.193	-0.44	-0.516	-0.584	0.621	-0.118		1	1	1	1	1	1	1	1	1	9
CHEMBL1941006	Oc1ccc(cc1O)C(=O)Cn2c(nc3ccccc23)c4ccccn4	IC50 (nM)	=	19600	-1	Plasmepsin 2 (P. falciparum)	0.113	P46925	Test	-1.063	0.139	-0.112	0.521	-0.351	-0.455	-0.452	0.353	0.302		1	1	1	1	1	1	1	1	1	9
CHEMBL1941005	[O-][N+](=O)c1cccc(c1)C(=O)Cn2c(nc3ccccc23)c4ccccn4	IC50 (nM)	=	20400	-1	Plasmepsin 2 (P. falciparum)	0.113	P46925	Training	-0.448	0.226	-0.03	0.486	0.048	-0.565	-0.51	0.222	0.281		1	1	1	1	1	1	1	1	1	9
CHEMBL1941007	Clc1ccc(cc1)C(=O)Cn2c(nc3ccccc23)c4ccccn4	IC50 (nM)	=	21200	-1	Plasmepsin 2 (P. falciparum)	0.113	P46925	Training	-1.049	0.046	-0.083	-0.094	-0.395	-0.416	-0.42	0.414	-0.06		1	1	1	1	1	1	1	1	1	9
CHEMBL1777836	CC(C)CCNC(=O)[C@@H](N(C(=O)c1snc(C(=O)N)c1N)c2ccc3OCOc3c2)c4c[nH]c5ccccc45	IC50 (nM)	=	21300	-1	Plasmepsin 2 (P. falciparum)	0.113	P46925	Training	-0.55	0.59	0.417	0.855	0.297	-0.189	-0.556	0.544	0.742		1	1	1	1	1	1	1	1	1	9
CHEMBL1178994	NC(=N)N\N=C\c1ccc2OCOc2c1	IC50 (nM)	=	24000	-1	Plasmepsin 2 (P. falciparum)	0.113	P46925	Test	-0.957	0.819	-0.12	1.627	1.546	-0.773	-0.746	-0.213	0.952		1	1	1	1	1	1	1	1	1	9
CHEMBL3763552	OC1CN(C1)C(c2ccccc2)c3ccccc3	IC50 (nM)	=	24000	-1	Plasmepsin 2 (P. falciparum)	0.113	P46925	Training	-0.18	-0.082	-0.668	-0.214	-0.668	-0.441	-0.588	0.432	-0.13		1	1	1	1	1	1	1	1	1	9
CHEMBL3764172	NC1=Nc2ccccc2C(=O)N1CC3CCCO3	IC50 (nM)	=	24000	-1	Plasmepsin 2 (P. falciparum)	0.113	P46925	Training	-0.286	-0.098	0.365	0.683	0.428	-0.273	-0.106	-0.282	0.397		1	1	1	1	1	1	1	1	1	9
CHEMBL3764193	CC(C)NS(=O)(=O)Cc1ccccc1	IC50 (nM)	=	24000	-1	Plasmepsin 2 (P. falciparum)	0.113	P46925	Training	-0.105	2.838	0.846	0.366	1.98	-0.726	-0.599	-0.585	0.27		1	1	1	1	1	1	1	1	1	9
CHEMBL3764629	Nc1ccc(cc1)c2cn3ccsc3n2	IC50 (nM)	=	24000	-1	Plasmepsin 2 (P. falciparum)	0.113	P46925	Test	-1.133	0.103	-0.041	0.478	-0.377	-1.211	-1.378	1.211	0.91		0	1	1	1	1	0	0	1	1	6
CHEMBL3764748	NCC(O)CNc1ccc(cc1Cl)[N+](=O)[O-]	IC50 (nM)	=	24000	-1	Plasmepsin 2 (P. falciparum)	0.113	P46925	Training	0.871	0.599	-0.112	1.925	0.646	-1.057	-0.74	0.123	1.127		1	1	1	1	1	1	1	1	1	9
CHEMBL3765202	Cc1[nH]nc(Nc2ccccc2)c1N	IC50 (nM)	=	24000	-1	Plasmepsin 2 (P. falciparum)	0.113	P46925	Training	-0.994	0.819	-0.215	0.983	-0.053	-0.46	-0.302	-0.324	0.573		1	1	1	1	1	1	1	1	1	9
CHEMBL3765209	CNC(=O)C1CCC(CC1)c2nsc3ccccc23	IC50 (nM)	=	24000	-1	Plasmepsin 2 (P. falciparum)	0.113	P46925	Training	-0.078	0.131	-0.574	-0.044	-0.097	-0.181	0.078	0.177	0.469		1	1	1	1	1	1	1	1	1	9
CHEMBL1562951	NC(=O)c1ccsc1NC(=O)c2cccs2	IC50 (nM)	=	24000	-1	Plasmepsin 2 (P. falciparum)	0.113	P46925	Test	-1.11	0.692	-0.021	1.091	1.008	-0.526	-0.852	0.416	1.824		0	1	1	1	1	1	1	1	0	7
CHEMBL1370160	Cc1ccc(C)n1NC(=O)c2ccc(O)cc2	IC50 (nM)	=	24000	-1	Plasmepsin 2 (P. falciparum)	0.113	P46925	Training	-0.92	0.034	-0.065	0.35	0.046	-0.761	-0.922	0.118	0.201		1	1	1	1	1	1	1	1	1	9
CHEMBL556236	CC(C)C[C@H](NC(=O)CC1CCCCC1)[C@@H](O)[C@H](O)[C@H](CC(C)C)NC(=O)CC2CCCCC2	IC50 (nM)	>	25000	-1	Plasmepsin 2 (P. falciparum)	0.113	P46925	Training	1.806	0.084	-0.409	0.321	0.151	0.312	1.597	-1.033	0.184		1	1	1	1	1	1	1	1	1	9
CHEMBL564804	COc1ccccc1C(=O)N[C@@H](CC(C)C)[C@@H](O)[C@H](O)[C@H](CC(C)C)NC(=O)c2ccccc2OC	IC50 (nM)	>	25000	-1	Plasmepsin 2 (P. falciparum)	0.113	P46925	Training	0.353	0.052	-0.226	0.361	0.11	-0.169	0.078	-0.223	0.208		1	1	1	1	1	1	1	1	1	9
CHEMBL541232	O[C@H]([C@H](Cc1ccccc1)NC(=O)c2ccc(F)cc2Cl)[C@H](O)[C@H](Cc3ccccc3)NC(=O)c4ccc(F)cc4Cl	IC50 (nM)	>	25000	-1	Plasmepsin 2 (P. falciparum)	0.113	P46925	Test	-0.735	0.024	-0.218	0.129	-0.077	-0.23	-0.602	0.208	0.071		1	1	1	1	1	1	1	1	1	9
CHEMBL1941009	[O-][N+](=O)c1ccc(cc1)C(=O)Cn2c(nc3ccccc23)c4ccccn4	IC50 (nM)	=	30500	-1	Plasmepsin 2 (P. falciparum)	0.113	P46925	Training	-0.448	0.225	-0.056	0.486	0.039	-0.572	-0.51	0.209	0.281		1	1	1	1	1	1	1	1	1	9
CHEMBL1941008	[O-][N+](=O)c1ccccc1C(=O)Cn2c(nc3ccccc23)c4ccccn4	IC50 (nM)	=	30600	-1	Plasmepsin 2 (P. falciparum)	0.113	P46925	Training	-0.448	0.278	0.033	0.486	0.023	-0.551	-0.51	0.244	0.281		1	1	1	1	1	1	1	1	1	9
CHEMBL3763489	NC1=Nc2cc(ccc2C(=O)N1C[C@@H]3CC[C@@H](O3)c4ccccc4)c5ccc(CCCCc6ccccc6)cc5	IC50 (nM)	=	32000	-1	Plasmepsin 2 (P. falciparum)	0.113	P46925	Training	-0.568	-0.113	0.007	-0.07	0.03	-0.34	-0.431	0.281	-0.046		1	1	1	1	1	1	1	1	1	9
CHEMBL1941015	COc1ccc(OC)c(c1)C(=O)Cn2c(nc3ccccc23)c4ccccn4	IC50 (nM)	=	34000	-1	Plasmepsin 2 (P. falciparum)	0.113	P46925	Test	-0.888	0.047	-0.073	-0.034	-0.382	-0.434	-0.451	0.401	-0.024		1	1	1	1	1	1	1	1	1	9
CHEMBL1941014	COc1ccc(cc1)C(=O)Cn2c(nc3ccccc23)c4ccccn4	IC50 (nM)	=	37700	-1	Plasmepsin 2 (P. falciparum)	0.113	P46925	Training	-0.971	0.042	-0.11	-0.05	-0.387	-0.437	-0.421	0.34	-0.034		1	1	1	1	1	1	1	1	1	9
CHEMBL107770	CCCCNC(=O)C[C@H](O)[C@H](Cc1ccccc1)NC(=O)CC2CN(Cc3cc(OC)c(OC)c(OC)c3)CCN2C(=O)c4ccc(OC(C)C)cc4	IC50 (nM)	~	40000	-1	Plasmepsin 2 (P. falciparum)	0.113	P46925	Training	0.228	-0.049	-0.146	0.053	-0.031	-0.125	-0.082	-0.238	0.027		1	1	1	1	1	1	1	1	1	9
CHEMBL1941011	Fc1ccc(C(=O)Cn2c(nc3ccccc23)c4ccccn4)c(F)c1	IC50 (nM)	=	48000	-1	Plasmepsin 2 (P. falciparum)	0.113	P46925	Training	-1.059	0.037	-0.119	-0.117	-0.414	-0.464	-0.452	0.319	-0.073		1	1	1	1	1	1	1	1	1	9
CHEMBL511879	CN1C(=N)N\C(=C\c2c[nH]c3cc(Br)ccc23)\C1=O	IC50 (nM)	=	53000	-1	Plasmepsin 2 (P. falciparum)	0.113	P46925	Test	-0.929	0.107	-0.018	0.662	0.237	0.098	-0.391	-0.109	0.385		1	1	1	1	1	1	1	1	1	9
CHEMBL431861	CCCCNC(=O)C[C@H](O)[C@H](Cc1ccccc1)NC(=O)C2CN(CCOCCc3ccccc3)CCN2C(=O)CCc4cc(OC)c(OC)c(OC)c4	IC50 (nM)	~	65000	-1	Plasmepsin 2 (P. falciparum)	0.113	P46925	Training	0.223	0.015	-0.138	0.039	-0.023	-0.02	-0.027	-0.439	0.019		1	1	1	1	1	1	1	1	1	9
CHEMBL324234	CCCCNC(=O)C[C@H](O)[C@H](Cc1ccccc1)NC(=O)C2CN(CCN2C(=O)CCc3cc(OC)c(OC)c(OC)c3)C(=O)CCCCC(=O)OCC	IC50 (nM)	~	100000	-1	Plasmepsin 2 (P. falciparum)	0.113	P46925	Training	0.172	-0.004	-0.088	0.258	0.155	0.02	0.224	-0.617	0.147		1	1	1	1	1	1	1	1	1	9
CHEMBL2431496	CCOC(=O)C1=C(Nc2ccc3ccccc3c2)OCC1=O	IC50 (nM)	=	6	1	DHODH (P. falciparum)	0.223	Q54A96	Training	-0.118	-0.235	-0.241	0.126	0.148	0.657	0.396	-0.692	-0.06		1	1	1	1	1	1	1	1	1	9
CHEMBL2012961	Cc1cc(F)c2ncn(c3ccc(s3)C(=O)NC4CC4)c2c1	IC50 (nM)	=	17	1	DHODH (P. falciparum)	0.223	Q54A96	Training	0.083	0.107	-0.087	-0.051	-0.038	0.014	0.106	0.138	0.143		1	1	1	1	1	1	1	1	1	9
CHEMBL2431499	CCOC(=O)C1=C(Nc2ccc3CCCCc3c2)OCC1=O	IC50 (nM)	=	18	1	DHODH (P. falciparum)	0.223	Q54A96	Training	0.155	-0.235	-0.245	0.126	0.148	0.72	0.784	-0.808	-0.06		1	1	1	1	1	1	1	1	1	9
CHEMBL1956288	CCC(F)(F)c1nc2nc(C)cc(Nc3ccc(cc3)C(F)(F)F)n2n1	IC50 (nM)	=	19	1	DHODH (P. falciparum)	0.223	Q54A96	Training	-0.112	-0.118	0.135	-0.095	-0.156	-0.15	0.005	-0.188	-0.19		1	1	1	1	1	1	1	1	1	9
CHEMBL2012965	FC(F)(F)c1ccc2c(c1)ncn2c3ccc(s3)C(=O)NC4CC4	IC50 (nM)	=	19	1	DHODH (P. falciparum)	0.223	Q54A96	Training	0.05	0.081	-0.123	-0.086	-0.063	0.018	0.126	0.049	0.097		1	1	1	1	1	1	1	1	1	9
CHEMBL2431515	CCOC(=O)C1=C(Nc2ccc3ccccc3c2)SCC1=O	IC50 (nM)	=	20	1	DHODH (P. falciparum)	0.223	Q54A96	Test	-0.118	-0.116	-0.248	0.07	0.175	1.071	0.452	-0.655	0.154		1	1	1	1	1	1	1	1	1	9
CHEMBL3289671	Cc1cc(Nc2cc(F)c(c(F)c2)C(F)(F)F)n3nc(nc3n1)C(C)(F)F	IC50 (nM)	=	20	1	DHODH (P. falciparum)	0.223	Q54A96	Training	-0.168	-0.133	0.084	-0.108	-0.184	-0.193	-0.1	-0.159	-0.198		1	1	1	1	1	1	1	1	1	9
CHEMBL2012955	Cc1nc2c(Cl)cccc2n1c3ccc(s3)C(=O)NC4CC4	IC50 (nM)	=	21	1	DHODH (P. falciparum)	0.223	Q54A96	Training	0.089	0.101	0.046	-0.051	-0.035	0.029	0.106	0.287	0.143		1	1	1	1	1	1	1	1	1	9
CHEMBL2012957	Cc1nc2c(Br)cccc2n1c3ccc(s3)C(=O)NC4CC4	IC50 (nM)	=	21	1	DHODH (P. falciparum)	0.223	Q54A96	Training	0.096	0.101	0.025	-0.051	-0.035	0.031	0.106	0.369	0.143		1	1	1	1	1	1	1	1	1	9
CHEMBL3289672	Cc1cc(Nc2cc(F)c(c(F)c2)C(F)(F)F)n3nc(nc3n1)C(F)(F)F	IC50 (nM)	=	22	1	DHODH (P. falciparum)	0.223	Q54A96	Test	-0.138	-0.133	0.07	-0.108	-0.184	-0.219	-0.172	-0.177	-0.198		1	1	1	1	1	1	1	1	1	9
CHEMBL1234899	Cc1nc2cc(OC(F)(F)F)ccc2n1c3ccc(s3)C(=O)NC4CC4	IC50 (nM)	=	22	1	DHODH (P. falciparum)	0.223	Q54A96	Training	0.254	0.065	-0.039	-0.067	-0.056	0.009	0.112	0.091	0.086		1	1	1	1	1	1	1	1	1	9
CHEMBL2012962	Cc1nc2c(Cl)cc(F)cc2n1c3ccc(s3)C(=O)NC4CC4	IC50 (nM)	=	25	1	DHODH (P. falciparum)	0.223	Q54A96	Training	0.079	0.084	0.046	-0.069	-0.053	0.013	0.087	0.291	0.119		1	1	1	1	1	1	1	1	1	9
CHEMBL475813	Cc1cc(Nc2ccc3ccccc3c2)n4ncnc4n1	IC50 (nM)	=	25	1	DHODH (P. falciparum)	0.223	Q54A96	Training	-0.244	-0.079	-0.015	-0.007	-0.12	-0.308	-0.364	0.3	-0.138		1	1	1	1	1	1	1	1	1	9
CHEMBL1956301	CSc1nc2nc(C)cc(Nc3cccc(Cl)c3)n2n1	IC50 (nM)	=	26	1	DHODH (P. falciparum)	0.223	Q54A96	Test	-0.099	0.044	0.522	0.016	0.06	-0.28	-0.294	0.231	0.146		1	1	1	1	1	1	1	1	1	9
CHEMBL2012948	Cc1nc2cc(ccc2n1c3ccc(s3)C(=O)NC4CC4)C(F)(F)F	IC50 (nM)	=	28	1	DHODH (P. falciparum)	0.223	Q54A96	Training	0.086	0.061	-0.073	-0.101	-0.076	0.031	0.152	0.107	0.077		1	1	1	1	1	1	1	1	1	9
CHEMBL2012952	Cc1nc2c(OCCF)cccc2n1c3ccc(s3)C(=O)NC4CC4	IC50 (nM)	=	28	1	DHODH (P. falciparum)	0.223	Q54A96	Training	0.171	0.101	0.004	-0.052	-0.043	0.03	0.184	0.178	0.106		1	1	1	1	1	1	1	1	1	9
CHEMBL1956287	CCC(F)(F)c1nc2nc(C)cc(Nc3cccc(Cl)c3)n2n1	IC50 (nM)	=	30	1	DHODH (P. falciparum)	0.223	Q54A96	Training	-0.138	-0.09	0.286	-0.047	-0.112	-0.169	-0.061	-0.042	-0.162		1	1	1	1	1	1	1	1	1	9
CHEMBL1956291	Cc1cc(Nc2ccc(cc2)S(F)(F)(F)(F)F)n3nc(nc3n1)C(F)(F)F	IC50 (nM)	=	30	1	DHODH (P. falciparum)	0.223	Q54A96	Test	-0.191	-0.147	0.284	-0.108	-0.218	-0.274	-0.273	-0.177	-0.198		1	1	1	1	1	1	1	1	1	9
CHEMBL1956300	CSc1nc2nc(C)cc(Nc3ccc(Cl)cc3)n2n1	IC50 (nM)	=	30	1	DHODH (P. falciparum)	0.223	Q54A96	Training	-0.099	0.044	0.505	0.016	0.063	-0.28	-0.294	0.211	0.146		1	1	1	1	1	1	1	1	1	9
CHEMBL1956303	CSc1nc2nc(C)cc(Nc3ccc(cc3)S(F)(F)(F)(F)F)n2n1	IC50 (nM)	=	30	1	DHODH (P. falciparum)	0.223	Q54A96	Training	-0.151	-0.07	0.441	-0.08	-0.134	-0.301	-0.317	-0.009	0.036		1	1	1	1	1	1	1	1	1	9
CHEMBL2012960	Cc1cc(F)c2nc(C)n(c3ccc(s3)C(=O)NC4CC4)c2c1	IC50 (nM)	=	32	1	DHODH (P. falciparum)	0.223	Q54A96	Training	0.122	0.084	-0.034	-0.069	-0.053	0.027	0.135	0.195	0.119		1	1	1	1	1	1	1	1	1	9
CHEMBL2431488	COC(=O)C1=C(Nc2ccc3ccccc3c2)SCC1=O	IC50 (nM)	=	33	1	DHODH (P. falciparum)	0.223	Q54A96	Test	-0.161	-0.113	-0.268	0.096	0.182	1.04	0.384	-0.65	0.18		1	1	1	1	1	1	1	1	1	9
CHEMBL1956285	Cc1cc(Nc2ccc(cc2)S(F)(F)(F)(F)F)n3nc(nc3n1)C(C)(F)F	IC50 (nM)	=	33	1	DHODH (P. falciparum)	0.223	Q54A96	Training	-0.22	-0.147	0.296	-0.108	-0.218	-0.251	-0.201	-0.161	-0.198		1	1	1	1	1	1	1	1	1	9
CHEMBL1956286	CCC(F)(F)c1nc2nc(C)cc(Nc3ccc(Cl)cc3)n2n1	IC50 (nM)	=	34	1	DHODH (P. falciparum)	0.223	Q54A96	Training	-0.138	-0.09	0.271	-0.047	-0.111	-0.169	-0.061	-0.058	-0.162		1	1	1	1	1	1	1	1	1	9
CHEMBL2012953	Cc1nc2c(F)cccc2n1c3ccc(s3)C(=O)NC4CC4	IC50 (nM)	=	34	1	DHODH (P. falciparum)	0.223	Q54A96	Training	0.083	0.101	-0.023	-0.051	-0.035	0.025	0.106	0.15	0.143		1	1	1	1	1	1	1	1	1	9
CHEMBL3694242	Cc1nc2cc3ccccc3cc2n1c4ccc(s4)C(=O)NC5CC5	IC50 (nM)	=	35	1	DHODH (P. falciparum)	0.223	Q54A96	Test	0.027	0.051	-0.105	-0.101	-0.084	-0.015	0.036	0.416	0.077		1	1	1	1	1	1	1	1	1	9
CHEMBL1956290	Cc1cc(Nc2ccc(cc2)C(F)(F)F)n3nc(nc3n1)C(F)(F)F	IC50 (nM)	=	35	1	DHODH (P. falciparum)	0.223	Q54A96	Training	-0.132	-0.111	0.113	-0.08	-0.146	-0.212	-0.154	-0.191	-0.181		1	1	1	1	1	1	1	1	1	9
CHEMBL2012963	Fc1cc(Cl)c2ncn(c3ccc(s3)C(=O)NC4CC4)c2c1	IC50 (nM)	=	35	1	DHODH (P. falciparum)	0.223	Q54A96	Training	0.036	0.107	-0.008	-0.051	-0.038	-0.002	0.056	0.233	0.143		1	1	1	1	1	1	1	1	1	9
CHEMBL3289670	Cc1cc(Nc2ccc(c(F)c2)C(F)(F)F)n3nc(nc3n1)C(C)(F)F	IC50 (nM)	=	35	1	DHODH (P. falciparum)	0.223	Q54A96	Training	-0.168	-0.123	0.104	-0.095	-0.166	-0.187	-0.089	-0.166	-0.19		1	1	1	1	1	1	1	1	1	9
CHEMBL1784574	Cc1cc(Nc2ccc(c(F)c2)C(C)(C)C)n3ncnc3n1	IC50 (nM)	=	35	1	DHODH (P. falciparum)	0.223	Q54A96	Test	0.376	-0.086	-0.028	-0.028	-0.136	-0.129	0.018	0.003	-0.151		1	1	1	1	1	1	1	1	1	9
CHEMBL1956302	CSc1nc2nc(C)cc(Nc3ccc(cc3)C(F)(F)F)n2n1	IC50 (nM)	=	36	1	DHODH (P. falciparum)	0.223	Q54A96	Training	-0.079	-0.01	0.303	-0.047	-0.021	-0.239	-0.192	0.017	0.074		1	1	1	1	1	1	1	1	1	9
CHEMBL2012947	Cc1nc2ccc(OC(F)(F)F)cc2n1c3ccc(s3)C(=O)NC4CC4	IC50 (nM)	=	36	1	DHODH (P. falciparum)	0.223	Q54A96	Training	0.254	0.068	-0.032	-0.067	-0.059	0.011	0.112	0.099	0.086		1	1	1	1	1	1	1	1	1	9
CHEMBL3690136	Cc1ccc2c(c1)ncn2c3ccc(s3)C(=O)NC4CC4	IC50 (nM)	=	38	1	DHODH (P. falciparum)	0.223	Q54A96	Training	0.096	0.131	-0.095	-0.032	-0.014	0.032	0.127	0.129	0.169		1	1	1	1	1	1	1	1	1	9
CHEMBL1956283	Cc1cc(Nc2ccc(Cl)cc2)n3nc(nc3n1)C(C)(F)F	IC50 (nM)	=	38	1	DHODH (P. falciparum)	0.223	Q54A96	Test	-0.201	-0.08	0.27	-0.028	-0.097	-0.206	-0.155	-0.034	-0.151		1	1	1	1	1	1	1	1	1	9
CHEMBL1738786	Cc1cc(Nc2ccc(cc2)C(F)(F)F)n3nc(nc3n1)C(C)(F)F	IC50 (nM)	=	38	1	DHODH (P. falciparum)	0.223	Q54A96	Training	-0.168	-0.111	0.129	-0.08	-0.146	-0.182	-0.077	-0.171	-0.181		1	1	1	1	1	1	1	1	1	9
CHEMBL2012943	Cc1cccc2c1nc(C)n2c3ccc(s3)C(=O)NC4CC4	IC50 (nM)	=	39	1	DHODH (P. falciparum)	0.223	Q54A96	Training	0.135	0.101	-0.035	-0.051	-0.035	0.048	0.156	0.2	0.143		1	1	1	1	1	1	1	1	1	9
CHEMBL2012956	Cc1nc2cc(Cl)ccc2n1c3ccc(s3)C(=O)NC4CC4	IC50 (nM)	=	40	1	DHODH (P. falciparum)	0.223	Q54A96	Training	0.089	0.106	0.012	-0.051	-0.031	0.031	0.106	0.256	0.143		1	1	1	1	1	1	1	1	1	9
CHEMBL2012958	Cc1nc2c(cccc2n1c3ccc(s3)C(=O)NC4CC4)C#N	IC50 (nM)	=	40	1	DHODH (P. falciparum)	0.223	Q54A96	Test	0.023	-0.026	-0.147	0.285	0.934	0.089	0.191	-0.082	0.327		1	1	1	1	1	1	1	1	1	9
CHEMBL3694253	CCCNC(=O)c1ccc(s1)n2c(C)cc3ccccc23	IC50 (nM)	=	42	1	DHODH (P. falciparum)	0.223	Q54A96	Training	0.132	0.126	-0.151	-0.146	-0.032	-0.015	0.041	0.379	0.102		1	1	1	1	1	1	1	1	1	9
CHEMBL2012951	Cc1nc2c(OC(F)F)cccc2n1c3ccc(s3)C(=O)NC4CC4	IC50 (nM)	=	44	1	DHODH (P. falciparum)	0.223	Q54A96	Training	0.079	0.096	-0.001	-0.052	-0.048	0.018	0.112	0.151	0.106		1	1	1	1	1	1	1	1	1	9
CHEMBL1956304	Cc1cc(Nc2ccc(Cl)cc2)n3nc(nc3n1)S(=O)(=O)C	IC50 (nM)	=	45	1	DHODH (P. falciparum)	0.223	Q54A96	Training	-0.135	1.566	0.594	0.354	0.844	-0.203	-0.313	-0.316	0.101		1	1	1	1	1	1	1	1	1	9
CHEMBL1956284	Cc1cc(Nc2cccc(Cl)c2)n3nc(nc3n1)C(C)(F)F	IC50 (nM)	=	54	1	DHODH (P. falciparum)	0.223	Q54A96	Test	-0.201	-0.081	0.285	-0.028	-0.098	-0.206	-0.155	-0.017	-0.151		1	1	1	1	1	1	1	1	1	9
CHEMBL3690133	CCNC(=O)c1ccc(s1)n2cnc3cc(Cl)ccc23	IC50 (nM)	=	56	1	DHODH (P. falciparum)	0.223	Q54A96	Training	-0.059	0.178	-0.007	-0.01	0.03	-0.068	-0.11	0.335	0.197		1	1	1	1	1	1	1	1	1	9
CHEMBL1956472	CCOc1nc2nc(C)cc(Nc3ccc(cc3)C(F)(F)F)n2n1	IC50 (nM)	=	56	1	DHODH (P. falciparum)	0.223	Q54A96	Training	-0.029	-0.064	0.187	-0.013	-0.04	-0.241	-0.129	-0.109	-0.142		1	1	1	1	1	1	1	1	1	9
CHEMBL2012824	O=C(NC1CC1)c2ccc(s2)n3cnc4ccccc34	IC50 (nM)	=	56	1	DHODH (P. falciparum)	0.223	Q54A96	Training	0.05	0.151	-0.078	-0.01	0.006	0.033	0.095	0.092	0.197		1	1	1	1	1	1	1	1	1	9
CHEMBL2012944	Cc1ccc2c(c1)nc(C)n2c3ccc(s3)C(=O)NC4CC4	IC50 (nM)	=	56	1	DHODH (P. falciparum)	0.223	Q54A96	Test	0.135	0.106	-0.043	-0.051	-0.031	0.045	0.156	0.187	0.143		1	1	1	1	1	1	1	1	1	9
CHEMBL2012945	Cc1ccc2nc(C)n(c3ccc(s3)C(=O)NC4CC4)c2c1	IC50 (nM)	=	56	1	DHODH (P. falciparum)	0.223	Q54A96	Training	0.135	0.105	-0.04	-0.051	-0.031	0.046	0.156	0.192	0.143		1	1	1	1	1	1	1	1	1	9
CHEMBL475814	Cc1cc(Nc2ccc3cc4ccccc4cc3c2)n5ncnc5n1	IC50 (nM)	=	56	1	DHODH (P. falciparum)	0.223	Q54A96	Training	-0.257	-0.126	-0.2	-0.08	-0.189	-0.313	-0.373	0.563	-0.181		1	1	1	1	1	1	1	1	1	9
CHEMBL1956473	CCOc1nc2nc(C)cc(Nc3ccc(cc3)S(F)(F)(F)(F)F)n2n1	IC50 (nM)	=	57	1	DHODH (P. falciparum)	0.223	Q54A96	Training	-0.105	-0.112	0.353	-0.047	-0.147	-0.301	-0.254	-0.111	-0.162		1	1	1	1	1	1	1	1	1	9
CHEMBL3690143	Fc1ccc2c(c1)ncn2c3ccc(s3)C(=O)NC4CC4	IC50 (nM)	=	58	1	DHODH (P. falciparum)	0.223	Q54A96	Test	0.04	0.131	-0.084	-0.032	-0.014	0.016	0.075	0.09	0.169		1	1	1	1	1	1	1	1	1	9
CHEMBL2012966	Fc1cccc2c1ncn2c3ccc(s3)C(=O)NC4CC4	IC50 (nM)	=	62	1	DHODH (P. falciparum)	0.223	Q54A96	Training	0.04	0.126	-0.074	-0.032	-0.018	0.012	0.075	0.093	0.169		1	1	1	1	1	1	1	1	1	9
CHEMBL1784578	Cc1cc(Nc2ccc3CCCCc3c2)n4ncnc4n1	IC50 (nM)	=	64	1	DHODH (P. falciparum)	0.223	Q54A96	Training	0.106	-0.079	-0.021	-0.007	-0.12	-0.127	0.073	0.049	-0.138		1	1	1	1	1	1	1	1	1	9
CHEMBL2431500	CCOC(=O)C1=C(Nc2ccc3CCCc3c2)OCC1=O	IC50 (nM)	=	65	1	DHODH (P. falciparum)	0.223	Q54A96	Training	0.076	-0.234	-0.243	0.154	0.152	0.714	0.729	-0.813	-0.044		1	1	1	1	1	1	1	1	1	9
CHEMBL3690140	CCc1nc2cc(F)ccc2n1c3ccc(s3)C(=O)NC4CC4	IC50 (nM)	=	67	1	DHODH (P. falciparum)	0.223	Q54A96	Test	0.119	0.094	-0.017	-0.069	-0.041	0.048	0.184	0.164	0.119		1	1	1	1	1	1	1	1	1	9
CHEMBL2012829	Cc1nc2ccccc2n1c3ccc(s3)C(=O)NC4CC4	IC50 (nM)	=	74	1	DHODH (P. falciparum)	0.223	Q54A96	Training	0.096	0.123	-0.026	-0.032	-0.013	0.044	0.127	0.15	0.169		1	1	1	1	1	1	1	1	1	9
CHEMBL3690137	CCNC(=O)c1ccc(s1)n2cnc3cc(C)ccc23	IC50 (nM)	=	75	1	DHODH (P. falciparum)	0.223	Q54A96	Training	-0.006	0.178	-0.068	-0.01	0.03	-0.051	-0.053	0.258	0.197		1	1	1	1	1	1	1	1	1	9
CHEMBL1956289	CCC(F)(F)c1nc2nc(C)cc(Nc3ccc(cc3)S(F)(F)(F)(F)F)n2n1	IC50 (nM)	=	75	1	DHODH (P. falciparum)	0.223	Q54A96	Training	-0.171	-0.151	0.296	-0.121	-0.224	-0.226	-0.121	-0.174	-0.205		1	1	1	1	1	1	1	1	1	9
CHEMBL2172226	Cc1cc(Nc2ccc(cc2)C(F)(F)F)n3ccnc3n1	IC50 (nM)	=	77	1	DHODH (P. falciparum)	0.223	Q54A96	Test	-0.168	-0.265	-0.053	-0.121	-0.184	-0.252	-0.235	-0.004	-0.205		1	1	1	1	1	1	1	1	1	9
CHEMBL492720	Cc1cc(Nc2ccc(c(F)c2)C(F)(F)F)n3ncnc3n1	IC50 (nM)	=	77	1	DHODH (P. falciparum)	0.223	Q54A96	Training	-0.171	-0.086	0.036	-0.028	-0.136	-0.253	-0.242	-0.093	-0.151		1	1	1	1	1	1	1	1	1	9
CHEMBL1784561	Cc1cc(Nc2ccc(cc2)C(C)(C)C)n3ncnc3n1	IC50 (nM)	=	78	1	DHODH (P. falciparum)	0.223	Q54A96	Training	0.405	-0.069	-0.008	-0.007	-0.108	-0.128	0.037	-0.003	-0.138		1	1	1	1	1	1	1	1	1	9
CHEMBL2431498	CCOC(=O)C1=C(Nc2cnc3ccccc3c2)OCC1=O	IC50 (nM)	=	79	1	DHODH (P. falciparum)	0.223	Q54A96	Training	-0.112	-0.208	-0.218	0.29	0.164	0.764	0.706	-0.913	0.036		1	1	1	1	1	1	1	1	1	9
CHEMBL600689	CCOC(=O)c1[nH]c(C)c(Cc2ccc(OCC)cc2)c1C	IC50 (nM)	=	83	1	DHODH (P. falciparum)	0.223	Q54A96	Test	0.241	-0.074	-0.412	0.004	-0.028	0.055	0.212	-0.136	-0.132		1	1	1	1	1	1	1	1	1	9
CHEMBL1956264	CCc1nc2nc(C)cc(Nc3ccc(cc3)C(F)(F)F)n2n1	IC50 (nM)	=	87	1	DHODH (P. falciparum)	0.223	Q54A96	Training	-0.062	-0.086	0.142	-0.047	-0.111	-0.213	-0.092	-0.086	-0.162		1	1	1	1	1	1	1	1	1	9
CHEMBL3690124	Cc1nc2cc(F)ccc2n1c3ccc(s3)C(=O)NC4CC4	IC50 (nM)	=	88	1	DHODH (P. falciparum)	0.223	Q54A96	Training	0.083	0.106	-0.033	-0.051	-0.031	0.029	0.106	0.148	0.143		1	1	1	1	1	1	1	1	1	9
CHEMBL3694247	Cc1nc2ccc(cc2n1c3ccc(s3)C(=O)NC4CC4)c5ccccc5	IC50 (nM)	=	89	1	DHODH (P. falciparum)	0.223	Q54A96	Training	0.007	0.044	-0.123	-0.127	-0.088	-0.019	0.008	0.411	0.041		1	1	1	1	1	1	1	1	1	9
CHEMBL1956466	Cc1cc(Nc2ccc(cc2)C(F)(F)F)n3nc(nc3n1)S(=O)(=O)C	IC50 (nM)	=	90	1	DHODH (P. falciparum)	0.223	Q54A96	Test	-0.115	1.412	0.503	0.256	0.755	-0.191	-0.223	-0.374	0.04		1	1	1	1	1	1	1	1	1	9
CHEMBL1784580	Cc1cc(Nc2ccc3sccc3c2)n4ncnc4n1	IC50 (nM)	=	90	1	DHODH (P. falciparum)	0.223	Q54A96	Training	-0.22	-0.015	0.015	0.016	-0.113	-0.307	-0.361	0.439	0.213		1	1	1	1	1	1	1	1	1	9
CHEMBL2431513	CCOC(=O)C1=C(Nc2ccc3CCCCc3c2)SCC1=O	IC50 (nM)	=	92	1	DHODH (P. falciparum)	0.223	Q54A96	Training	0.155	-0.116	-0.251	0.07	0.175	1.135	0.84	-0.774	0.154		1	1	1	1	1	1	1	1	1	9
CHEMBL2012949	Cc1nc2ccc(cc2n1c3ccc(s3)C(=O)NC4CC4)C(F)(F)F	IC50 (nM)	=	92	1	DHODH (P. falciparum)	0.223	Q54A96	Training	0.086	0.061	-0.067	-0.101	-0.076	0.033	0.152	0.115	0.077		1	1	1	1	1	1	1	1	1	9
CHEMBL1956279	Cc1cc(Nc2ccc(cc2)S(F)(F)(F)(F)F)n3nc(nc3n1)C4CC4	IC50 (nM)	=	93	1	DHODH (P. falciparum)	0.223	Q54A96	Test	-0.033	-0.148	0.261	-0.095	-0.222	-0.195	-0.057	-0.157	-0.19		1	1	1	1	1	1	1	1	1	9
CHEMBL3690130	CCNC(=O)c1ccc(s1)n2c(C)nc3cc(Cl)ccc23	IC50 (nM)	=	94	1	DHODH (P. falciparum)	0.223	Q54A96	Training	-0.006	0.147	0.049	-0.032	0.007	-0.047	-0.069	0.39	0.169		1	1	1	1	1	1	1	1	1	9
CHEMBL2012964	Cc1cc(F)c2c(c1)ncn2c3ccc(s3)C(=O)NC4CC4	IC50 (nM)	=	95	1	DHODH (P. falciparum)	0.223	Q54A96	Training	0.083	0.107	-0.083	-0.051	-0.04	0.012	0.106	0.14	0.143		1	1	1	1	1	1	1	1	1	9
CHEMBL2234182	Clc1ccc(NC(=O)c2ccc3ccccc3c2)c(Cl)c1	IC50 (nM)	=	100	1	DHODH (P. falciparum)	0.223	Q54A96	Training	-0.27	-0.302	-0.333	-0.163	-0.029	-0.067	-0.27	0.332	-0.23		1	1	1	1	1	1	1	1	1	9
CHEMBL2234185	Cc1c(cccc1[N+](=O)[O-])C(=O)Nc2cccc(Br)c2	IC50 (nM)	=	100	1	DHODH (P. falciparum)	0.223	Q54A96	Test	0.402	-0.095	-0.188	0.452	0.4	-0.074	-0.207	-0.092	0.131		1	1	1	1	1	1	1	1	1	9
CHEMBL2234186	Cc1c(cccc1[N+](=O)[O-])C(=O)Nc2ccc(F)c(Cl)c2	IC50 (nM)	=	100	1	DHODH (P. falciparum)	0.223	Q54A96	Training	0.369	-0.105	-0.174	0.408	0.362	-0.09	-0.216	-0.136	0.106		1	1	1	1	1	1	1	1	1	9
CHEMBL2234188	Cc1c(cccc1[N+](=O)[O-])C(=O)Nc2cccc3ccccc23	IC50 (nM)	=	100	1	DHODH (P. falciparum)	0.223	Q54A96	Training	0.28	-0.127	-0.262	0.333	0.278	-0.101	-0.238	0.057	0.061		1	1	1	1	1	1	1	1	1	9
CHEMBL1956269	CC(C)c1nc2nc(C)cc(Nc3ccc(cc3)S(F)(F)(F)(F)F)n2n1	IC50 (nM)	=	100	1	DHODH (P. falciparum)	0.223	Q54A96	Training	0	-0.137	0.323	-0.095	-0.206	-0.249	-0.138	-0.103	-0.19		1	1	1	1	1	1	1	1	1	9
CHEMBL3694244	Cc1nc2cc(F)c(F)cc2n1c3ccc(s3)C(=O)NC4CC4	IC50 (nM)	=	105	1	DHODH (P. falciparum)	0.223	Q54A96	Test	0.069	0.086	-0.036	-0.069	-0.05	0.012	0.087	0.143	0.119		1	1	1	1	1	1	1	1	1	9
CHEMBL3690141	CCNC(=O)c1ccc(s1)n2cnc3cc(F)ccc23	IC50 (nM)	=	105	1	DHODH (P. falciparum)	0.223	Q54A96	Training	-0.069	0.178	-0.056	-0.01	0.03	-0.069	-0.11	0.214	0.197		1	1	1	1	1	1	1	1	1	9
CHEMBL1956268	CC(C)c1nc2nc(C)cc(Nc3ccc(cc3)C(F)(F)F)n2n1	IC50 (nM)	=	110	1	DHODH (P. falciparum)	0.223	Q54A96	Training	0.092	-0.097	0.151	-0.064	-0.124	-0.173	-0.004	-0.1	-0.172		1	1	1	1	1	1	1	1	1	9
CHEMBL1956467	Cc1cc(Nc2ccc(cc2)S(F)(F)(F)(F)F)n3nc(nc3n1)S(=O)(=O)C	IC50 (nM)	=	110	1	DHODH (P. falciparum)	0.223	Q54A96	Training	-0.168	1.209	0.546	0.203	0.593	-0.228	-0.33	-0.343	0.007		1	1	1	1	1	1	1	1	1	9
CHEMBL2012830	CCc1nc2ccccc2n1c3ccc(s3)C(=O)NC4CC4	IC50 (nM)	=	110	1	DHODH (P. falciparum)	0.223	Q54A96	Test	0.135	0.111	-0.011	-0.051	-0.024	0.063	0.207	0.166	0.143		1	1	1	1	1	1	1	1	1	9
CHEMBL2012954	Cc1nc2ccc(F)cc2n1c3ccc(s3)C(=O)NC4CC4	IC50 (nM)	=	111	1	DHODH (P. falciparum)	0.223	Q54A96	Training	0.083	0.105	-0.03	-0.051	-0.031	0.028	0.106	0.15	0.143		1	1	1	1	1	1	1	1	1	9
CHEMBL3690138	CCNC(=O)c1ccc(s1)n2c(C)nc3cc(C)ccc23	IC50 (nM)	=	112	1	DHODH (P. falciparum)	0.223	Q54A96	Training	0.043	0.147	-0.012	-0.032	0.007	-0.032	-0.014	0.314	0.169		1	1	1	1	1	1	1	1	1	9
CHEMBL3694239	Cc1nc2cc3OCOc3cc2n1c4ccc(s4)C(=O)NC5CC5	IC50 (nM)	=	116	1	DHODH (P. falciparum)	0.223	Q54A96	Training	0.086	0.083	-0.002	0.017	-0.045	0.009	0.098	0.173	0.157		1	1	1	1	1	1	1	1	1	9
CHEMBL1956267	CC(C)c1nc2nc(C)cc(Nc3cccc(Cl)c3)n2n1	IC50 (nM)	=	120	1	DHODH (P. falciparum)	0.223	Q54A96	Test	0.099	-0.061	0.327	-0.007	-0.068	-0.199	-0.077	0.08	-0.138		1	1	1	1	1	1	1	1	1	9
CHEMBL3694243	CC(C)Oc1ccc2c(c1)nc(C)n2c3ccc(s3)C(=O)NC4CC4	IC50 (nM)	=	121	1	DHODH (P. falciparum)	0.223	Q54A96	Training	0.31	0.081	-0.025	-0.052	-0.04	0.039	0.255	0.162	0.106		1	1	1	1	1	1	1	1	1	9
CHEMBL1784567	Cc1cc(Nc2ccc(cc2)S(F)(F)(F)(F)F)n3ncnc3n1	IC50 (nM)	=	130	1	DHODH (P. falciparum)	0.223	Q54A96	Training	-0.23	-0.121	0.28	-0.047	-0.205	-0.314	-0.366	-0.1	-0.162		1	1	1	1	1	1	1	1	1	9
CHEMBL3690139	CCNC(=O)c1ccc(s1)n2c(CC)nc3ccccc23	IC50 (nM)	=	137	1	DHODH (P. falciparum)	0.223	Q54A96	Training	0.04	0.153	0.024	-0.032	0.015	-0.012	0.041	0.292	0.169		1	1	1	1	1	1	1	1	1	9
CHEMBL1956278	Cc1cc(Nc2ccc(cc2)C(F)(F)F)n3nc(nc3n1)C4CC4	IC50 (nM)	=	140	1	DHODH (P. falciparum)	0.223	Q54A96	Test	0.053	-0.114	0.084	-0.064	-0.152	-0.107	0.078	-0.166	-0.172		1	1	1	1	1	1	1	1	1	9
CHEMBL2012821	CCNC(=O)c1ccc(s1)n2cnc3ccccc23	IC50 (nM)	=	140	1	DHODH (P. falciparum)	0.223	Q54A96	Training	-0.062	0.203	-0.047	0.013	0.054	-0.055	-0.096	0.223	0.229		1	1	1	1	1	1	1	1	1	9
CHEMBL2431502	CCOC(=O)C1=C(Nc2ccc(cc2)C(F)(F)F)OCC1=O	IC50 (nM)	=	142	1	DHODH (P. falciparum)	0.223	Q54A96	Training	-0.056	-0.233	-0.223	0.126	0.156	0.669	0.539	-0.884	-0.06		1	1	1	1	1	1	1	1	1	9
CHEMBL2172236	Cc1cc(Nc2ccc3ccccc3c2)n4ccnc4n1	IC50 (nM)	=	150	1	DHODH (P. falciparum)	0.223	Q54A96	Training	-0.244	-0.266	-0.129	-0.121	-0.193	-0.307	-0.364	0.388	-0.205		1	1	1	1	1	1	1	1	1	9
CHEMBL1956265	CCc1nc2nc(C)cc(Nc3ccc(cc3)S(F)(F)(F)(F)F)n2n1	IC50 (nM)	=	150	1	DHODH (P. falciparum)	0.223	Q54A96	Test	-0.138	-0.131	0.323	-0.08	-0.2	-0.281	-0.224	-0.092	-0.181		1	1	1	1	1	1	1	1	1	9
CHEMBL217893	Cc1c(cccc1[N+](=O)[O-])C(=O)Nc2cc(Cl)cc(Cl)c2	IC50 (nM)	=	151.36	1	DHODH (P. falciparum)	0.223	Q54A96	Training	0.376	-0.104	-0.131	0.408	0.362	-0.081	-0.216	-0.037	0.106		1	1	1	1	1	1	1	1	1	9
CHEMBL2234183	Cc1ccc(NC(=O)c2ccc3ccccc3c2)c(Cl)c1	IC50 (nM)	=	151.36	1	DHODH (P. falciparum)	0.223	Q54A96	Training	-0.22	-0.302	-0.386	-0.163	-0.029	-0.054	-0.216	0.268	-0.23		1	1	1	1	1	1	1	1	1	9
CHEMBL2234187	Cc1c(cccc1[N+](=O)[O-])C(=O)Nc2ccc(F)c(F)c2	IC50 (nM)	=	151.36	1	DHODH (P. falciparum)	0.223	Q54A96	Training	0.359	-0.105	-0.215	0.408	0.362	-0.098	-0.216	-0.227	0.106		1	1	1	1	1	1	1	1	1	9
CHEMBL218467	CCOC(=O)C(=CNc1ccc2sc3ccccc3c2c1)C(=O)OCC	IC50 (nM)	=	160	1	DHODH (P. falciparum)	0.223	Q54A96	Test	0.007	-0.275	-0.363	0.036	0.174	0.449	0.291	-0.206	0.147		1	1	1	1	1	1	1	1	1	9
CHEMBL486489	Cc1nc2ncnn2c(Nc3ccc4ccccc4c3)c1C	IC50 (nM)	=	160	1	DHODH (P. falciparum)	0.223	Q54A96	Training	-0.184	-0.096	0.007	-0.028	-0.143	-0.269	-0.314	0.326	-0.151		1	1	1	1	1	1	1	1	1	9
CHEMBL1956305	Cc1cc(Nc2cccc(Cl)c2)n3nc(nc3n1)S(=O)(=O)C	IC50 (nM)	=	160	1	DHODH (P. falciparum)	0.223	Q54A96	Training	-0.135	1.564	0.601	0.354	0.842	-0.203	-0.313	-0.306	0.101		1	1	1	1	1	1	1	1	1	9
CHEMBL2012950	COc1cccc2c1nc(C)n2c3ccc(s3)C(=O)NC4CC4	IC50 (nM)	=	162	1	DHODH (P. falciparum)	0.223	Q54A96	Training	0.142	0.114	0.003	-0.016	-0.034	0.025	0.111	0.19	0.15		1	1	1	1	1	1	1	1	1	9
CHEMBL3690131	CCNC(=O)c1ccc(s1)n2c(C)nc3cc(F)ccc23	IC50 (nM)	=	164	1	DHODH (P. falciparum)	0.223	Q54A96	Test	-0.016	0.147	-0.001	-0.032	0.007	-0.05	-0.069	0.27	0.169		1	1	1	1	1	1	1	1	1	9
CHEMBL3690132	Clc1ccc2c(c1)ncn2c3ccc(s3)C(=O)NC4CC4	IC50 (nM)	=	166	1	DHODH (P. falciparum)	0.223	Q54A96	Training	0.05	0.131	-0.041	-0.032	-0.014	0.017	0.075	0.198	0.169		1	1	1	1	1	1	1	1	1	9
CHEMBL2431501	CCOC(=O)C1=C(Nc2ccc(cc2)S(F)(F)(F)(F)F)OCC1=O	IC50 (nM)	=	168	1	DHODH (P. falciparum)	0.223	Q54A96	Training	-0.122	-0.241	-0.085	0.077	0.078	0.531	0.367	-0.8	-0.089		1	1	1	1	1	1	1	1	1	9
CHEMBL3690111	CCCNC(=O)c1ccc(s1)n2c(C)nc3ccccc23	IC50 (nM)	=	170	1	DHODH (P. falciparum)	0.223	Q54A96	Training	0.132	0.16	0.012	-0.032	0.023	-0.017	0.041	0.262	0.169		1	1	1	1	1	1	1	1	1	9
CHEMBL1784713	FC(F)(F)c1ccc(Nc2cc(Cl)nc3ncnn23)cc1	IC50 (nM)	=	170	1	DHODH (P. falciparum)	0.223	Q54A96	Test	-0.23	-0.069	0.189	-0.007	-0.108	-0.277	-0.291	-0.018	-0.138		1	1	1	1	1	1	1	1	1	9
CHEMBL3694246	Cc1nc2cc(ccc2n1c3ccc(s3)C(=O)NC4CC4)c5ccccc5	IC50 (nM)	=	178	1	DHODH (P. falciparum)	0.223	Q54A96	Training	0.007	0.044	-0.13	-0.127	-0.088	-0.019	0.008	0.391	0.041		1	1	1	1	1	1	1	1	1	9
CHEMBL3690142	CCNC(=O)c1ccc(s1)n2c(CC)nc3cc(F)ccc23	IC50 (nM)	=	178	1	DHODH (P. falciparum)	0.223	Q54A96	Training	0.03	0.133	0.015	-0.051	-0.005	-0.026	0.022	0.283	0.143		1	1	1	1	1	1	1	1	1	9
CHEMBL217951	Cc1cc(Br)ccc1NC(=O)c2ccc3ccccc3c2	IC50 (nM)	=	180	1	DHODH (P. falciparum)	0.223	Q54A96	Training	-0.214	-0.302	-0.446	-0.163	-0.029	-0.049	-0.216	0.306	-0.23		1	1	1	1	1	1	1	1	1	9
CHEMBL2012831	CCCc1nc2ccccc2n1c3ccc(s3)C(=O)NC4CC4	IC50 (nM)	=	180	1	DHODH (P. falciparum)	0.223	Q54A96	Test	0.247	0.103	-0.005	-0.069	-0.031	0.079	0.281	0.17	0.119		1	1	1	1	1	1	1	1	1	9
CHEMBL2012959	CN(C)c1cccc2c1nc(C)n2c3ccc(s3)C(=O)NC4CC4	IC50 (nM)	=	181	1	DHODH (P. falciparum)	0.223	Q54A96	Training	0.343	0.084	0.036	-0.079	-0.058	0.034	0.134	0.228	0.101		1	1	1	1	1	1	1	1	1	9
CHEMBL484294	CCc1cc(Nc2ccc3ccccc3c2)n4ncnc4n1	IC50 (nM)	=	190	1	DHODH (P. falciparum)	0.223	Q54A96	Training	-0.191	-0.086	-0.007	-0.028	-0.13	-0.283	-0.261	0.296	-0.151		1	1	1	1	1	1	1	1	1	9
CHEMBL1784577	Cc1cc(Nc2cc(F)c(c(F)c2)C(F)(F)F)n3ncnc3n1	IC50 (nM)	=	190	1	DHODH (P. falciparum)	0.223	Q54A96	Training	-0.171	-0.101	0.016	-0.047	-0.161	-0.255	-0.249	-0.091	-0.162		1	1	1	1	1	1	1	1	1	9
CHEMBL3690120	CCNC(=O)c1ccc(s1)n2c(C)nc3ccccc23	IC50 (nM)	=	191	1	DHODH (P. falciparum)	0.223	Q54A96	Test	-0.006	0.168	0.008	-0.01	0.029	-0.036	-0.053	0.279	0.197		1	1	1	1	1	1	1	1	1	9
CHEMBL2431517	CCOC(=O)C1=C(Nc2ccc3cc4ccccc4cc3c2)SCC1=O	IC50 (nM)	=	197	1	DHODH (P. falciparum)	0.223	Q54A96	Training	-0.148	-0.137	-0.304	-0.011	0.117	0.945	0.316	-0.41	0.068		1	1	1	1	1	1	1	1	1	9
CHEMBL1331783	FC(F)(F)c1ccccc1NC(=O)Nc2cccc3ccccc23	IC50 (nM)	=	199.53	1	DHODH (P. falciparum)	0.223	Q54A96	Training	-0.191	-0.302	-0.265	-0.113	0.172	-0.102	-0.193	-0.006	-0.201		1	1	1	1	1	1	1	1	1	9
CHEMBL519836	FC(F)(F)c1cc(Nc2ccc3ccccc3c2)n4ncnc4n1	IC50 (nM)	=	210	1	DHODH (P. falciparum)	0.223	Q54A96	Training	-0.25	-0.112	-0.029	-0.064	-0.168	-0.272	-0.31	0.154	-0.172		1	1	1	1	1	1	1	1	1	9
CHEMBL3690123	COc1ccc2c(c1)nc(C)n2c3ccc(s3)C(=O)NC4CC4	IC50 (nM)	=	212	1	DHODH (P. falciparum)	0.223	Q54A96	Test	0.142	0.098	-0.02	-0.016	-0.026	0.028	0.111	0.175	0.15		1	1	1	1	1	1	1	1	1	9
CHEMBL600255	CC(C)c1ccc(Nc2cc(C)nc3ncnn23)cc1	IC50 (nM)	=	220	1	DHODH (P. falciparum)	0.223	Q54A96	Training	0.106	-0.048	0.082	0.016	-0.073	-0.214	-0.061	0.022	-0.125		1	1	1	1	1	1	1	1	1	9
CHEMBL586157	Cc1cc(Nc2ccc3CCCc3c2)n4ncnc4n1	IC50 (nM)	=	220	1	DHODH (P. falciparum)	0.223	Q54A96	Training	0	-0.074	-0.011	0.016	-0.115	-0.151	-0.02	0.052	-0.125		1	1	1	1	1	1	1	1	1	9
CHEMBL3690147	Cc1nc(cn1c2ccc(s2)C(=O)NC3CC3)c4ccccc4	IC50 (nM)	=	220	1	DHODH (P. falciparum)	0.223	Q54A96	Training	0.073	0.118	-0.101	-0.069	-0.012	0.04	0.087	0.108	0.119		1	1	1	1	1	1	1	1	1	9
CHEMBL2431505	CCOC(=O)C1=C(Nc2ccc(cc2)C(C)(C)C)SCC1=O	IC50 (nM)	=	227	1	DHODH (P. falciparum)	0.223	Q54A96	Test	0.389	-0.113	-0.253	0.07	0.184	1.139	0.838	-0.813	0.154		1	1	1	1	1	1	1	1	1	9
CHEMBL3690129	CCCNC(=O)c1ccc(s1)n2c(C)nc3cc(Cl)ccc23	IC50 (nM)	=	239	1	DHODH (P. falciparum)	0.223	Q54A96	Training	0.125	0.139	0.052	-0.051	0.001	-0.028	0.022	0.372	0.143		1	1	1	1	1	1	1	1	1	9
CHEMBL3690149	Cc1nc(cn1c2ccc(s2)C(=O)NC3CC3)c4ccc(F)cc4	IC50 (nM)	=	240	1	DHODH (P. falciparum)	0.223	Q54A96	Training	0.059	0.102	-0.114	-0.086	-0.028	0.026	0.069	0.1	0.097		1	1	1	1	1	1	1	1	1	9
CHEMBL1956263	CCc1nc2nc(C)cc(Nc3cccc(Cl)c3)n2n1	IC50 (nM)	=	240	1	DHODH (P. falciparum)	0.223	Q54A96	Training	-0.082	-0.046	0.328	0.016	-0.048	-0.248	-0.18	0.108	-0.125		1	1	1	1	1	1	1	1	1	9
CHEMBL3694254	O=C(NC1CC1)c2ccc(s2)N3CCSc4ccccc34	IC50 (nM)	=	250	1	DHODH (P. falciparum)	0.223	Q54A96	Test	0.181	0.187	-0.169	-0.155	-0.052	0.2	0.273	0.143	0.354		1	1	1	1	1	1	1	1	1	9
CHEMBL2234184	Fc1ccccc1NC(=O)c2ccc3ccccc3c2	IC50 (nM)	=	251.19	1	DHODH (P. falciparum)	0.223	Q54A96	Training	-0.293	-0.302	-0.44	-0.148	-0.008	-0.08	-0.264	0.125	-0.221		1	1	1	1	1	1	1	1	1	9
CHEMBL2234189	Cc1c(cccc1[N+](=O)[O-])C(=O)Nc2ccc(Cl)c(Cl)c2	IC50 (nM)	=	251.19	1	DHODH (P. falciparum)	0.223	Q54A96	Training	0.376	-0.105	-0.138	0.408	0.362	-0.085	-0.216	-0.044	0.106		1	1	1	1	1	1	1	1	1	9
CHEMBL2234191	COc1ccccc1NC(=O)Nc2cccc3ccccc23	IC50 (nM)	=	251.19	1	DHODH (P. falciparum)	0.223	Q54A96	Training	-0.158	-0.26	-0.23	-0.026	0.266	-0.125	-0.265	0.075	-0.149		1	1	1	1	1	1	1	1	1	9
CHEMBL3694245	Cc1nc(cn1c2ccc(s2)C(=O)NC3CC3)c4ccc(Cl)cc4	IC50 (nM)	=	252	1	DHODH (P. falciparum)	0.223	Q54A96	Test	0.066	0.102	-0.095	-0.086	-0.028	0.027	0.069	0.179	0.097		1	1	1	1	1	1	1	1	1	9
CHEMBL2431510	CCOC(=O)C1=C(Nc2ccc(C)c(C)c2)SCC1=O	IC50 (nM)	=	256	1	DHODH (P. falciparum)	0.223	Q54A96	Training	0.023	-0.103	-0.223	0.124	0.21	1.153	0.67	-0.823	0.21		1	1	1	1	1	1	1	1	1	9
CHEMBL492529	Cc1cc(Nc2ccc(cc2)C(F)(F)F)n3ncnc3n1	IC50 (nM)	=	270	1	DHODH (P. falciparum)	0.223	Q54A96	Training	-0.168	-0.069	0.062	-0.007	-0.108	-0.252	-0.235	-0.094	-0.138		1	1	1	1	1	1	1	1	1	9
CHEMBL1956471	CCOc1nc2nc(C)cc(Nc3ccc(Cl)cc3)n2n1	IC50 (nM)	=	270	1	DHODH (P. falciparum)	0.223	Q54A96	Training	-0.043	-0.02	0.36	0.051	0.037	-0.281	-0.218	0.057	-0.104		1	1	1	1	1	1	1	1	1	9
CHEMBL1956262	CCc1nc2nc(C)cc(Nc3ccc(Cl)cc3)n2n1	IC50 (nM)	=	280	1	DHODH (P. falciparum)	0.223	Q54A96	Test	-0.082	-0.046	0.311	0.016	-0.045	-0.248	-0.18	0.089	-0.125		1	1	1	1	1	1	1	1	1	9
CHEMBL1784556	CCCCc1ccc(Nc2cc(C)nc3ncnn23)cc1	IC50 (nM)	=	280	1	DHODH (P. falciparum)	0.223	Q54A96	Training	0.181	-0.045	0.096	-0.007	-0.067	-0.22	0.037	0.01	-0.138		1	1	1	1	1	1	1	1	1	9
CHEMBL2234190	Cc1cccc(NC(=O)c2cccc(c2C)[N+](=O)[O-])c1	IC50 (nM)	=	302	1	DHODH (P. falciparum)	0.223	Q54A96	Training	0.448	-0.095	-0.214	0.452	0.4	-0.073	-0.15	-0.194	0.131		1	1	1	1	1	1	1	1	1	9
CHEMBL3690134	CCCNC(=O)c1ccc(s1)n2cnc3cc(Cl)ccc23	IC50 (nM)	=	324	1	DHODH (P. falciparum)	0.223	Q54A96	Training	0.079	0.169	-0.002	-0.032	0.023	-0.047	-0.014	0.317	0.169		1	1	1	1	1	1	1	1	1	9
CHEMBL487518	Cc1cc(Nc2cc3ccccc3cc2O)n4ncnc4n1	IC50 (nM)	=	330	1	DHODH (P. falciparum)	0.223	Q54A96	Test	-0.244	-0.038	-0.008	0.24	-0.117	-0.309	-0.366	0.33	0.007		1	1	1	1	1	1	1	1	1	9
CHEMBL1956266	CC(C)c1nc2nc(C)cc(Nc3ccc(Cl)cc3)n2n1	IC50 (nM)	=	330	1	DHODH (P. falciparum)	0.223	Q54A96	Training	0.099	-0.061	0.311	-0.007	-0.066	-0.198	-0.077	0.062	-0.138		1	1	1	1	1	1	1	1	1	9
CHEMBL1956275	CCC(C)c1nc2nc(C)cc(Nc3ccc(cc3)S(F)(F)(F)(F)F)n2n1	IC50 (nM)	=	330	1	DHODH (P. falciparum)	0.223	Q54A96	Training	0.043	-0.141	0.32	-0.108	-0.211	-0.225	-0.057	-0.112	-0.198		1	1	1	1	1	1	1	1	1	9
CHEMBL3690135	CCCc1nc2ccccc2n1c3ccc(s3)C(=O)NCC	IC50 (nM)	=	334	1	DHODH (P. falciparum)	0.223	Q54A96	Training	0.165	0.144	0.03	-0.051	0.007	0.006	0.127	0.294	0.143		1	1	1	1	1	1	1	1	1	9
CHEMBL3694252	CCCCCC1CCCc2c(O)c3ccccc3nc12	IC50 (nM)	=	340	1	DHODH (P. falciparum)	0.223	Q54A96	Test	0.725	-0.302	-0.594	0.013	-0.291	0.718	1.141	-0.513	-0.127		1	1	1	1	1	1	1	1	1	9
CHEMBL447995	Cc1cc(Nc2ccc(C)c(C)c2)n3ncnc3n1	IC50 (nM)	=	350	1	DHODH (P. falciparum)	0.223	Q54A96	Training	-0.079	-0.042	0.11	0.041	-0.067	-0.254	-0.231	0.071	-0.11		1	1	1	1	1	1	1	1	1	9
CHEMBL2431514	CCOC(=O)C1=C(Nc2cnc3ccccc3c2)SCC1=O	IC50 (nM)	=	351	1	DHODH (P. falciparum)	0.223	Q54A96	Training	-0.115	-0.085	-0.219	0.234	0.19	1.196	0.761	-0.905	0.25		1	1	1	1	1	1	1	1	1	9
CHEMBL2431503	CCOC(=O)C1=C(Nc2ccc(cc2)C(F)(F)F)SCC1=O	IC50 (nM)	=	367	1	DHODH (P. falciparum)	0.223	Q54A96	Training	-0.059	-0.113	-0.228	0.07	0.184	1.085	0.597	-0.854	0.154		1	1	1	1	1	1	1	1	1	9
CHEMBL1956274	CCC(C)c1nc2nc(C)cc(Nc3ccc(cc3)C(F)(F)F)n2n1	IC50 (nM)	=	380	1	DHODH (P. falciparum)	0.223	Q54A96	Test	0.142	-0.103	0.151	-0.08	-0.133	-0.143	0.078	-0.111	-0.181		1	1	1	1	1	1	1	1	1	9
CHEMBL1956295	COCc1nc2nc(C)cc(Nc3ccc(cc3)S(F)(F)(F)(F)F)n2n1	IC50 (nM)	=	390	1	DHODH (P. falciparum)	0.223	Q54A96	Training	-0.003	-0.088	0.331	-0.047	-0.194	-0.282	-0.277	-0.104	-0.162		1	1	1	1	1	1	1	1	1	9
CHEMBL2431518	CCOC(=O)C1=C(Nc2ccc3c(c2)c4ccccc4n3CC)SCC1=O	IC50 (nM)	=	392	1	DHODH (P. falciparum)	0.223	Q54A96	Training	-0.052	-0.144	-0.206	-0.015	0.089	0.91	0.4	-0.369	0.058		1	1	1	1	1	1	1	1	1	9
CHEMBL2172234	Cc1cc(Nc2ccc3ccccc3c2)n4nccc4n1	IC50 (nM)	=	400	1	DHODH (P. falciparum)	0.223	Q54A96	Training	-0.244	-0.156	-0.12	-0.121	-0.253	-0.307	-0.364	0.377	-0.205		1	1	1	1	1	1	1	1	1	9
CHEMBL1956470	CCOc1nc2nc(C)cc(Nc3cccc(Cl)c3)n2n1	IC50 (nM)	=	400	1	DHODH (P. falciparum)	0.223	Q54A96	Test	-0.043	-0.021	0.377	0.051	0.035	-0.281	-0.218	0.075	-0.104		1	1	1	1	1	1	1	1	1	9
CHEMBL1956294	COCc1nc2nc(C)cc(Nc3ccc(cc3)C(F)(F)F)n2n1	IC50 (nM)	=	410	1	DHODH (P. falciparum)	0.223	Q54A96	Training	0.092	-0.034	0.157	-0.013	-0.104	-0.216	-0.154	-0.101	-0.142		1	1	1	1	1	1	1	1	1	9
CHEMBL3690148	CCNC(=O)c1ccc(s1)n2cc(nc2C)c3ccccc3	IC50 (nM)	=	416	1	DHODH (P. falciparum)	0.223	Q54A96	Training	-0.026	0.162	-0.075	-0.051	0.031	-0.041	-0.083	0.231	0.143		1	1	1	1	1	1	1	1	1	9
CHEMBL2012825	O=C(NC1CCC1)c2ccc(s2)n3cnc4ccccc34	IC50 (nM)	=	418	1	DHODH (P. falciparum)	0.223	Q54A96	Training	0.145	0.14	-0.071	-0.032	0.002	0.058	0.179	0.082	0.169		1	1	1	1	1	1	1	1	1	9
CHEMBL1784562	Cc1cc(Nc2ccc(cc2)C3CC3)n4ncnc4n1	IC50 (nM)	=	420	1	DHODH (P. falciparum)	0.223	Q54A96	Test	0.056	-0.073	-0.026	0.016	-0.113	-0.134	0.037	-0.063	-0.125		1	1	1	1	1	1	1	1	1	9
CHEMBL218703	CCOC(=O)\C(=C/Nc1ccc2c(c1)c3ccccc3n2CC)\C#N	IC50 (nM)	=	440	1	DHODH (P. falciparum)	0.223	Q54A96	Training	-0.016	-0.3	-0.348	0.179	0.889	0.376	0.322	-0.435	-0.029		1	1	1	1	1	1	1	1	1	9
CHEMBL2172233	Cc1nc(Nc2ccc3ccccc3c2)c4nc[nH]c4n1	IC50 (nM)	=	440	1	DHODH (P. falciparum)	0.223	Q54A96	Training	-0.244	-0.079	-0.151	0.093	-0.033	-0.258	-0.288	0.312	-0.079		1	1	1	1	1	1	1	1	1	9
CHEMBL13380	Cc1cc(Nc2ccc(Br)c(c2)C(F)(F)F)n3ncnc3n1	IC50 (nM)	=	450	1	DHODH (P. falciparum)	0.223	Q54A96	Training	-0.155	-0.087	0.065	-0.028	-0.136	-0.224	-0.242	0.123	-0.151		1	1	1	1	1	1	1	1	1	9
CHEMBL3690104	CCCNC(=S)c1ccc(s1)n2ccc3ccccc23	IC50 (nM)	=	459	1	DHODH (P. falciparum)	0.223	Q54A96	Test	0.122	0.426	-0.265	-0.34	-0.21	0.151	0.069	0.477	0.44		1	1	1	1	1	1	1	1	1	9
CHEMBL1956272	Cc1cc(Nc2ccc(cc2)C(F)(F)F)n3nc(nc3n1)C(C)(C)C	IC50 (nM)	=	460	1	DHODH (P. falciparum)	0.223	Q54A96	Training	0.343	-0.111	0.135	-0.08	-0.146	-0.099	0.078	-0.13	-0.181		1	1	1	1	1	1	1	1	1	9
CHEMBL1956469	COc1nc2nc(C)cc(Nc3ccc(Cl)cc3)n2n1	IC50 (nM)	=	460	1	DHODH (P. falciparum)	0.223	Q54A96	Training	-0.118	-0.013	0.344	0.077	0.045	-0.294	-0.328	0.068	-0.089		1	1	1	1	1	1	1	1	1	9
CHEMBL3690128	CCCNC(=O)c1ccc(s1)n2c(C)nc3cc(F)ccc23	IC50 (nM)	=	499	1	DHODH (P. falciparum)	0.223	Q54A96	Training	0.115	0.139	0.003	-0.051	0.001	-0.031	0.022	0.254	0.143		1	1	1	1	1	1	1	1	1	9
CHEMBL1956468	COc1nc2nc(C)cc(Nc3cccc(Cl)c3)n2n1	IC50 (nM)	=	500	1	DHODH (P. falciparum)	0.223	Q54A96	Test	-0.118	-0.013	0.361	0.077	0.042	-0.294	-0.328	0.086	-0.089		1	1	1	1	1	1	1	1	1	9
CHEMBL1784589	Cc1cc(NC2Cc3ccccc3C2)n4ncnc4n1	IC50 (nM)	=	500	1	DHODH (P. falciparum)	0.223	Q54A96	Training	0.017	-0.075	-0.029	0.016	-0.118	0.022	0.02	-0.118	-0.125		1	1	1	1	1	1	1	1	1	9
CHEMBL2431511	CCOC(=O)C1=C(Nc2ccc(C)c(F)c2)SCC1=O	IC50 (nM)	=	536	1	DHODH (P. falciparum)	0.223	Q54A96	Training	-0.033	-0.103	-0.216	0.124	0.21	1.133	0.615	-0.845	0.21		1	1	1	1	1	1	1	1	1	9
CHEMBL1784576	Cc1cc(Nc2ccc(c(c2)C(F)(F)F)C(F)(F)F)n3ncnc3n1	IC50 (nM)	=	540	1	DHODH (P. falciparum)	0.223	Q54A96	Training	-0.132	-0.119	-0.039	-0.08	-0.185	-0.191	-0.154	-0.124	-0.181		1	1	1	1	1	1	1	1	1	9
CHEMBL1784593	Cc1cc(NC2CCc3ccccc3C2)n4ncnc4n1	IC50 (nM)	=	540	1	DHODH (P. falciparum)	0.223	Q54A96	Test	0.102	-0.079	-0.045	-0.007	-0.12	0.048	0.11	-0.152	-0.138		1	1	1	1	1	1	1	1	1	9
CHEMBL2234192	Clc1ccc(NC(=O)Nc2cccc3cccnc23)cc1	IC50 (nM)	=	549.54	1	DHODH (P. falciparum)	0.223	Q54A96	Training	-0.224	-0.226	-0.145	0.108	0.329	-0.012	0.024	-0.121	-0.071		1	1	1	1	1	1	1	1	1	9
CHEMBL1956273	Cc1cc(Nc2ccc(cc2)S(F)(F)(F)(F)F)n3nc(nc3n1)C(C)(C)C	IC50 (nM)	=	550	1	DHODH (P. falciparum)	0.223	Q54A96	Training	0.218	-0.147	0.301	-0.108	-0.218	-0.189	-0.057	-0.127	-0.198		1	1	1	1	1	1	1	1	1	9
CHEMBL1784575	Cc1cc(Nc2ccc(Cl)c(F)c2)n3ncnc3n1	IC50 (nM)	=	550	1	DHODH (P. falciparum)	0.223	Q54A96	Training	-0.211	-0.042	0.204	0.041	-0.067	-0.304	-0.356	0.1	-0.11		1	1	1	1	1	1	1	1	1	9
CHEMBL2431504	CCOC(=O)C1=C(Nc2ccc(cc2)S(F)(F)(F)(F)F)SCC1=O	IC50 (nM)	=	559	1	DHODH (P. falciparum)	0.223	Q54A96	Test	-0.125	-0.134	-0.087	0.026	0.102	0.893	0.421	-0.77	0.107		1	1	1	1	1	1	1	1	1	9
CHEMBL2012941	FC(F)(F)c1nc2ccccc2n1c3ccc(s3)C(=O)NC4CC4	IC50 (nM)	=	570	1	DHODH (P. falciparum)	0.223	Q54A96	Training	0.05	0.07	0.007	-0.086	-0.066	0.038	0.126	0.06	0.097		1	1	1	1	1	1	1	1	1	9
CHEMBL3694250	Fc1cc(I)ccc1Nc2ccnc3cc(Cl)ccc23	IC50 (nM)	=	580	1	DHODH (P. falciparum)	0.223	Q54A96	Training	-0.22	-0.302	-0.394	-0.178	-0.321	0.017	-0.038	0.463	-0.239		1	1	1	1	1	1	1	1	1	9
CHEMBL2012946	Cc1cccc2nc(C)n(c3ccc(s3)C(=O)NC4CC4)c12	IC50 (nM)	=	609	1	DHODH (P. falciparum)	0.223	Q54A96	Training	0.135	0.1	-0.033	-0.051	-0.037	0.052	0.156	0.213	0.143		1	1	1	1	1	1	1	1	1	9
CHEMBL1784566	Cc1cc(Nc2ccc(SC(F)(F)F)cc2)n3ncnc3n1	IC50 (nM)	=	610	1	DHODH (P. falciparum)	0.223	Q54A96	Test	0.106	-0.043	0.104	-0.028	-0.107	-0.244	-0.237	0.045	0.096		1	1	1	1	1	1	1	1	1	9
CHEMBL1784590	Cc1cc(NC2Cc3ccc(F)cc3C2)n4ncnc4n1	IC50 (nM)	=	610	1	DHODH (P. falciparum)	0.223	Q54A96	Training	0.007	-0.088	-0.053	-0.007	-0.136	0.009	0.001	-0.117	-0.138		1	1	1	1	1	1	1	1	1	9
CHEMBL1714424	CCc1ccc(Nc2cc(C)nc3ncnn23)cc1	IC50 (nM)	=	610	1	DHODH (P. falciparum)	0.223	Q54A96	Training	-0.085	-0.031	0.141	0.041	-0.049	-0.26	-0.169	0.031	-0.11		1	1	1	1	1	1	1	1	1	9
CHEMBL2178108	CC(=O)c1sc(Nc2ccc(C)c(Cl)c2)nc1C	IC50 (nM)	=	630	1	DHODH (P. falciparum)	0.223	Q54A96	Training	-0.043	0.253	-0.215	0.02	0.037	0.022	-0.024	0.123	0.253		1	1	1	1	1	1	1	1	1	9
CHEMBL1784594	Cc1cc(NC2CCc3cc(F)ccc3C2)n4ncnc4n1	IC50 (nM)	=	630	1	DHODH (P. falciparum)	0.223	Q54A96	Test	0.089	-0.091	-0.069	-0.028	-0.138	0.033	0.089	-0.15	-0.151		1	1	1	1	1	1	1	1	1	9
CHEMBL1784595	Cc1cc(NC2CCc3cc(Cl)ccc3C2)n4ncnc4n1	IC50 (nM)	=	670	1	DHODH (P. falciparum)	0.223	Q54A96	Training	0.096	-0.091	-0.046	-0.028	-0.138	0.056	0.089	-0.046	-0.151		1	1	1	1	1	1	1	1	1	9
CHEMBL2012823	CC(C)NC(=O)c1ccc(s1)n2cnc3ccccc23	IC50 (nM)	=	680	1	DHODH (P. falciparum)	0.223	Q54A96	Training	0.125	0.183	-0.035	-0.01	0.04	-0.012	0.004	0.188	0.197		1	1	1	1	1	1	1	1	1	9
CHEMBL2431497	CCOC(=O)C1=C(Nc2ccc(C)c(C)c2)OCC1=O	IC50 (nM)	=	698	1	DHODH (P. falciparum)	0.223	Q54A96	Training	0.023	-0.23	-0.216	0.185	0.182	0.717	0.607	-0.856	-0.025		1	1	1	1	1	1	1	1	1	9
CHEMBL2012822	CCCNC(=O)c1ccc(s1)n2cnc3ccccc23	IC50 (nM)	=	700	1	DHODH (P. falciparum)	0.223	Q54A96	Test	0.086	0.193	-0.041	-0.01	0.047	-0.034	0.004	0.206	0.197		1	1	1	1	1	1	1	1	1	9
CHEMBL2431506	CCOC(=O)C1=C(Nc2ccc(Cl)c(c2)C(F)(F)F)SCC1=O	IC50 (nM)	=	751	1	DHODH (P. falciparum)	0.223	Q54A96	Training	-0.056	-0.119	-0.197	0.047	0.163	1.073	0.56	-0.763	0.129		1	1	1	1	1	1	1	1	1	9
CHEMBL492520	Cc1cc(Nc2ccc(Br)cc2)n3ncnc3n1	IC50 (nM)	=	780	1	DHODH (P. falciparum)	0.223	Q54A96	Training	-0.201	-0.02	0.201	0.069	-0.034	-0.301	-0.353	0.174	-0.094		1	1	1	1	1	1	1	1	1	9
CHEMBL1784711	CCc1cc(Nc2ccc(cc2)C(F)(F)F)n3ncnc3n1	IC50 (nM)	=	780	1	DHODH (P. falciparum)	0.223	Q54A96	Training	-0.115	-0.078	0.068	-0.028	-0.119	-0.229	-0.133	-0.085	-0.151		1	1	1	1	1	1	1	1	1	9
CHEMBL452392	Cc1cc(Nc2ccc(Cl)c(c2)C(F)(F)F)n3ncnc3n1	IC50 (nM)	=	800	1	DHODH (P. falciparum)	0.223	Q54A96	Test	-0.161	-0.087	0.1	-0.028	-0.136	-0.233	-0.242	0.043	-0.151		1	1	1	1	1	1	1	1	1	9
CHEMBL1784563	Cc1cc(Nc2ccc(C=C)cc2)n3ncnc3n1	IC50 (nM)	=	800	1	DHODH (P. falciparum)	0.223	Q54A96	Training	-0.138	-0.07	-0.022	0.041	-0.111	-0.154	-0.061	-0.045	-0.11		1	1	1	1	1	1	1	1	1	9
CHEMBL582694	CN(C)c1ccc(Nc2cc(C)nc3ncnn23)cc1	IC50 (nM)	=	820	1	DHODH (P. falciparum)	0.223	Q54A96	Training	0.158	-0.044	0.179	0.023	-0.07	-0.27	-0.276	0.024	-0.121		1	1	1	1	1	1	1	1	1	9
CHEMBL1956277	Cc1cc(Nc2cccc(Cl)c2)n3nc(nc3n1)C4CC4	IC50 (nM)	=	820	1	DHODH (P. falciparum)	0.223	Q54A96	Training	0.053	-0.084	0.231	-0.007	-0.105	-0.119	0.018	-0.014	-0.138		1	1	1	1	1	1	1	1	1	9
CHEMBL1784557	CCCCCc1ccc(Nc2cc(C)nc3ncnn23)cc1	IC50 (nM)	=	820	1	DHODH (P. falciparum)	0.223	Q54A96	Test	0.283	-0.051	0.078	-0.028	-0.074	-0.203	0.127	-0.008	-0.151		1	1	1	1	1	1	1	1	1	9
CHEMBL2431516	CCOC(=O)C1=C(Nc2ccc3CCCc3c2)SCC1=O	IC50 (nM)	=	851	-1	DHODH (P. falciparum)	0.223	Q54A96	Training	0.073	-0.114	-0.25	0.096	0.179	1.131	0.787	-0.78	0.18		1	1	1	1	1	1	1	1	1	9
CHEMBL492719	Cc1cc(Nc2ccc(C)c(F)c2)n3ncnc3n1	IC50 (nM)	=	860	-1	DHODH (P. falciparum)	0.223	Q54A96	Training	-0.148	-0.042	0.135	0.041	-0.067	-0.283	-0.294	0.018	-0.11		1	1	1	1	1	1	1	1	1	9
CHEMBL3410576	CC(=O)c1sc(Nc2ccc3ccccc3c2)nc1C	IC50 (nM)	=	871	-1	DHODH (P. falciparum)	0.223	Q54A96	Training	-0.161	0.181	-0.345	-0.028	-0.023	-0.044	-0.132	0.258	0.187		1	1	1	1	1	1	1	1	1	9
CHEMBL1956276	Cc1cc(Nc2ccc(Cl)cc2)n3nc(nc3n1)C4CC4	IC50 (nM)	=	880	-1	DHODH (P. falciparum)	0.223	Q54A96	Test	0.053	-0.084	0.216	-0.007	-0.104	-0.119	0.018	-0.03	-0.138		1	1	1	1	1	1	1	1	1	9
CHEMBL3694251	Cc1ccccc1\C=C\c2cc(O)c3ccccc3n2	IC50 (nM)	=	930	-1	DHODH (P. falciparum)	0.223	Q54A96	Training	-0.188	-0.302	-0.676	0.013	-0.327	0.506	0.39	-0.238	-0.127		1	1	1	1	1	1	1	1	1	9
CHEMBL1956499	Cc1cc(Nc2ccc(cc2)C(F)(F)F)n3nc(CCO)nc3n1	IC50 (nM)	=	930	-1	DHODH (P. falciparum)	0.223	Q54A96	Training	-0.029	-0.088	0.147	0.182	-0.076	-0.204	-0.079	-0.096	-0.027		1	1	1	1	1	1	1	1	1	9
CHEMBL2431489	CCCOC(=O)C1=C(Nc2ccc3ccccc3c2)SCC1=O	IC50 (nM)	=	951	-1	DHODH (P. falciparum)	0.223	Q54A96	Training	0.007	-0.118	-0.239	0.047	0.171	1.088	0.514	-0.659	0.129		1	1	1	1	1	1	1	1	1	9
CHEMBL1784555	CCCc1ccc(Nc2cc(C)nc3ncnn23)cc1	IC50 (nM)	=	990	-1	DHODH (P. falciparum)	0.223	Q54A96	Test	0.069	-0.039	0.116	0.016	-0.059	-0.239	-0.061	0.025	-0.125		1	1	1	1	1	1	1	1	1	9
CHEMBL3818535	CC1=CC(=O)n2nc(SCc3ccc(Cl)cc3)nc2N1	IC50 (nM)	=	1000	-1	DHODH (P. falciparum)	0.223	Q54A96	Training	0.036	0.009	0.144	0.109	0.13	0.422	0.264	-0.552	0.201		1	1	1	1	1	1	1	1	1	9
CHEMBL1784573	Cc1cc(Nc2ccc(cc2)C(C)(C)C#N)n3ncnc3n1	IC50 (nM)	=	1000	-1	DHODH (P. falciparum)	0.223	Q54A96	Training	0.004	-0.172	-0.244	0.343	1.047	0.143	0.089	-0.44	0.067		1	1	1	1	1	1	1	1	1	9
CHEMBL1704856	Cc1cc(O)n2nc(SCc3ccc(Cl)cc3)nc2n1	IC50 (nM)	=	1000	-1	DHODH (P. falciparum)	0.223	Q54A96	Training	-0.105	0.09	0.258	0.206	0.118	-0.198	-0.235	0.101	0.258		1	1	1	1	1	1	1	1	1	9
CHEMBL2012820	CNC(=O)c1ccc(s1)n2cnc3ccccc23	IC50 (nM)	=	1076	-1	DHODH (P. falciparum)	0.223	Q54A96	Test	-0.171	0.216	-0.063	0.04	0.062	-0.084	-0.206	0.241	0.264		1	1	1	1	1	1	1	1	1	9
CHEMBL1784564	Cc1cc(Nc2ccc(cc2)C#C)n3ncnc3n1	IC50 (nM)	=	1100	-1	DHODH (P. falciparum)	0.223	Q54A96	Training	-0.168	-0.149	-0.402	0.041	-0.251	0.079	0.037	-0.328	-0.11		1	1	1	1	1	1	1	1	1	9
CHEMBL1732938	CCOC(=O)C1=C(Nc2ccc(Cl)cc2)SCC1=O	IC50 (nM)	=	1113	-1	DHODH (P. falciparum)	0.223	Q54A96	Training	-0.072	-0.096	-0.194	0.155	0.229	1.172	0.603	-0.842	0.242		1	1	1	1	1	1	1	1	1	9
CHEMBL3690145	Cc1nc2cccnc2n1c3ccc(s3)C(=O)NC4CC4	IC50 (nM)	=	1118	-1	DHODH (P. falciparum)	0.223	Q54A96	Training	0.096	0.164	0.083	0.082	0.045	0.043	0.127	0.065	0.236		1	1	1	1	1	1	1	1	1	9
CHEMBL2431509	CCOC(=O)C1=C(Nc2cc(Cl)cc(Cl)c2)SCC1=O	IC50 (nM)	=	1188	-1	DHODH (P. falciparum)	0.223	Q54A96	Test	-0.072	-0.102	-0.152	0.124	0.21	1.174	0.56	-0.745	0.21		1	1	1	1	1	1	1	1	1	9
CHEMBL492530	Cc1cc(Nc2ccc(OC(F)(F)F)cc2)n3ncnc3n1	IC50 (nM)	=	1200	-1	DHODH (P. falciparum)	0.223	Q54A96	Training	0.063	-0.059	0.11	0.028	-0.088	-0.279	-0.269	-0.115	-0.118		1	1	1	1	1	1	1	1	1	9
CHEMBL451880	Cc1cc(Nc2ccc3ncccc3c2)n4ncnc4n1	IC50 (nM)	=	1200	-1	DHODH (P. falciparum)	0.223	Q54A96	Training	-0.24	-0.064	0.071	0.164	-0.081	-0.18	-0.053	0.051	-0.038		1	1	1	1	1	1	1	1	1	9
CHEMBL1784591	Cc1cc(NC2Cc3ccc(Br)cc3C2)n4ncnc4n1	IC50 (nM)	=	1200	-1	DHODH (P. falciparum)	0.223	Q54A96	Training	0.023	-0.088	-0.064	-0.007	-0.136	0.047	0.001	0.059	-0.138		1	1	1	1	1	1	1	1	1	9
CHEMBL2431521	OC(=O)C1=C(Nc2ccc3ccccc3c2)SCC1=O	IC50 (nM)	=	1238	-1	DHODH (P. falciparum)	0.223	Q54A96	Test	-0.24	-0.102	-0.307	0.357	0.325	0.988	0.39	-0.638	0.347		1	1	1	1	1	1	1	1	1	9
CHEMBL499296	Cc1cc(Nc2cccc(Cl)c2)n3ncnc3n1	IC50 (nM)	=	1400	-1	DHODH (P. falciparum)	0.223	Q54A96	Training	-0.211	-0.02	0.253	0.069	-0.036	-0.301	-0.353	0.122	-0.094		1	1	1	1	1	1	1	1	1	9
CHEMBL1784717	Cc1ccc(Nc2c3CCCc3nc4ncnn24)cc1F	IC50 (nM)	=	1400	-1	DHODH (P. falciparum)	0.223	Q54A96	Training	-0.01	-0.094	0.096	-0.007	-0.142	-0.12	-0.037	0.055	-0.138		1	1	1	1	1	1	1	1	1	9
CHEMBL2431522	COC(=O)C1=C(Nc2ccc(C)c(C)c2)SCC1=O	IC50 (nM)	=	1486	-1	DHODH (P. falciparum)	0.223	Q54A96	Training	-0.023	-0.1	-0.244	0.155	0.218	1.123	0.603	-0.82	0.242		1	1	1	1	1	1	1	1	1	9
CHEMBL3410572	CC(=O)c1sc(Nc2ccc(C)c(C)c2)nc1C	IC50 (nM)	=	1489	-1	DHODH (P. falciparum)	0.223	Q54A96	Test	0.02	0.253	-0.283	0.02	0.037	0.04	0.041	0.038	0.253		1	1	1	1	1	1	1	1	1	9
CHEMBL437480	Cc1cc(Nc2ccc(C)c(c2)C(F)(F)F)n3ncnc3n1	IC50 (nM)	=	1550	-1	DHODH (P. falciparum)	0.223	Q54A96	Training	-0.108	-0.087	0.022	-0.028	-0.136	-0.218	-0.188	-0.04	-0.151		1	1	1	1	1	1	1	1	1	9
CHEMBL452465	Cc1cc(Nc2ccc(Cl)cc2)n3ncnc3n1	IC50 (nM)	=	1600	-1	DHODH (P. falciparum)	0.223	Q54A96	Training	-0.211	-0.02	0.235	0.069	-0.034	-0.301	-0.353	0.101	-0.094		1	1	1	1	1	1	1	1	1	9
CHEMBL1784579	Cc1cc(Nc2ccc3OCOc3c2)n4ncnc4n1	IC50 (nM)	=	1600	-1	DHODH (P. falciparum)	0.223	Q54A96	Training	-0.174	-0.035	0.145	0.138	-0.062	-0.274	-0.303	-0.01	-0.053		1	1	1	1	1	1	1	1	1	9
CHEMBL2431507	CCOC(=O)C1=C(Nc2ccc(Br)c(c2)C(F)(F)F)SCC1=O	IC50 (nM)	=	1615	-1	DHODH (P. falciparum)	0.223	Q54A96	Test	-0.052	-0.119	-0.21	0.047	0.163	1.083	0.56	-0.725	0.129		1	1	1	1	1	1	1	1	1	9
CHEMBL3690151	Cc1nc2ccccc2n1c3cc(cs3)C(=O)NC4CC4	IC50 (nM)	=	1700	-1	DHODH (P. falciparum)	0.223	Q54A96	Training	0.099	-0.194	-0.059	-0.032	0.03	0.017	0.127	0.165	0.169		1	1	1	1	1	1	1	1	1	9
CHEMBL503135	Cc1cc(Nc2cnc3ccccc3c2)n4ncnc4n1	IC50 (nM)	=	1700	-1	DHODH (P. falciparum)	0.223	Q54A96	Training	-0.24	-0.024	0.074	0.164	-0.077	-0.019	-0.015	-0.149	-0.038		1	1	1	1	1	1	1	1	1	9
CHEMBL1956281	Cc1cc(Nc2ccc(cc2)C(F)(F)F)n3nc(CC4CC4)nc3n1	IC50 (nM)	=	1700	-1	DHODH (P. falciparum)	0.223	Q54A96	Training	0.188	-0.114	0.066	-0.08	-0.153	-0.103	0.153	-0.18	-0.181		1	1	1	1	1	1	1	1	1	9
CHEMBL1956293	COCc1nc2nc(C)cc(Nc3cccc(Cl)c3)n2n1	IC50 (nM)	=	1700	-1	DHODH (P. falciparum)	0.223	Q54A96	Test	0.099	0.015	0.341	0.051	-0.042	-0.251	-0.246	0.085	-0.104		1	1	1	1	1	1	1	1	1	9
CHEMBL1784712	FC(F)(F)c1ccc(Nc2cc(nc3ncnn23)C(F)(F)F)cc1	IC50 (nM)	=	1700	-1	DHODH (P. falciparum)	0.223	Q54A96	Training	-0.184	-0.105	0.034	-0.064	-0.16	-0.225	-0.194	-0.186	-0.172		1	1	1	1	1	1	1	1	1	9
CHEMBL1784714	CCc1c(C)nc2ncnn2c1Nc3ccc(cc3)C(C)C	IC50 (nM)	=	1700	-1	DHODH (P. falciparum)	0.223	Q54A96	Training	0.198	-0.08	0.103	-0.028	-0.119	-0.146	0.073	0.09	-0.151		1	1	1	1	1	1	1	1	1	9
CHEMBL2177856	Cc1cc(O)n2nc(SCc3ccc(Cl)c(Cl)c3)nc2n1	IC50 (nM)	=	1900	-1	DHODH (P. falciparum)	0.223	Q54A96	Training	-0.099	0.062	0.266	0.174	0.076	-0.193	-0.243	0.24	0.226		1	1	1	1	1	1	1	1	1	9
CHEMBL2178105	ClC(Cl)(Cl)c1cccc(c1)C(=O)Nc2nc3ccccc3s2	IC50 (nM)	=	1930	-1	DHODH (P. falciparum)	0.223	Q54A96	Test	-0.217	-0.174	0.023	-0.067	0.142	0.094	-0.067	0.3	0.133		1	1	1	1	1	1	1	1	1	9
CHEMBL484305	CC1=CC(=O)c2ccc(Nc3cc(C)nc4ncnn34)cc2O1	IC50 (nM)	=	2000	-1	DHODH (P. falciparum)	0.223	Q54A96	Training	-0.102	-0.177	-0.159	0.189	-0.075	0.238	0.121	-0.296	-0.023		1	1	1	1	1	1	1	1	1	9
CHEMBL1956270	CC(C)Cc1nc2nc(C)cc(Nc3ccc(cc3)C(F)(F)F)n2n1	IC50 (nM)	=	2000	-1	DHODH (P. falciparum)	0.223	Q54A96	Training	0.287	-0.099	0.139	-0.08	-0.13	-0.159	0.078	-0.109	-0.181		1	1	1	1	1	1	1	1	1	9
CHEMBL492549	Cc1cc(Nc2ccc(Cc3ccccc3)cc2)n4ncnc4n1	IC50 (nM)	=	2200	-1	DHODH (P. falciparum)	0.223	Q54A96	Training	-0.197	-0.087	-0.058	-0.064	-0.126	-0.234	-0.273	0.157	-0.172		1	1	1	1	1	1	1	1	1	9
CHEMBL1956292	COCc1nc2nc(C)cc(Nc3ccc(Cl)cc3)n2n1	IC50 (nM)	=	2200	-1	DHODH (P. falciparum)	0.223	Q54A96	Test	0.099	0.015	0.324	0.051	-0.039	-0.251	-0.246	0.066	-0.104		1	1	1	1	1	1	1	1	1	9
CHEMBL2431480	CCCCOC(=O)C1=C(Nc2ccc(C)c(C)c2)SCC1=O	IC50 (nM)	=	2350	-1	DHODH (P. falciparum)	0.223	Q54A96	Training	0.231	-0.107	-0.21	0.07	0.201	1.178	0.787	-0.828	0.154		1	1	1	1	1	1	1	1	1	9
CHEMBL1460972	CCOC(=O)c1sc(Nc2ccc(Br)cc2)nc1C	IC50 (nM)	=	2452	-1	DHODH (P. falciparum)	0.223	Q54A96	Training	-0.023	0.354	-0.093	0.06	0.22	0.014	-0.041	0.052	0.256		1	1	1	1	1	1	1	1	1	9
CHEMBL1956298	COCCc1nc2nc(C)cc(Nc3ccc(cc3)C(F)(F)F)n2n1	IC50 (nM)	=	2500	-1	DHODH (P. falciparum)	0.223	Q54A96	Training	0.139	-0.094	0.152	-0.031	-0.101	-0.194	-0.067	-0.108	-0.152		1	1	1	1	1	1	1	1	1	9
CHEMBL1956299	COCCc1nc2nc(C)cc(Nc3ccc(cc3)S(F)(F)(F)(F)F)n2n1	IC50 (nM)	=	2500	-1	DHODH (P. falciparum)	0.223	Q54A96	Test	0.04	-0.135	0.325	-0.063	-0.19	-0.266	-0.192	-0.109	-0.171		1	1	1	1	1	1	1	1	1	9
CHEMBL1784565	Cc1cc(Nc2ccc(CC(F)(F)F)cc2)n3ncnc3n1	IC50 (nM)	=	2500	-1	DHODH (P. falciparum)	0.223	Q54A96	Training	-0.135	-0.068	0.043	-0.028	-0.107	-0.224	-0.133	-0.092	-0.151		1	1	1	1	1	1	1	1	1	9
CHEMBL2012827	O=C(NC1CCCC1)c2ccc(s2)n3cnc4ccccc34	IC50 (nM)	=	2506	-1	DHODH (P. falciparum)	0.223	Q54A96	Training	0.237	0.133	-0.063	-0.051	-0.004	0.093	0.257	0.071	0.143		1	1	1	1	1	1	1	1	1	9
CHEMBL492336	Cc1cc(Nc2ccc(OC(F)F)cc2)n3ncnc3n1	IC50 (nM)	=	2800	-1	DHODH (P. falciparum)	0.223	Q54A96	Training	-0.188	-0.041	0.148	0.051	-0.061	-0.286	-0.286	-0.054	-0.104		1	1	1	1	1	1	1	1	1	9
CHEMBL3694240	CCNC(=O)c1ccc(cc1)n2c(C)nc3cc(F)ccc23	IC50 (nM)	=	2870	-1	DHODH (P. falciparum)	0.223	Q54A96	Test	-0.039	-0.28	-0.181	-0.051	-0.028	-0.124	-0.083	0.123	-0.164		1	1	1	1	1	1	1	1	1	9
CHEMBL486490	CN(c1ccc2ccccc2c1)c3cc(C)nc4ncnn34	IC50 (nM)	=	3000	-1	DHODH (P. falciparum)	0.223	Q54A96	Training	-0.168	-0.128	0.064	-0.116	-0.21	-0.267	-0.33	0.327	-0.202		1	1	1	1	1	1	1	1	1	9
CHEMBL3690144	Cc1nc2cnccc2n1c3ccc(s3)C(=O)NC4CC4	IC50 (nM)	=	3084	-1	DHODH (P. falciparum)	0.223	Q54A96	Training	0.099	0.168	0.001	0.139	0.023	0.19	0.409	-0.092	0.269		1	1	1	1	1	1	1	1	1	9
CHEMBL1784715	CCc1c(C)nc2ncnn2c1Nc3ccc(OC(F)(F)F)cc3	IC50 (nM)	=	3200	-1	DHODH (P. falciparum)	0.223	Q54A96	Training	0.148	-0.088	0.125	-0.013	-0.128	-0.208	-0.129	-0.037	-0.142		1	1	1	1	1	1	1	1	1	9
CHEMBL2177857	Cc1cc(O)n2nc(SCc3c(Cl)cccc3Cl)nc2n1	IC50 (nM)	=	3500	-1	DHODH (P. falciparum)	0.223	Q54A96	Test	-0.099	0.056	0.291	0.174	0.065	-0.17	-0.243	0.295	0.226		1	1	1	1	1	1	1	1	1	9
CHEMBL1784569	Cc1cc(Nc2ccc(cc2)N3CCCC3)n4ncnc4n1	IC50 (nM)	=	3500	-1	DHODH (P. falciparum)	0.223	Q54A96	Training	0.26	-0.078	0.113	-0.021	-0.119	-0.159	0.021	-0.064	-0.147		1	1	1	1	1	1	1	1	1	9
CHEMBL2431487	Cc1ccc(NC2=C(C(=O)NCC3CC3)C(=O)CS2)cc1C	IC50 (nM)	=	3662	-1	DHODH (P. falciparum)	0.223	Q54A96	Training	0.297	-0.116	-0.196	0.109	0.214	1.224	0.857	-0.84	0.177		1	1	1	1	1	1	1	1	1	9
CHEMBL973	C\C(=C(/C#N)\C(=O)Nc1ccc(cc1)C(F)(F)F)\O	IC50 (nM)	=	3900	-1	DHODH (P. falciparum)	0.223	Q54A96	Training	-0.171	-0.302	-0.385	0.609	1.171	0.492	0.523	-0.913	0.223		1	1	1	1	1	1	1	1	1	9
CHEMBL224182	CCCCCCCCCCCCC1=CC(=O)c2ccccc2N1O	IC50 (nM)	=	4000	-1	DHODH (P. falciparum)	0.223	Q54A96	Test	0.922	-0.224	-0.374	-0.035	-0.251	0.675	1.168	-0.624	-0.155		1	1	1	1	1	1	1	1	1	9
CHEMBL483552	C\C(=C(/C#N)\C(=O)Nc1ccc(cc1Cl)c2ccccc2Cl)\O	IC50 (nM)	=	4000	-1	DHODH (P. falciparum)	0.223	Q54A96	Training	-0.22	-0.302	-0.357	0.422	1.062	0.464	0.251	-0.528	0.114		1	1	1	1	1	1	1	1	1	9
CHEMBL2431523	CCCOC(=O)C1=C(Nc2ccc(C)c(C)c2)SCC1=O	IC50 (nM)	=	4032	-1	DHODH (P. falciparum)	0.223	Q54A96	Training	0.155	-0.105	-0.213	0.096	0.205	1.171	0.731	-0.825	0.18		1	1	1	1	1	1	1	1	1	9
CHEMBL2431481	Cc1ccc(NC2=C(C(=O)OCC3CC3)C(=O)CS2)cc1C	IC50 (nM)	=	4159	-1	DHODH (P. falciparum)	0.223	Q54A96	Training	0.267	-0.117	-0.227	0.07	0.174	1.161	0.84	-0.842	0.154		1	1	1	1	1	1	1	1	1	9
CHEMBL492528	Cc1ccc(Nc2cc(C)nc3ncnn23)cc1	IC50 (nM)	=	4200	-1	DHODH (P. falciparum)	0.223	Q54A96	Test	-0.145	-0.02	0.176	0.069	-0.034	-0.282	-0.287	0.026	-0.094		1	1	1	1	1	1	1	1	1	9
CHEMBL1784558	CCCCCCc1ccc(Nc2cc(C)nc3ncnn23)cc1	IC50 (nM)	=	4200	-1	DHODH (P. falciparum)	0.223	Q54A96	Training	0.379	-0.056	0.06	-0.047	-0.081	-0.187	0.21	-0.029	-0.162		1	1	1	1	1	1	1	1	1	9
CHEMBL3410574	CC(=O)c1sc(Nc2ccc(Cl)c(c2)C(F)(F)F)nc1C	IC50 (nM)	=	4265	-1	DHODH (P. falciparum)	0.223	Q54A96	Training	-0.079	0.165	-0.226	-0.049	-0.042	0.011	-0.006	0.02	0.159		1	1	1	1	1	1	1	1	1	9
CHEMBL500504	Cc1cc(Nc2ccc(cc2)[N+](=O)[O-])n3ncnc3n1	IC50 (nM)	=	4300	-1	DHODH (P. falciparum)	0.223	Q54A96	Training	0.392	0.14	0.153	0.615	0.425	-0.311	-0.361	-0.175	0.227		1	1	1	1	1	1	1	1	1	9
CHEMBL523669	COc1ccc(Nc2cc(C)nc3ncnn23)cc1	IC50 (nM)	=	4600	-1	DHODH (P. falciparum)	0.223	Q54A96	Test	-0.125	-0.021	0.187	0.105	-0.037	-0.294	-0.324	0.007	-0.072		1	1	1	1	1	1	1	1	1	9
CHEMBL492712	Cc1cc(Nc2ccc(F)c(C)c2)n3ncnc3n1	IC50 (nM)	=	4600	-1	DHODH (P. falciparum)	0.223	Q54A96	Training	-0.148	-0.042	0.134	0.041	-0.067	-0.28	-0.294	0.022	-0.11		1	1	1	1	1	1	1	1	1	9
CHEMBL1784592	COc1cc2CC(Cc2cc1OC)Nc3cc(C)nc4ncnn34	IC50 (nM)	=	4600	-1	DHODH (P. falciparum)	0.223	Q54A96	Training	0.129	-0.094	-0.062	0.038	-0.155	0.012	0.004	-0.053	-0.112		1	1	1	1	1	1	1	1	1	9
CHEMBL2431484	CCCNC(=O)C1=C(Nc2ccc(C)c(C)c2)SCC1=O	IC50 (nM)	=	4633	-1	DHODH (P. falciparum)	0.223	Q54A96	Training	0.195	-0.104	-0.182	0.137	0.246	1.232	0.75	-0.823	0.204		1	1	1	1	1	1	1	1	1	9
CHEMBL2178109	Clc1ccc(C(=O)Nc2nc3ccccc3s2)c(Cl)c1	IC50 (nM)	=	4670	-1	DHODH (P. falciparum)	0.223	Q54A96	Test	-0.267	-0.163	-0.011	-0.028	0.189	-0.021	-0.264	0.373	0.187		1	1	1	1	1	1	1	1	1	9
CHEMBL3690146	Cc1nc2ncccc2n1c3ccc(s3)C(=O)NC4CC4	IC50 (nM)	=	4766	-1	DHODH (P. falciparum)	0.223	Q54A96	Training	0.096	0.156	0.063	0.082	0.042	0.044	0.127	0.08	0.236		1	1	1	1	1	1	1	1	1	9
CHEMBL2172230	Cc1nc(Nc2ccc3cc4ccccc4cc3c2)c5nc[nH]c5n1	IC50 (nM)	=	4800	-1	DHODH (P. falciparum)	0.223	Q54A96	Training	-0.257	-0.126	-0.307	0.005	-0.122	-0.274	-0.311	0.573	-0.132		1	1	1	1	1	1	1	1	1	9
CHEMBL2172235	Cc1cc(Nc2ccc3ccccc3c2)n4ncnc4c1	IC50 (nM)	=	4800	-1	DHODH (P. falciparum)	0.223	Q54A96	Training	-0.244	-0.139	-0.149	-0.121	-0.26	-0.307	-0.364	0.393	-0.205		1	1	1	1	1	1	1	1	1	9
CHEMBL522325	Cc1cc(Nc2ccc(C#N)c(c2)C(F)(F)F)n3ncnc3n1	IC50 (nM)	=	4900	-1	DHODH (P. falciparum)	0.223	Q54A96	Test	-0.194	-0.173	-0.193	0.308	1.029	-0.06	-0.112	-0.317	0.047		1	1	1	1	1	1	1	1	1	9
CHEMBL1956475	COCCOc1nc2nc(C)cc(Nc3cccc(Cl)c3)n2n1	IC50 (nM)	=	4900	-1	DHODH (P. falciparum)	0.223	Q54A96	Training	0.181	-0.006	0.37	0.06	0.025	-0.265	-0.181	0.035	-0.099		1	1	1	1	1	1	1	1	1	9
CHEMBL475664	Cc1cccc(Nc2cc(C)nc3ncnn23)c1	IC50 (nM)	=	4900	-1	DHODH (P. falciparum)	0.223	Q54A96	Training	-0.145	-0.02	0.18	0.069	-0.036	-0.279	-0.287	0.038	-0.094		1	1	1	1	1	1	1	1	1	9
CHEMBL522991	Cc1cc(Nc2ccc(cc2)c3ccccc3)n4ncnc4n1	IC50 (nM)	=	5300	-1	DHODH (P. falciparum)	0.223	Q54A96	Training	-0.25	-0.086	-0.055	-0.047	-0.127	-0.308	-0.368	0.287	-0.162		1	1	1	1	1	1	1	1	1	9
CHEMBL1956497	Cc1cc(Nc2ccc(Cl)cc2)n3nc(CO)nc3n1	IC50 (nM)	=	5300	-1	DHODH (P. falciparum)	0.223	Q54A96	Test	-0.118	0.083	0.309	0.31	-0.012	-0.264	-0.269	0.077	0.048		1	1	1	1	1	1	1	1	1	9
CHEMBL1784568	Cc1cc(Nc2ccc(OCc3ccccc3)cc2)n4ncnc4n1	IC50 (nM)	=	5400	-1	DHODH (P. falciparum)	0.223	Q54A96	Training	-0.174	-0.082	0.016	-0.031	-0.117	-0.261	-0.301	0.052	-0.152		1	1	1	1	1	1	1	1	1	9
CHEMBL2178513	Cc1cc(O)n2nc(SCc3cccc(Cl)c3)nc2n1	IC50 (nM)	=	5600	-1	DHODH (P. falciparum)	0.223	Q54A96	Training	-0.105	0.09	0.264	0.206	0.115	-0.193	-0.235	0.116	0.258		1	1	1	1	1	1	1	1	1	9
CHEMBL2012942	CN(C)c1nc2ccccc2n1c3ccc(s3)C(=O)NC4CC4	IC50 (nM)	=	5600	-1	DHODH (P. falciparum)	0.223	Q54A96	Training	0.313	0.095	0.122	-0.063	-0.023	0.027	0.105	0.172	0.123		1	1	1	1	1	1	1	1	1	9
CHEMBL1956282	Cc1cc(Nc2ccc(cc2)S(F)(F)(F)(F)F)n3nc(CC4CC4)nc3n1	IC50 (nM)	=	5700	-1	DHODH (P. falciparum)	0.223	Q54A96	Test	0.086	-0.148	0.249	-0.108	-0.223	-0.192	0.018	-0.168	-0.198		1	1	1	1	1	1	1	1	1	9
CHEMBL2431485	CCCCNC(=O)C1=C(Nc2ccc(C)c(C)c2)SCC1=O	IC50 (nM)	=	5733	-1	DHODH (P. falciparum)	0.223	Q54A96	Training	0.267	-0.106	-0.178	0.109	0.242	1.24	0.806	-0.826	0.177		1	1	1	1	1	1	1	1	1	9
CHEMBL1956498	Cc1cc(Nc2cccc(Cl)c2)n3nc(CO)nc3n1	IC50 (nM)	=	6100	-1	DHODH (P. falciparum)	0.223	Q54A96	Training	-0.118	0.083	0.326	0.31	-0.015	-0.264	-0.269	0.096	0.048		1	1	1	1	1	1	1	1	1	9
CHEMBL520306	C\C(=C(/C#N)\C(=O)Nc1ccc(cc1C(F)(F)F)c2ccccc2Cl)\O	IC50 (nM)	=	6200	-1	DHODH (P. falciparum)	0.223	Q54A96	Training	-0.194	-0.302	-0.381	0.32	0.97	0.432	0.28	-0.564	0.054		1	1	1	1	1	1	1	1	1	9
CHEMBL3218518	Oc1c(Cl)cc(Cl)cc1C(=O)NCC(c2ccccc2)c3ccccc3	IC50 (nM)	=	7000	-1	DHODH (P. falciparum)	0.223	Q54A96	Test	-0.151	-0.302	-0.366	0.007	0.007	0.138	-0.084	0.163	-0.13		1	1	1	1	1	1	1	1	1	9
CHEMBL3690114	CCCNC(=O)c1ccc(s1)N2CCOc3ccc(Cl)cc23	IC50 (nM)	=	7500	-1	DHODH (P. falciparum)	0.223	Q54A96	Training	0.244	0.153	-0.067	-0.114	-0.028	0.081	0.138	0.164	0.106		1	1	1	1	1	1	1	1	1	9
CHEMBL523163	Cc1cc(Nc2ccc(F)c(F)c2)n3ncnc3n1	IC50 (nM)	=	8000	-1	DHODH (P. falciparum)	0.223	Q54A96	Training	-0.22	-0.042	0.152	0.041	-0.067	-0.304	-0.356	-0.029	-0.11		1	1	1	1	1	1	1	1	1	9
CHEMBL3218529	OCc1ccc(O)c(c1)C(=O)NCC(c2ccccc2)c3ccccc3	IC50 (nM)	=	8000	-1	DHODH (P. falciparum)	0.223	Q54A96	Training	-0.099	-0.302	-0.488	0.233	0.044	0.137	-0.015	-0.018	0.003		1	1	1	1	1	1	1	1	1	9
CHEMBL483161	COc1ccccc1c2ccc(NC(=O)\C(=C(\C)/O)\C#N)c(Cl)c2	IC50 (nM)	=	8600	-1	DHODH (P. falciparum)	0.223	Q54A96	Test	-0.168	-0.302	-0.363	0.437	1.047	0.457	0.251	-0.567	0.122		1	1	1	1	1	1	1	1	1	9
CHEMBL1784710	CCCCCCCNc1cc(C)nc2ncnn12	IC50 (nM)	=	8600	-1	DHODH (P. falciparum)	0.223	Q54A96	Training	0.863	0.043	0.24	0.069	0.055	-0.132	0.525	-0.388	-0.094		1	1	1	1	1	1	1	1	1	9
CHEMBL3218517	Oc1ccc(Cl)cc1C(=O)NCC(c2ccccc2)c3ccccc3	IC50 (nM)	=	9100	-1	DHODH (P. falciparum)	0.223	Q54A96	Training	-0.158	-0.302	-0.44	0.025	0.033	0.136	-0.072	0.045	-0.119		1	1	1	1	1	1	1	1	1	9
CHEMBL3690113	CCCNC(=O)c1ccc(s1)N2CCSc3ccccc23	IC50 (nM)	=	9200	-1	DHODH (P. falciparum)	0.223	Q54A96	Training	0.224	0.232	-0.143	-0.155	-0.018	0.152	0.192	0.26	0.354		1	1	1	1	1	1	1	1	1	9
CHEMBL514038	Cc1cc(Nc2cccc(F)c2)n3ncnc3n1	IC50 (nM)	=	9200	-1	DHODH (P. falciparum)	0.223	Q54A96	Test	-0.22	-0.02	0.197	0.069	-0.036	-0.302	-0.353	-0.009	-0.094		1	1	1	1	1	1	1	1	1	9
CHEMBL492695	Cc1cc(Nc2cc(F)cc(F)c2)n3ncnc3n1	IC50 (nM)	=	9400	-1	DHODH (P. falciparum)	0.223	Q54A96	Training	-0.22	-0.039	0.159	0.041	-0.066	-0.304	-0.356	-0.014	-0.11		1	1	1	1	1	1	1	1	1	9
CHEMBL222556	Oc1ccc(cc1O)C2=CC(=O)c3ccccc3O2	IC50 (nM)	=	9480	-1	DHODH (P. falciparum)	0.223	Q54A96	Training	-0.26	-0.248	-0.449	0.445	-0.195	0.497	0.124	-0.246	0.127		1	1	1	1	1	1	1	1	1	9
CHEMBL520999	C\C(=C(/C#N)\C(=O)Nc1ccc(cc1Cl)c2cccc(Cl)c2Cl)\O	IC50 (nM)	=	9900	-1	DHODH (P. falciparum)	0.223	Q54A96	Training	-0.214	-0.302	-0.339	0.386	1.029	0.447	0.228	-0.44	0.092		1	1	1	1	1	1	1	1	1	9
CHEMBL3218520	Oc1c(F)c(F)ccc1C(=O)NCC(c2ccccc2)c3ccccc3	IC50 (nM)	=	9900	-1	DHODH (P. falciparum)	0.223	Q54A96	Test	-0.164	-0.302	-0.471	0.007	0.006	0.089	-0.084	-0.061	-0.13		1	1	1	1	1	1	1	1	1	9
CHEMBL275638	O=C1C=C(Oc2ccccc12)c3ccccc3	IC50 (nM)	>	10000	-1	DHODH (P. falciparum)	0.223	Q54A96	Training	-0.263	-0.302	-0.464	-0.143	-0.207	0.532	0.176	-0.288	-0.218		1	1	1	1	1	1	1	1	1	9
CHEMBL1450	OC1=C([C@@H]2CC[C@H](CC2)c3ccc(Cl)cc3)C(=O)c4ccccc4C1=O	IC50 (nM)	>	10000	-1	DHODH (P. falciparum)	0.223	Q54A96	Training	0.109	-0.134	-0.501	0.088	-0.182	1.069	0.709	-0.536	-0.083		1	1	1	1	1	1	1	1	1	9
CHEMBL567597	C[C@@H]1CC[C@H]2[C@@H](C)C(=O)O[C@@H]3O[C@]4(C)CC[C@@H]1[C@@]23OO4	IC50 (nM)	>	10000	-1	DHODH (P. falciparum)	0.223	Q54A96	Training	0.735	-0.203	-0.264	-0.006	-0.096	1.039	1.442	-1.115	-0.138		1	1	1	1	1	1	1	1	1	9
CHEMBL211501	CCCCCC[C@@H]1[C@@H](OC(=O)CC(C)C)[C@H](C)OC(=O)[C@@H](NC(=O)c2cccc(NC=O)c2O)[C@@H](C)OC1=O	IC50 (nM)	>	10000	-1	DHODH (P. falciparum)	0.223	Q54A96	Test	0.58	-0.119	-0.129	0.429	0.364	0.556	0.899	-0.843	0.118		1	1	1	1	1	1	1	1	1	9
CHEMBL1955870	Cc1cc(Nc2cccc(Cl)c2)n3nc(CC4CC4)nc3n1	IC50 (nM)	>	10000	-1	DHODH (P. falciparum)	0.223	Q54A96	Training	0.208	-0.084	0.212	-0.028	-0.106	-0.115	0.105	-0.03	-0.151		1	1	1	1	1	1	1	1	1	9
CHEMBL1955872	CNCCOc1nc2nc(C)cc(Nc3ccc(cc3)S(F)(F)(F)(F)F)n2n1	IC50 (nM)	>	10000	-1	DHODH (P. falciparum)	0.223	Q54A96	Training	0.076	-0.093	0.356	-0.003	-0.146	-0.288	-0.204	-0.13	-0.136		1	1	1	1	1	1	1	1	1	9
CHEMBL1956260	CC(C)Cc1nc2nc(C)cc(Nc3ccc(Cl)cc3)n2n1	IC50 (nM)	>	10000	-1	DHODH (P. falciparum)	0.223	Q54A96	Training	0.323	-0.063	0.295	-0.028	-0.073	-0.182	0.018	0.05	-0.151		1	1	1	1	1	1	1	1	1	9
CHEMBL1956261	CC(C)Cc1nc2nc(C)cc(Nc3cccc(Cl)c3)n2n1	IC50 (nM)	>	10000	-1	DHODH (P. falciparum)	0.223	Q54A96	Test	0.323	-0.064	0.311	-0.028	-0.075	-0.183	0.018	0.068	-0.151		1	1	1	1	1	1	1	1	1	9
CHEMBL1956271	CC(C)Cc1nc2nc(C)cc(Nc3ccc(cc3)S(F)(F)(F)(F)F)n2n1	IC50 (nM)	>	10000	-1	DHODH (P. falciparum)	0.223	Q54A96	Training	0.168	-0.139	0.313	-0.108	-0.21	-0.239	-0.057	-0.11	-0.198		1	1	1	1	1	1	1	1	1	9
CHEMBL1956296	COCCc1nc2nc(C)cc(Nc3ccc(Cl)cc3)n2n1	IC50 (nM)	>	10000	-1	DHODH (P. falciparum)	0.223	Q54A96	Training	0.155	-0.057	0.315	0.028	-0.036	-0.224	-0.144	0.055	-0.118		1	1	1	1	1	1	1	1	1	9
CHEMBL1956297	COCCc1nc2nc(C)cc(Nc3cccc(Cl)c3)n2n1	IC50 (nM)	>	10000	-1	DHODH (P. falciparum)	0.223	Q54A96	Training	0.155	-0.057	0.331	0.028	-0.038	-0.225	-0.144	0.073	-0.118		1	1	1	1	1	1	1	1	1	9
CHEMBL1956474	COCCOc1nc2nc(C)cc(Nc3ccc(Cl)cc3)n2n1	IC50 (nM)	>	10000	-1	DHODH (P. falciparum)	0.223	Q54A96	Test	0.181	-0.005	0.354	0.06	0.027	-0.265	-0.181	0.017	-0.099		1	1	1	1	1	1	1	1	1	9
CHEMBL1956476	CNCCOc1nc2nc(C)cc(Nc3ccc(Cl)cc3)n2n1	IC50 (nM)	>	10000	-1	DHODH (P. falciparum)	0.223	Q54A96	Training	0.198	0.003	0.365	0.097	0.032	-0.261	-0.162	0.021	-0.077		1	1	1	1	1	1	1	1	1	9
CHEMBL1956477	CNCCOc1nc2nc(C)cc(Nc3cccc(Cl)c3)n2n1	IC50 (nM)	>	10000	-1	DHODH (P. falciparum)	0.223	Q54A96	Training	0.198	0.002	0.381	0.097	0.029	-0.261	-0.162	0.039	-0.077		1	1	1	1	1	1	1	1	1	9
CHEMBL1956478	CNCCOc1nc2nc(C)cc(Nc3ccc(cc3)C(F)(F)F)n2n1	IC50 (nM)	>	10000	-1	DHODH (P. falciparum)	0.223	Q54A96	Training	0.178	-0.043	0.196	0.033	-0.042	-0.225	-0.085	-0.134	-0.115		1	1	1	1	1	1	1	1	1	9
CHEMBL1956479	CN(C)CCOc1nc2nc(C)cc(Nc3ccc(Cl)cc3)n2n1	IC50 (nM)	>	10000	-1	DHODH (P. falciparum)	0.223	Q54A96	Test	0.517	-0.032	0.35	-0.007	0.006	-0.241	-0.137	-0.017	-0.138		1	1	1	1	1	1	1	1	1	9
CHEMBL1956480	CN(C)CCOc1nc2nc(C)cc(Nc3cccc(Cl)c3)n2n1	IC50 (nM)	>	10000	-1	DHODH (P. falciparum)	0.223	Q54A96	Training	0.517	-0.033	0.366	-0.007	0.004	-0.241	-0.137	0.001	-0.138		1	1	1	1	1	1	1	1	1	9
CHEMBL1956481	CN(C)CCOc1nc2nc(C)cc(Nc3ccc(cc3)C(F)(F)F)n2n1	IC50 (nM)	>	10000	-1	DHODH (P. falciparum)	0.223	Q54A96	Training	0.458	-0.071	0.189	-0.057	-0.062	-0.209	-0.065	-0.161	-0.168		1	1	1	1	1	1	1	1	1	9
CHEMBL1956482	CN(C)CCOc1nc2nc(C)cc(Nc3ccc(cc3)S(F)(F)(F)(F)F)n2n1	IC50 (nM)	>	10000	-1	DHODH (P. falciparum)	0.223	Q54A96	Training	0.323	-0.115	0.347	-0.085	-0.158	-0.275	-0.182	-0.152	-0.184		1	1	1	1	1	1	1	1	1	9
CHEMBL1956483	Cc1cc(Nc2cccc(Cl)c2)n3nc(OCCN)nc3n1	IC50 (nM)	>	10000	-1	DHODH (P. falciparum)	0.223	Q54A96	Test	0.013	0.041	0.383	0.471	0.046	-0.271	-0.189	0.058	0.143		1	1	1	1	1	1	1	1	1	9
CHEMBL1956484	Cc1cc(Nc2ccc(cc2)C(F)(F)F)n3nc(OCCN)nc3n1	IC50 (nM)	>	10000	-1	DHODH (P. falciparum)	0.223	Q54A96	Training	0.02	-0.011	0.195	0.359	-0.03	-0.233	-0.106	-0.12	0.077		1	1	1	1	1	1	1	1	1	9
CHEMBL1956485	Cc1cc(Nc2ccc(Cl)cc2)n3nc(OCCN)nc3n1	IC50 (nM)	>	10000	-1	DHODH (P. falciparum)	0.223	Q54A96	Training	0.013	0.041	0.367	0.471	0.049	-0.271	-0.189	0.04	0.143		1	1	1	1	1	1	1	1	1	9
CHEMBL1956486	CC1=NC2=NC(=O)NN2C(=C1)Nc3ccc(Cl)cc3	IC50 (nM)	>	10000	-1	DHODH (P. falciparum)	0.223	Q54A96	Training	0.125	-0.097	0.432	0.218	0.362	0.672	0.418	-0.918	-0.006		1	1	1	1	1	1	1	1	1	9
CHEMBL1956487	CC1=NC2=NC(=O)NN2C(=C1)Nc3cccc(Cl)c3	IC50 (nM)	>	10000	-1	DHODH (P. falciparum)	0.223	Q54A96	Test	0.125	-0.097	0.444	0.218	0.361	0.679	0.418	-0.912	-0.006		1	1	1	1	1	1	1	1	1	9
CHEMBL1956488	CNCCc1nc2nc(C)cc(Nc3ccc(Cl)cc3)n2n1	IC50 (nM)	>	10000	-1	DHODH (P. falciparum)	0.223	Q54A96	Training	0.168	-0.056	0.329	0.067	-0.025	-0.218	-0.124	0.062	-0.095		1	1	1	1	1	1	1	1	1	9
CHEMBL1956489	Cc1cc(Nc2ccc(Cl)cc2)n3nc(CN)nc3n1	IC50 (nM)	>	10000	-1	DHODH (P. falciparum)	0.223	Q54A96	Training	-0.115	0.12	0.332	0.503	0.002	-0.259	-0.258	0.09	0.162		1	1	1	1	1	1	1	1	1	9
CHEMBL1956490	CNCc1nc2nc(C)cc(Nc3ccc(Cl)cc3)n2n1	IC50 (nM)	>	10000	-1	DHODH (P. falciparum)	0.223	Q54A96	Training	0.106	0.036	0.349	0.092	-0.032	-0.245	-0.225	0.08	-0.08		1	1	1	1	1	1	1	1	1	9
CHEMBL1956491	CN(C)Cc1nc2nc(C)cc(Nc3ccc(Cl)cc3)n2n1	IC50 (nM)	>	10000	-1	DHODH (P. falciparum)	0.223	Q54A96	Test	0.478	-0.037	0.357	-0.021	-0.068	-0.216	-0.196	0.051	-0.147		1	1	1	1	1	1	1	1	1	9
CHEMBL1956492	CNCCc1nc2nc(C)cc(Nc3cccc(Cl)c3)n2n1	IC50 (nM)	>	10000	-1	DHODH (P. falciparum)	0.223	Q54A96	Training	0.168	-0.056	0.345	0.067	-0.028	-0.218	-0.124	0.08	-0.095		1	1	1	1	1	1	1	1	1	9
CHEMBL1956493	CN(C)Cc1nc2nc(C)cc(Nc3cccc(Cl)c3)n2n1	IC50 (nM)	>	10000	-1	DHODH (P. falciparum)	0.223	Q54A96	Training	0.478	-0.037	0.373	-0.021	-0.069	-0.217	-0.196	0.069	-0.147		1	1	1	1	1	1	1	1	1	9
CHEMBL1956494	Cc1cc(Nc2cccc(Cl)c2)n3nc(CN)nc3n1	IC50 (nM)	>	10000	-1	DHODH (P. falciparum)	0.223	Q54A96	Training	-0.115	0.12	0.349	0.503	0	-0.259	-0.258	0.109	0.162		1	1	1	1	1	1	1	1	1	9
CHEMBL1956495	CNCc1nc2nc(C)cc(Nc3cccc(Cl)c3)n2n1	IC50 (nM)	>	10000	-1	DHODH (P. falciparum)	0.223	Q54A96	Test	0.106	0.035	0.366	0.092	-0.034	-0.245	-0.225	0.098	-0.08		1	1	1	1	1	1	1	1	1	9
CHEMBL1956496	Cc1cc(Nc2ccc(Cl)cc2)n3nc(CCN)nc3n1	IC50 (nM)	>	10000	-1	DHODH (P. falciparum)	0.223	Q54A96	Training	-0.026	-0.048	0.326	0.457	0.014	-0.231	-0.151	0.079	0.135		1	1	1	1	1	1	1	1	1	9
CHEMBL3410570	CC(=O)c1sc(Nc2ccc(Br)cc2)nc1C	IC50 (nM)	>	10000	-1	DHODH (P. falciparum)	0.223	Q54A96	Training	-0.099	0.295	-0.237	0.049	0.073	0.022	-0.072	0.127	0.292		1	1	1	1	1	1	1	1	1	9
CHEMBL3410571	CC(=O)c1sc(Nc2ccc(cc2)C(C)(C)C)nc1C	IC50 (nM)	>	10000	-1	DHODH (P. falciparum)	0.223	Q54A96	Training	0.491	0.2	-0.346	-0.028	-0.01	0.122	0.297	-0.026	0.187		1	1	1	1	1	1	1	1	1	9
CHEMBL3410573	CC(=O)c1sc(Nc2ccc(C)c(F)c2)nc1C	IC50 (nM)	>	10000	-1	DHODH (P. falciparum)	0.223	Q54A96	Test	-0.052	0.253	-0.259	0.02	0.037	0.014	-0.024	-0.011	0.253		1	1	1	1	1	1	1	1	1	9
CHEMBL3410575	CC(=O)c1sc(Nc2ccc(Br)c(c2)C(F)(F)F)nc1C	IC50 (nM)	>	10000	-1	DHODH (P. falciparum)	0.223	Q54A96	Training	-0.072	0.165	-0.259	-0.049	-0.042	0.019	-0.006	0.095	0.159		1	1	1	1	1	1	1	1	1	9
CHEMBL3410577	CC(=O)c1sc(Nc2ccc3cc4ccccc4cc3c2)nc1C	IC50 (nM)	>	10000	-1	DHODH (P. falciparum)	0.223	Q54A96	Training	-0.191	0.086	-0.447	-0.1	-0.105	-0.101	-0.183	0.514	0.088		1	1	1	1	1	1	1	1	1	9
CHEMBL3410578	CCOC(=O)c1sc(Nc2ccc(C)c(C)c2)nc1C	IC50 (nM)	>	10000	-1	DHODH (P. falciparum)	0.223	Q54A96	Training	0.083	0.312	-0.145	0.033	0.178	0.032	0.061	-0.025	0.223		1	1	1	1	1	1	1	1	1	9
CHEMBL3410579	CCOC(=O)c1sc(Nc2ccc(C)c(F)c2)nc1C	IC50 (nM)	>	10000	-1	DHODH (P. falciparum)	0.223	Q54A96	Test	0.017	0.312	-0.123	0.033	0.178	0.008	0.001	-0.07	0.223		1	1	1	1	1	1	1	1	1	9
CHEMBL3410580	CCOC(=O)c1sc(Nc2ccc(C)c(Cl)c2)nc1C	IC50 (nM)	>	10000	-1	DHODH (P. falciparum)	0.223	Q54A96	Training	0.027	0.312	-0.082	0.033	0.178	0.015	0.001	0.054	0.223		1	1	1	1	1	1	1	1	1	9
CHEMBL3410581	CCOC(=O)c1sc(Nc2ccc3ccccc3c2)nc1C	IC50 (nM)	>	10000	-1	DHODH (P. falciparum)	0.223	Q54A96	Training	-0.092	0.239	-0.217	-0.012	0.106	-0.045	-0.102	0.186	0.166		1	1	1	1	1	1	1	1	1	9
CHEMBL3410582	CCOC(=O)c1sc(Nc2ccc(C)c(C)c2)nc1N	IC50 (nM)	>	10000	-1	DHODH (P. falciparum)	0.223	Q54A96	Training	0.02	0.502	-0.075	0.521	0.424	-0.007	0.001	-0.023	0.51		1	1	1	1	1	1	1	1	1	9
CHEMBL3410583	CCOC(=O)c1sc(Nc2ccc(Cl)c(c2)C(F)(F)F)nc1N	IC50 (nM)	>	10000	-1	DHODH (P. falciparum)	0.223	Q54A96	Test	-0.072	0.384	-0.053	0.393	0.291	-0.027	-0.037	-0.03	0.391		1	1	1	1	1	1	1	1	1	9
CHEMBL3410584	CCOC(=O)c1sc(Nc2ccc(C)c(C)c2)nc1NC(=O)C3CC3	IC50 (nM)	>	10000	-1	DHODH (P. falciparum)	0.223	Q54A96	Training	0.185	0.194	-0.037	0.186	0.357	0.181	0.339	-0.275	0.245		1	1	1	1	1	1	1	1	1	9
CHEMBL3410585	CCOC(=O)c1sc(Nc2ccc(Cl)c(c2)C(F)(F)F)nc1NC(=O)C3CC3	IC50 (nM)	>	10000	-1	DHODH (P. falciparum)	0.223	Q54A96	Training	0.099	0.144	-0.025	0.116	0.274	0.149	0.277	-0.253	0.175		1	1	1	1	1	1	1	1	1	9
CHEMBL3410586	CCOC(=O)c1sc(Nc2ccc(C)c(C)c2)nc1NC(=O)c3ccccc3	IC50 (nM)	>	10000	-1	DHODH (P. falciparum)	0.223	Q54A96	Training	-0.082	0.177	0.016	0.116	0.337	0.071	-0.019	-0.024	0.175		1	1	1	1	1	1	1	1	1	9
CHEMBL3410587	CCOC(=O)c1sc(Nc2ccc(Cl)c(c2)C(F)(F)F)nc1NC(=O)c3ccccc3	IC50 (nM)	>	10000	-1	DHODH (P. falciparum)	0.223	Q54A96	Test	-0.138	0.129	0.023	0.06	0.258	0.05	-0.045	-0.028	0.119		1	1	1	1	1	1	1	1	1	9
CHEMBL3410588	CCOC(=O)c1sc(Nc2ccc(C)c(C)c2)nc1C3CC3	IC50 (nM)	>	10000	-1	DHODH (P. falciparum)	0.223	Q54A96	Training	0.234	0.212	-0.185	-0.012	0.076	0.184	0.317	-0.068	0.166		1	1	1	1	1	1	1	1	1	9
CHEMBL3410589	CCOC(=O)c1sc(Nc2ccc(C)c(F)c2)nc1C3CC3	IC50 (nM)	>	10000	-1	DHODH (P. falciparum)	0.223	Q54A96	Training	0.178	0.212	-0.168	-0.012	0.076	0.163	0.265	-0.106	0.166		1	1	1	1	1	1	1	1	1	9
CHEMBL3410590	CCOC(=O)c1sc(Nc2ccc(C)c(Cl)c2)nc1C3CC3	IC50 (nM)	>	10000	-1	DHODH (P. falciparum)	0.223	Q54A96	Training	0.188	0.212	-0.132	-0.012	0.076	0.17	0.265	-0.002	0.166		1	1	1	1	1	1	1	1	1	9
CHEMBL3410591	CCOC(=O)c1sc(Nc2ccc(C)c(C)c2)nc1C(C)(C)C	IC50 (nM)	>	10000	-1	DHODH (P. falciparum)	0.223	Q54A96	Test	0.544	0.217	-0.153	-0.031	0.079	0.21	0.317	-0.014	0.141		1	1	1	1	1	1	1	1	1	9
CHEMBL3410592	CCOC(=O)c1sc(Nc2ccc(C)c(F)c2)nc1C(C)(C)C	IC50 (nM)	>	10000	-1	DHODH (P. falciparum)	0.223	Q54A96	Training	0.484	0.217	-0.136	-0.031	0.079	0.189	0.265	-0.052	0.141		1	1	1	1	1	1	1	1	1	9
CHEMBL3410593	CCOC(=O)c1sc(Nc2ccc(C)c(Cl)c2)nc1C(C)(C)C	IC50 (nM)	>	10000	-1	DHODH (P. falciparum)	0.223	Q54A96	Training	0.494	0.217	-0.1	-0.031	0.079	0.196	0.265	0.054	0.141		1	1	1	1	1	1	1	1	1	9
CHEMBL3410594	CCOC(=O)c1sc(Nc2ccc(C)c(C)c2)nc1c3ccccc3	IC50 (nM)	>	10000	-1	DHODH (P. falciparum)	0.223	Q54A96	Training	-0.056	0.189	-0.149	-0.066	0.059	-0.023	-0.089	0.33	0.097		1	1	1	1	1	1	1	1	1	9
CHEMBL3410595	CCOC(=O)c1sc(Nc2ccc(C)c(F)c2)nc1c3ccccc3	IC50 (nM)	>	10000	-1	DHODH (P. falciparum)	0.223	Q54A96	Test	-0.108	0.189	-0.132	-0.066	0.059	-0.042	-0.136	0.293	0.097		1	1	1	1	1	1	1	1	1	9
CHEMBL3410596	CCOC(=O)c1sc(Nc2ccc(C)c(Cl)c2)nc1c3ccccc3	IC50 (nM)	>	10000	-1	DHODH (P. falciparum)	0.223	Q54A96	Training	-0.102	0.189	-0.097	-0.066	0.059	-0.037	-0.136	0.395	0.097		1	1	1	1	1	1	1	1	1	9
CHEMBL3410597	CCOC(=O)c1sc(Nc2ccccc2)nc1c3ccccc3	IC50 (nM)	>	10000	-1	DHODH (P. falciparum)	0.223	Q54A96	Training	-0.158	0.239	-0.098	-0.031	0.108	-0.029	-0.164	0.303	0.141		1	1	1	1	1	1	1	1	1	9
CHEMBL3410598	CCOC(=O)c1sc(Nc2ccc(OC)cc2)nc1c3ccccc3	IC50 (nM)	>	10000	-1	DHODH (P. falciparum)	0.223	Q54A96	Training	-0.092	0.209	-0.108	-0.017	0.08	-0.042	-0.158	0.291	0.126		1	1	1	1	1	1	1	1	1	9
CHEMBL3410599	CCOC(=O)c1sc(Nc2ccc(Cl)cc2)nc1c3ccccc3	IC50 (nM)	>	10000	-1	DHODH (P. falciparum)	0.223	Q54A96	Test	-0.151	0.216	-0.087	-0.049	0.085	-0.04	-0.174	0.361	0.118		1	1	1	1	1	1	1	1	1	9
CHEMBL3410600	CCOC(=O)c1sc(Nc2ccc(cc2)C(F)(F)F)nc1c3ccccc3	IC50 (nM)	>	10000	-1	DHODH (P. falciparum)	0.223	Q54A96	Training	-0.128	0.154	-0.16	-0.095	0.022	-0.039	-0.101	0.196	0.06		1	1	1	1	1	1	1	1	1	9
CHEMBL3410601	CCOC(=O)c1sc(Nc2ccc(cc2)C(C)(C)C)nc1c3ccccc3	IC50 (nM)	>	10000	-1	DHODH (P. falciparum)	0.223	Q54A96	Training	0.31	0.154	-0.207	-0.095	0.022	0.044	0.107	0.261	0.06		1	1	1	1	1	1	1	1	1	9
CHEMBL3410602	CCOC(=O)c1sc(Nc2ccc(Cl)c(c2)C(F)(F)F)nc1c3ccccc3	IC50 (nM)	>	10000	-1	DHODH (P. falciparum)	0.223	Q54A96	Training	-0.122	0.13	-0.12	-0.108	-0.004	-0.037	-0.111	0.284	0.044		1	1	1	1	1	1	1	1	1	9
CHEMBL3410603	CCOC(=O)c1sc(Nc2ccc(Br)c(c2)C(F)(F)F)nc1c3ccccc3	IC50 (nM)	>	10000	-1	DHODH (P. falciparum)	0.223	Q54A96	Test	-0.118	0.13	-0.145	-0.108	-0.004	-0.031	-0.111	0.342	0.044		1	1	1	1	1	1	1	1	1	9
CHEMBL3410604	CCOC(=O)c1sc(Nc2ccc(Cl)c(Cl)c2)nc1c3ccccc3	IC50 (nM)	>	10000	-1	DHODH (P. falciparum)	0.223	Q54A96	Training	-0.145	0.189	-0.044	-0.066	0.059	-0.054	-0.182	0.459	0.097		1	1	1	1	1	1	1	1	1	9
CHEMBL3410605	CCOC(=O)c1sc(Nc2cc(Cl)cc(Cl)c2)nc1c3ccccc3	IC50 (nM)	>	10000	-1	DHODH (P. falciparum)	0.223	Q54A96	Training	-0.145	0.192	-0.038	-0.066	0.059	-0.053	-0.182	0.472	0.097		1	1	1	1	1	1	1	1	1	9
CHEMBL3410606	CCOC(=O)c1sc(Nc2ccc(Br)cc2C)nc1c3ccccc3	IC50 (nM)	>	10000	-1	DHODH (P. falciparum)	0.223	Q54A96	Training	-0.095	0.188	-0.126	-0.066	0.057	-0.03	-0.136	0.453	0.097		1	1	1	1	1	1	1	1	1	9
CHEMBL3410607	CCOC(=O)c1sc(Nc2ccc3CCCc3c2)nc1c4ccccc4	IC50 (nM)	>	10000	-1	DHODH (P. falciparum)	0.223	Q54A96	Test	0	0.147	-0.207	-0.081	0.016	0.028	0.064	0.298	0.078		1	1	1	1	1	1	1	1	1	9
CHEMBL3410608	CCOC(=O)c1sc(Nc2ccc3OCOc3c2)nc1c4ccccc4	IC50 (nM)	>	10000	-1	DHODH (P. falciparum)	0.223	Q54A96	Training	-0.132	0.174	-0.1	0.014	0.052	-0.057	-0.153	0.253	0.134		1	1	1	1	1	1	1	1	1	9
CHEMBL3410609	CCOC(=O)c1sc(Nc2ccc3CCCCc3c2)nc1c4ccccc4	IC50 (nM)	>	10000	-1	DHODH (P. falciparum)	0.223	Q54A96	Training	0.079	0.141	-0.211	-0.095	0.011	0.042	0.133	0.293	0.06		1	1	1	1	1	1	1	1	1	9
CHEMBL3410610	CCOC(=O)c1sc(Nc2ccc3ccccc3c2)nc1c4ccccc4	IC50 (nM)	>	10000	-1	DHODH (P. falciparum)	0.223	Q54A96	Training	-0.184	0.141	-0.208	-0.095	0.011	-0.081	-0.205	0.472	0.06		1	1	1	1	1	1	1	1	1	9
CHEMBL3410611	CCOC(=O)c1sc(Nc2ccc3cc4ccccc4cc3c2)nc1c5ccccc5	IC50 (nM)	>	10000	-1	DHODH (P. falciparum)	0.223	Q54A96	Test	-0.204	0.071	-0.309	-0.142	-0.059	-0.12	-0.235	0.645	0		1	1	1	1	1	1	1	1	1	9
CHEMBL3410612	CCOC(=O)c1sc(Nc2ccc(cc2)c3ccccc3)nc1c4ccccc4	IC50 (nM)	>	10000	-1	DHODH (P. falciparum)	0.223	Q54A96	Training	-0.191	0.131	-0.231	-0.12	0.004	-0.085	-0.218	0.454	0.028		1	1	1	1	1	1	1	1	1	9
CHEMBL3410613	CCOC(=O)c1sc(Nc2ccc(cc2)c3cccc(OC)c3)nc1c4ccccc4	IC50 (nM)	>	10000	-1	DHODH (P. falciparum)	0.223	Q54A96	Training	-0.138	0.106	-0.237	-0.103	-0.015	-0.095	-0.21	0.449	0.023		1	1	1	1	1	1	1	1	1	9
CHEMBL3410614	CCOC(=O)c1sc(Nc2ccc(cc2F)c3ccccc3)nc1c4ccccc4	IC50 (nM)	>	10000	-1	DHODH (P. falciparum)	0.223	Q54A96	Training	-0.191	0.11	-0.221	-0.132	-0.017	-0.097	-0.224	0.449	0.014		1	1	1	1	1	1	1	1	1	9
CHEMBL3410615	CCOC(=O)c1sc(Nc2ccc(cc2F)c3cccc(OC)c3)nc1c4ccccc4	IC50 (nM)	>	10000	-1	DHODH (P. falciparum)	0.223	Q54A96	Test	-0.138	0.087	-0.227	-0.114	-0.034	-0.105	-0.216	0.445	0.01		1	1	1	1	1	1	1	1	1	9
CHEMBL3410616	CCOC(=O)c1sc(Nc2c(F)cc(cc2F)c3cccc(OC)c3)nc1c4ccccc4	IC50 (nM)	>	10000	-1	DHODH (P. falciparum)	0.223	Q54A96	Training	-0.141	0.07	-0.214	-0.124	-0.053	-0.116	-0.222	0.443	-0.003		1	1	1	1	1	1	1	1	1	9
CHEMBL3410617	CCOC(=O)c1sc(Nc2ccc(Oc3ccccc3)c(Cl)c2)nc1c4ccccc4	IC50 (nM)	>	10000	-1	DHODH (P. falciparum)	0.223	Q54A96	Training	-0.188	0.115	-0.105	-0.103	-0.006	-0.096	-0.23	0.433	0.023		1	1	1	1	1	1	1	1	1	9
CHEMBL3410618	CCOC(=O)c1sc(Nc2ccc(OCc3ccccc3)c(Cl)c2)nc1c4ccccc4	IC50 (nM)	>	10000	-1	DHODH (P. falciparum)	0.223	Q54A96	Training	-0.132	0.111	-0.134	-0.114	-0.01	-0.061	-0.18	0.373	0.01		1	1	1	1	1	1	1	1	1	9
CHEMBL3410619	CCOC(=O)c1sc(Nc2ccc(OCc3c(F)cccc3Cl)c(Cl)c2)nc1c4ccccc4	IC50 (nM)	>	10000	-1	DHODH (P. falciparum)	0.223	Q54A96	Test	-0.132	0.078	-0.129	-0.134	-0.045	-0.07	-0.192	0.404	-0.015		1	1	1	1	1	1	1	1	1	9
CHEMBL429023	COc1cc2OC[C@H]3Oc4c5C[C@@H](Oc5ccc4C(=O)[C@H]3c2cc1OC)C(=C)C	IC50 (nM)	>	10000	-1	DHODH (P. falciparum)	0.223	Q54A96	Training	0.274	-0.263	-0.402	-0.105	-0.266	0.476	0.426	-0.131	-0.196		1	1	1	1	1	1	1	1	1	9
CHEMBL1235108	CC(=O)c1sc(Nc2ccccc2)nc1C	IC50 (nM)	>	10000	-1	DHODH (P. falciparum)	0.223	Q54A96	Training	-0.115	0.333	-0.226	0.081	0.104	0.041	-0.053	-0.037	0.335		1	1	1	1	1	1	1	1	1	9
CHEMBL484594	C\C(=C(/C#N)\C(=O)Nc1ccc(cc1Cl)c2c(Cl)cccc2Cl)\O	IC50 (nM)	=	10200	-1	DHODH (P. falciparum)	0.223	Q54A96	Training	-0.214	-0.302	-0.337	0.386	1.024	0.446	0.228	-0.418	0.092		1	1	1	1	1	1	1	1	1	9
CHEMBL3218516	Oc1cc(Cl)ccc1C(=O)NCC(c2ccccc2)c3ccccc3	IC50 (nM)	=	10300	-1	DHODH (P. falciparum)	0.223	Q54A96	Test	-0.158	-0.302	-0.45	0.025	0.033	0.125	-0.072	0.038	-0.119		1	1	1	1	1	1	1	1	1	9
CHEMBL3218519	Oc1ccc(Br)cc1C(=O)NCC(c2ccccc2)c3ccccc3	IC50 (nM)	=	10800	-1	DHODH (P. falciparum)	0.223	Q54A96	Training	-0.151	-0.302	-0.46	0.025	0.033	0.149	-0.072	0.103	-0.119		1	1	1	1	1	1	1	1	1	9
CHEMBL2177858	Cc1cc(O)n2nc(SCc3cc(Cl)ccc3Cl)nc2n1	IC50 (nM)	=	11000	-1	DHODH (P. falciparum)	0.223	Q54A96	Training	-0.099	0.061	0.272	0.174	0.073	-0.179	-0.243	0.262	0.226		1	1	1	1	1	1	1	1	1	9
CHEMBL2431519	Cc1ccc(NC2=CC(=O)CS2)cc1C	IC50 (nM)	=	11441	-1	DHODH (P. falciparum)	0.223	Q54A96	Training	0.004	-0.007	-0.419	-0.043	-0.006	0.81	0.592	-0.672	0.202		1	1	1	1	1	1	1	1	1	9
CHEMBL1956280	Cc1cc(Nc2ccc(Cl)cc2)n3nc(CC4CC4)nc3n1	IC50 (nM)	=	12000	-1	DHODH (P. falciparum)	0.223	Q54A96	Test	0.208	-0.084	0.196	-0.028	-0.105	-0.114	0.105	-0.046	-0.151		1	1	1	1	1	1	1	1	1	9
CHEMBL2431491	CCNC(=O)C1=C(Nc2ccc3ccccc3c2)SCC1=O	IC50 (nM)	=	12061	-1	DHODH (P. falciparum)	0.223	Q54A96	Training	-0.069	-0.115	-0.218	0.109	0.215	1.129	0.469	-0.653	0.177		1	1	1	1	1	1	1	1	1	9
CHEMBL2431494	O=C(NC1CC1)C2=C(Nc3ccc4ccccc4c3)SCC2=O	IC50 (nM)	=	13210	-1	DHODH (P. falciparum)	0.223	Q54A96	Training	0.017	-0.124	-0.212	0.085	0.182	1.141	0.589	-0.68	0.151		1	1	1	1	1	1	1	1	1	9
CHEMBL3690116	CCCNC(=O)c1ccc(s1)N2CCSc3ncccc23	IC50 (nM)	=	13800	-1	DHODH (P. falciparum)	0.223	Q54A96	Training	0.218	0.264	-0.063	0.016	0.059	0.639	0.802	-0.44	0.455		1	1	1	1	1	1	1	1	1	9
CHEMBL3690119	OCCNC(=O)c1ccc(s1)n2cnc3ccccc23	IC50 (nM)	=	14000	-1	DHODH (P. falciparum)	0.223	Q54A96	Test	-0.029	0.25	-0.042	0.284	0.058	-0.044	-0.081	0.203	0.371		1	1	1	1	1	1	1	1	1	9
CHEMBL474842	Cc1cc(Nc2cccc(c2)C(F)(F)F)n3ncnc3n1	IC50 (nM)	=	14000	-1	DHODH (P. falciparum)	0.223	Q54A96	Training	-0.168	-0.07	0.073	-0.007	-0.111	-0.246	-0.235	-0.082	-0.138		1	1	1	1	1	1	1	1	1	9
CHEMBL3218524	COc1ccc(C(=O)NCC(c2ccccc2)c3ccccc3)c(O)c1	IC50 (nM)	=	14000	-1	DHODH (P. falciparum)	0.223	Q54A96	Training	-0.099	-0.302	-0.467	0.054	0.047	0.112	-0.061	-0.03	-0.103		1	1	1	1	1	1	1	1	1	9
CHEMBL3218522	Cc1ccc(O)c(c1)C(=O)NCC(c2ccccc2)c3ccccc3	IC50 (nM)	=	14400	-1	DHODH (P. falciparum)	0.223	Q54A96	Training	-0.112	-0.302	-0.494	0.025	0.033	0.137	-0.025	-0.017	-0.119		1	1	1	1	1	1	1	1	1	9
CHEMBL1784708	Cc1cc(NCCc2ccccc2)n3ncnc3n1	IC50 (nM)	=	15000	-1	DHODH (P. falciparum)	0.223	Q54A96	Test	-0.036	-0.013	0.09	0.041	-0.025	-0.176	-0.126	-0.179	-0.11		1	1	1	1	1	1	1	1	1	9
CHEMBL3690125	O=C(N1CCC1)c2ccc(s2)n3cnc4ccccc34	IC50 (nM)	=	16500	-1	DHODH (P. falciparum)	0.223	Q54A96	Training	0.181	0.058	-0.027	-0.107	-0.137	0.07	0.024	0.079	0.141		1	1	1	1	1	1	1	1	1	9
CHEMBL3218530	Oc1cc(C=O)ccc1C(=O)NCC(c2ccccc2)c3ccccc3	IC50 (nM)	=	16500	-1	DHODH (P. falciparum)	0.223	Q54A96	Training	-0.181	-0.283	-0.496	0.168	0.082	0.117	-0.007	-0.086	-0.035		1	1	1	1	1	1	1	1	1	9
CHEMBL451417	Cc1cc(Nc2cc(F)c(F)cc2F)n3ncnc3n1	IC50 (nM)	=	17000	-1	DHODH (P. falciparum)	0.223	Q54A96	Training	-0.217	-0.062	0.125	0.016	-0.097	-0.306	-0.359	-0.031	-0.125		1	1	1	1	1	1	1	1	1	9
CHEMBL3690122	CC[C@H](C)NC(=O)c1ccc(s1)n2cnc3ccccc23	IC50 (nM)	=	17900	-1	DHODH (P. falciparum)	0.223	Q54A96	Test	0.165	0.169	-0.032	-0.032	0.03	0.018	0.095	0.161	0.169		1	1	1	1	1	1	1	1	1	9
CHEMBL3218525	COc1ccc(O)c(c1)C(=O)NCC(c2ccccc2)c3ccccc3	IC50 (nM)	=	18100	-1	DHODH (P. falciparum)	0.223	Q54A96	Training	-0.099	-0.277	-0.462	0.054	0.028	0.118	-0.061	-0.027	-0.103		1	1	1	1	1	1	1	1	1	9
CHEMBL2177859	Cc1cc(C)cc(CSc2nc3nc(C)cc(O)n3n2)c1	IC50 (nM)	=	19000	-1	DHODH (P. falciparum)	0.223	Q54A96	Training	0.01	0.066	0.136	0.174	0.077	-0.153	-0.129	0.086	0.226		1	1	1	1	1	1	1	1	1	9
CHEMBL474004	Cc1cc(Nc2ccc(F)cc2)n3ncnc3n1	IC50 (nM)	=	19000	-1	DHODH (P. falciparum)	0.223	Q54A96	Training	-0.22	-0.02	0.193	0.069	-0.034	-0.301	-0.353	-0.016	-0.094		1	1	1	1	1	1	1	1	1	9
CHEMBL3690112	CCCNC(=O)c1ccc(s1)N2CC(C)Sc3ccccc23	IC50 (nM)	=	19100	-1	DHODH (P. falciparum)	0.223	Q54A96	Test	0.27	0.207	-0.15	-0.169	-0.041	0.223	0.273	0.249	0.32		1	1	1	1	1	1	1	1	1	9
CHEMBL2431486	Cc1ccc(NC2=C(C(=O)NC3CC3)C(=O)CS2)cc1C	IC50 (nM)	=	19114	-1	DHODH (P. falciparum)	0.223	Q54A96	Training	0.158	-0.112	-0.187	0.137	0.215	1.222	0.806	-0.839	0.204		1	1	1	1	1	1	1	1	1	9
CHEMBL2177854	COc1ccc(CSc2nc3nc(C)cc(O)n3n2)cc1	IC50 (nM)	=	21000	-1	DHODH (P. falciparum)	0.223	Q54A96	Training	-0.033	0.076	0.221	0.233	0.112	-0.198	-0.213	0.016	0.261		1	1	1	1	1	1	1	1	1	9
CHEMBL1784581	Cc1cc(Nc2ccc3[nH]c(nc3c2)C(F)(F)F)n4ncnc4n1	IC50 (nM)	=	21000	-1	DHODH (P. falciparum)	0.223	Q54A96	Training	-0.194	-0.06	0.13	0.136	-0.078	-0.174	-0.146	-0.101	-0.055		1	1	1	1	1	1	1	1	1	9
CHEMBL3218512	Oc1ccccc1C(=O)NCC(c2ccccc2)c3ccccc3	IC50 (nM)	=	21200	-1	DHODH (P. falciparum)	0.223	Q54A96	Test	-0.164	-0.302	-0.49	0.046	0.057	0.13	-0.059	-0.047	-0.107		1	1	1	1	1	1	1	1	1	9
CHEMBL387254	CCOC(=O)\C(=C/Nc1cccc(c1)c2ccccc2)\C#N	IC50 (nM)	=	21300	-1	DHODH (P. falciparum)	0.223	Q54A96	Training	-0.092	-0.302	-0.409	0.25	1.088	0.443	0.301	-0.693	0.013		1	1	1	1	1	1	1	1	1	9
CHEMBL1784559	CCCCCCCc1ccc(Nc2cc(C)nc3ncnn23)cc1	IC50 (nM)	=	24000	-1	DHODH (P. falciparum)	0.223	Q54A96	Training	0.468	-0.062	0.043	-0.064	-0.087	-0.172	0.287	-0.051	-0.172		1	1	1	1	1	1	1	1	1	9
CHEMBL2172228	Cc1nc(Nc2ccc3ncccc3c2)c4nc[nH]c4n1	IC50 (nM)	>	25000	-1	DHODH (P. falciparum)	0.223	Q54A96	Training	-0.24	-0.064	-0.065	0.265	0.006	-0.131	0.023	0.063	0.021		1	1	1	1	1	1	1	1	1	9
CHEMBL519160	C\C(=C(/C#N)\C(=O)Nc1ccc(cc1)c2ccccc2)\O	IC50 (nM)	=	25700	-1	DHODH (P. falciparum)	0.223	Q54A96	Test	-0.237	-0.302	-0.413	0.507	1.14	0.466	0.302	-0.721	0.164		1	1	1	1	1	1	1	1	1	9
CHEMBL2178514	Cc1ccc(CSc2nc3nc(C)cc(O)n3n2)cc1	IC50 (nM)	=	26000	-1	DHODH (P. falciparum)	0.223	Q54A96	Training	-0.046	0.09	0.212	0.206	0.118	-0.184	-0.175	0.035	0.258		1	1	1	1	1	1	1	1	1	9
CHEMBL1784709	Cc1cc(NCCCc2ccccc2)n3ncnc3n1	IC50 (nM)	=	26000	-1	DHODH (P. falciparum)	0.223	Q54A96	Training	0.102	-0.02	0.051	0.016	-0.033	-0.152	-0.02	-0.22	-0.125		1	1	1	1	1	1	1	1	1	9
CHEMBL3217764	Oc1c(F)cccc1C(=O)NCC(c2ccccc2)c3ccccc3	IC50 (nM)	=	26100	-1	DHODH (P. falciparum)	0.223	Q54A96	Training	-0.164	-0.302	-0.479	0.025	0.031	0.111	-0.072	-0.054	-0.119		1	1	1	1	1	1	1	1	1	9
CHEMBL2172227	Cc1nc(Nc2cnc3ccccc3c2)c4nc[nH]c4n1	IC50 (nM)	=	27000	-1	DHODH (P. falciparum)	0.223	Q54A96	Test	-0.24	-0.019	-0.06	0.265	0.01	0.028	0.061	-0.137	0.021		1	1	1	1	1	1	1	1	1	9
CHEMBL502389	Cc1ccc(Nc2cc(C)nc3ncnn23)c(F)c1	IC50 (nM)	=	27000	-1	DHODH (P. falciparum)	0.223	Q54A96	Training	-0.148	-0.043	0.144	0.041	-0.069	-0.284	-0.294	0.025	-0.11		1	1	1	1	1	1	1	1	1	9
CHEMBL505315	C\C(=C(/C#N)\C(=O)Nc1ccc(cc1)c2cccc(Cl)c2Cl)\O	IC50 (nM)	=	27200	-1	DHODH (P. falciparum)	0.223	Q54A96	Training	-0.22	-0.302	-0.386	0.422	1.067	0.432	0.251	-0.539	0.114		1	1	1	1	1	1	1	1	1	9
CHEMBL435137	CCOC(=O)C(=CNc1ccc2[nH]ncc2c1)C(=O)OCC	IC50 (nM)	=	27780	-1	DHODH (P. falciparum)	0.223	Q54A96	Training	0.053	-0.246	-0.235	0.344	0.291	0.564	0.512	-0.781	0.068		1	1	1	1	1	1	1	1	1	9
CHEMBL1599552	Cc1cc(O)n2nc(SCc3ccccc3Cl)nc2n1	IC50 (nM)	=	28000	-1	DHODH (P. falciparum)	0.223	Q54A96	Test	-0.105	0.084	0.275	0.206	0.108	-0.184	-0.235	0.139	0.258		1	1	1	1	1	1	1	1	1	9
CHEMBL3694248	O=C(NC1CC1)c2ccc(s2)n3nnc4ccccc34	IC50 (nM)	=	28000	-1	DHODH (P. falciparum)	0.223	Q54A96	Training	0.05	0.336	0.057	0.109	0.051	0.032	0.095	-0.011	0.268		1	1	1	1	1	1	1	1	1	9
CHEMBL2012826	CCCCNC(=O)c1ccc(s1)n2cnc3ccccc23	IC50 (nM)	=	28600	-1	DHODH (P. falciparum)	0.223	Q54A96	Training	0.178	0.184	-0.043	-0.032	0.04	-0.019	0.095	0.187	0.169		1	1	1	1	1	1	1	1	1	9
CHEMBL493761	Cc1cc(Nc2ccc(F)c(F)c2F)n3ncnc3n1	IC50 (nM)	=	29000	-1	DHODH (P. falciparum)	0.223	Q54A96	Training	-0.217	-0.065	0.123	0.016	-0.101	-0.306	-0.359	-0.036	-0.125		1	1	1	1	1	1	1	1	1	9
CHEMBL1093727	CCOC(=O)C1=C(Nc2cc(OC)ccc2C1=O)c3cccc(F)c3	IC50 (nM)	>	30000	-1	DHODH (P. falciparum)	0.223	Q54A96	Test	-0.112	-0.302	-0.233	0.056	0	0.917	0.292	-0.366	-0.102		1	1	1	1	1	1	1	1	1	9
CHEMBL3694232	Cn1c(nc2ccccc12)c3ccc(s3)c4nc5ccccc5n4C	IC50 (nM)	>	30000	-1	DHODH (P. falciparum)	0.223	Q54A96	Training	-0.158	-0.032	-0.01	-0.242	-0.336	-0.26	-0.356	0.762	-0.006		1	1	1	1	1	1	1	1	1	9
CHEMBL3694233	o1c(nc2ccccc12)c3ccc(s3)c4oc5ccccc5n4	IC50 (nM)	>	30000	-1	DHODH (P. falciparum)	0.223	Q54A96	Training	-0.3	0.16	-0.187	-0.037	-0.233	-0.332	-0.418	0.636	0.138		1	1	1	1	1	1	1	1	1	9
CHEMBL3694234	CCCCC(=O)c1ccc(s1)n2cnc3ccccc23	IC50 (nM)	>	30000	-1	DHODH (P. falciparum)	0.223	Q54A96	Training	0.119	0.073	-0.202	-0.115	-0.158	0.057	0.152	0.204	0.136		1	1	1	1	1	1	1	1	1	9
CHEMBL3694235	CCCCC(O)c1ccc(s1)n2cnc3ccccc23	IC50 (nM)	>	30000	-1	DHODH (P. falciparum)	0.223	Q54A96	Test	0.227	-0.058	-0.181	-0.03	-0.299	-0.118	0.148	0.429	0.186		1	1	1	1	1	1	1	1	1	9
CHEMBL3694236	CCCCC(N=O)c1ccc(s1)n2cnc3ccccc23	IC50 (nM)	>	30000	-1	DHODH (P. falciparum)	0.223	Q54A96	Training	0.148	0.317	-0.101	-0.026	-0.046	-0.07	0.11	0.218	0.172		1	1	1	1	1	1	1	1	1	9
CHEMBL3694237	CCCC\C(=N\OC)\c1ccc(s1)n2cnc3ccccc23	IC50 (nM)	>	30000	-1	DHODH (P. falciparum)	0.223	Q54A96	Training	0.145	0.103	-0.033	-0.181	-0.198	0.168	0.153	0.1	0.066		1	1	1	1	1	1	1	1	1	9
CHEMBL3694241	CCNC(=O)c1cccc(c1)n2c(C)nc3cc(F)ccc23	IC50 (nM)	>	30000	-1	DHODH (P. falciparum)	0.223	Q54A96	Training	-0.039	-0.273	-0.153	-0.051	-0.035	-0.11	-0.083	0.151	-0.164		1	1	1	1	1	1	1	1	1	9
CHEMBL3694249	O=C(NC1CC1)c2ccc(s2)n3ncc4ccccc34	IC50 (nM)	>	30000	-1	DHODH (P. falciparum)	0.223	Q54A96	Test	0.05	0.241	-0.056	-0.01	-0.005	0.032	0.095	0.076	0.197		1	1	1	1	1	1	1	1	1	9
CHEMBL2170881	CCOC(=O)C1=C(Nc2cc(OC)c(F)cc2C1=O)c3ccc4OCOc4c3	IC50 (nM)	>	30000	-1	DHODH (P. falciparum)	0.223	Q54A96	Training	-0.095	-0.289	-0.213	0.088	-0.023	0.858	0.248	-0.315	-0.083		1	1	1	1	1	1	1	1	1	9
CHEMBL2170884	CCOC(=O)C1=C(Nc2cc(OC)c(F)cc2C1=O)c3cccc(Oc4ccccc4)c3	IC50 (nM)	>	30000	-1	DHODH (P. falciparum)	0.223	Q54A96	Training	-0.151	-0.3	-0.228	-0.019	-0.036	0.845	0.142	-0.247	-0.146		1	1	1	1	1	1	1	1	1	9
CHEMBL2170887	CCOC(=O)C1=C(Nc2cc(OC)c(F)cc2C1=O)c3cccc(Cl)c3	IC50 (nM)	>	30000	-1	DHODH (P. falciparum)	0.223	Q54A96	Training	-0.108	-0.302	-0.207	0.036	-0.011	0.933	0.269	-0.295	-0.113		1	1	1	1	1	1	1	1	1	9
CHEMBL3690107	CCCNC(=O)c1ccc(s1)N2CCCCC2	IC50 (nM)	>	30000	-1	DHODH (P. falciparum)	0.223	Q54A96	Test	0.988	0.293	-0.185	-0.083	0.122	0.286	0.74	-0.353	0.214		1	1	1	1	1	1	1	1	1	9
CHEMBL3690108	CCCNC(=O)c1ccc(s1)n2cccn2	IC50 (nM)	>	30000	-1	DHODH (P. falciparum)	0.223	Q54A96	Training	0.204	0.493	-0.036	0.102	0.192	0.057	0.121	-0.152	0.348		1	1	1	1	1	1	1	1	1	9
CHEMBL3690109	CCCNC(=O)c1ccc(s1)N2CCN(C)CC2	IC50 (nM)	>	30000	-1	DHODH (P. falciparum)	0.223	Q54A96	Training	1.183	0.272	-0.117	-0.096	0.093	0.287	0.556	-0.386	0.185		1	1	1	1	1	1	1	1	1	9
CHEMBL3690115	CCCNC(=O)c1ccc(s1)N2CCc3ccccc23	IC50 (nM)	>	30000	-1	DHODH (P. falciparum)	0.223	Q54A96	Training	0.234	0.152	-0.192	-0.14	-0.013	0.137	0.214	0.086	0.121		1	1	1	1	1	1	1	1	1	9
CHEMBL3690117	CCCNC(=O)c1ccc(s1)N2Cc3cccc(OC)c3Oc4ncccc24	IC50 (nM)	>	30000	-1	DHODH (P. falciparum)	0.223	Q54A96	Test	0.112	0.084	-0.048	-0.016	-0.058	0.379	0.409	-0.133	0.098		1	1	1	1	1	1	1	1	1	9
CHEMBL3690118	O=C(N1CCCC1)c2ccc(s2)n3cnc4ccccc34	IC50 (nM)	>	30000	-1	DHODH (P. falciparum)	0.223	Q54A96	Training	0.27	0.053	-0.003	-0.124	-0.143	0.112	0.111	0.076	0.115		1	1	1	1	1	1	1	1	1	9
CHEMBL3690121	O=C(N1CCCCC1)c2ccc(s2)n3cnc4ccccc34	IC50 (nM)	>	30000	-1	DHODH (P. falciparum)	0.223	Q54A96	Training	0.356	0.047	0.004	-0.139	-0.146	0.135	0.191	0.065	0.091		1	1	1	1	1	1	1	1	1	9
CHEMBL3690127	CCCN(C)C(=O)c1ccc(s1)n2cnc3ccccc23	IC50 (nM)	>	30000	-1	DHODH (P. falciparum)	0.223	Q54A96	Training	0.293	0.077	0.005	-0.124	-0.122	0.048	0.024	0.147	0.115		1	1	1	1	1	1	1	1	1	9
CHEMBL3690150	Cc1nc2ccccc2n1c3cscc3C(=O)NC4CC4	IC50 (nM)	>	30000	-1	DHODH (P. falciparum)	0.223	Q54A96	Test	0.099	-0.179	-0.017	-0.032	0.015	0.049	0.127	0.203	0.169		1	1	1	1	1	1	1	1	1	9
CHEMBL3690152	Cn1c(nc2ccccc12)c3ccc(s3)C(=O)NC4CC4	IC50 (nM)	>	30000	-1	DHODH (P. falciparum)	0.223	Q54A96	Training	0.115	0.213	-0.111	-0.032	-0.031	0.048	0.111	0.139	0.169		1	1	1	1	1	1	1	1	1	9
CHEMBL3690153	O=C(NC1CC1)c2ccc(s2)c3oc4ccccc4n3	IC50 (nM)	>	30000	-1	DHODH (P. falciparum)	0.223	Q54A96	Training	0.053	0.324	-0.201	0.096	0.043	0.034	0.095	0.038	0.26		1	1	1	1	1	1	1	1	1	9
CHEMBL3690154	c1ccc2[nH]c(nc2c1)c3ccc(s3)c4nc5ccccc5[nH]4	IC50 (nM)	>	30000	-1	DHODH (P. falciparum)	0.223	Q54A96	Training	-0.303	0.155	-0.16	-0.045	-0.237	0.018	-0.187	0.347	0.133		1	1	1	1	1	1	1	1	1	9
CHEMBL2012819	NC(=O)c1ccc(s1)n2cnc3ccccc23	IC50 (nM)	>	30000	-1	DHODH (P. falciparum)	0.223	Q54A96	Test	-0.29	0.371	-0.098	0.52	0.313	-0.132	-0.24	0.277	0.569		1	1	1	1	1	1	1	1	1	9
CHEMBL2012828	CN(C)C(=O)c1ccc(s1)n2cnc3ccccc23	IC50 (nM)	>	30000	-1	DHODH (P. falciparum)	0.223	Q54A96	Training	0.122	0.098	-0.023	-0.088	-0.107	-0.017	-0.174	0.188	0.169		1	1	1	1	1	1	1	1	1	9
CHEMBL2012940	O=C(NC1CC1)c2ccc(s2)N3C(=O)Nc4ccccc34	IC50 (nM)	>	30000	-1	DHODH (P. falciparum)	0.223	Q54A96	Training	0.066	0.057	0.145	0.144	0.225	0.157	0.177	-0.122	0.272		1	1	1	1	1	1	1	1	1	9
CHEMBL2177853	Cc1cc(O)n2nc(SCc3ccc(Br)cc3)nc2n1	IC50 (nM)	=	33000	-1	DHODH (P. falciparum)	0.223	Q54A96	Training	-0.095	0.09	0.218	0.206	0.118	-0.194	-0.235	0.166	0.258		1	1	1	1	1	1	1	1	1	9
CHEMBL2431490	CCCCOC(=O)C1=C(Nc2ccc3ccccc3c2)SCC1=O	IC50 (nM)	=	35572	-1	DHODH (P. falciparum)	0.223	Q54A96	Test	0.079	-0.12	-0.235	0.026	0.167	1.095	0.572	-0.663	0.107		1	1	1	1	1	1	1	1	1	9
CHEMBL506446	Cc1cc(Nc2cccc(F)c2F)n3ncnc3n1	IC50 (nM)	=	39000	-1	DHODH (P. falciparum)	0.223	Q54A96	Training	-0.22	-0.046	0.162	0.041	-0.073	-0.304	-0.356	-0.02	-0.11		1	1	1	1	1	1	1	1	1	9
CHEMBL2431483	CCNC(=O)C1=C(Nc2ccc(C)c(C)c2)SCC1=O	IC50 (nM)	=	39450	-1	DHODH (P. falciparum)	0.223	Q54A96	Training	0.076	-0.102	-0.192	0.167	0.252	1.214	0.689	-0.821	0.235		1	1	1	1	1	1	1	1	1	9
CHEMBL219856	CCOC(=O)C(=CNc1ccc(C)cc1)C(=O)OCC	IC50 (nM)	=	40000	-1	DHODH (P. falciparum)	0.223	Q54A96	Training	0.168	-0.302	-0.268	0.185	0.333	0.616	0.594	-0.883	-0.025		1	1	1	1	1	1	1	1	1	9
CHEMBL199572	CN(C(=O)c1ccc(cc1)c2ccccc2)c3ccccc3C(=O)O	IC50 (nM)	=	42600	-1	DHODH (P. falciparum)	0.223	Q54A96	Test	-0.22	-0.302	-0.329	0.116	0.118	0.027	-0.15	0.014	-0.066		1	1	1	1	1	1	1	1	1	9
CHEMBL1784572	Cc1cc(Nc2ccc(OC(C)(C)C)cc2)n3ncnc3n1	IC50 (nM)	=	44000	-1	DHODH (P. falciparum)	0.223	Q54A96	Training	0.415	-0.059	0.098	0.028	-0.088	-0.195	-0.009	-0.068	-0.118		1	1	1	1	1	1	1	1	1	9
CHEMBL3218515	Oc1c(Cl)cccc1C(=O)NCC(c2ccccc2)c3ccccc3	IC50 (nM)	=	44100	-1	DHODH (P. falciparum)	0.223	Q54A96	Training	-0.158	-0.302	-0.428	0.025	0.031	0.133	-0.072	0.051	-0.119		1	1	1	1	1	1	1	1	1	9
CHEMBL449358	Cc1cc(Nc2cccc3ccccc23)n4ncnc4n1	IC50 (nM)	=	45000	-1	DHODH (P. falciparum)	0.223	Q54A96	Training	-0.244	-0.083	0.008	-0.007	-0.127	-0.308	-0.364	0.365	-0.138		1	1	1	1	1	1	1	1	1	9
CHEMBL3218528	OCc1ccc(C(=O)NCC(c2ccccc2)c3ccccc3)c(O)c1	IC50 (nM)	=	46200	-1	DHODH (P. falciparum)	0.223	Q54A96	Test	-0.099	-0.289	-0.492	0.233	0.031	0.129	-0.015	-0.022	0.003		1	1	1	1	1	1	1	1	1	9
CHEMBL484531	C\C(=C(/C#N)\C(=O)Nc1ccc(cc1)c2ccccc2Cl)\O	IC50 (nM)	=	47400	-1	DHODH (P. falciparum)	0.223	Q54A96	Training	-0.23	-0.302	-0.403	0.463	1.101	0.449	0.276	-0.628	0.138		1	1	1	1	1	1	1	1	1	9
CHEMBL484595	C\C(=C(/C#N)\C(=O)Nc1ccc(cc1Cl)c2cccc(Cl)c2)\O	IC50 (nM)	=	49100	-1	DHODH (P. falciparum)	0.223	Q54A96	Training	-0.22	-0.302	-0.362	0.422	1.07	0.467	0.251	-0.556	0.114		1	1	1	1	1	1	1	1	1	9
CHEMBL2431482	Cc1ccc(NC2=C(C(=O)N)C(=O)CS2)cc1C	IC50 (nM)	>	50000	-1	DHODH (P. falciparum)	0.223	Q54A96	Training	-0.099	-0.084	-0.256	0.663	0.458	1.127	0.63	-0.81	0.556		1	1	1	1	1	1	1	1	1	9
CHEMBL2431492	CCCNC(=O)C1=C(Nc2ccc3ccccc3c2)SCC1=O	IC50 (nM)	>	50000	-1	DHODH (P. falciparum)	0.223	Q54A96	Test	0.04	-0.117	-0.209	0.085	0.21	1.146	0.531	-0.657	0.151		1	1	1	1	1	1	1	1	1	9
CHEMBL2431493	CCCCNC(=O)C1=C(Nc2ccc3ccccc3c2)SCC1=O	IC50 (nM)	>	50000	-1	DHODH (P. falciparum)	0.223	Q54A96	Training	0.112	-0.118	-0.205	0.062	0.206	1.154	0.589	-0.661	0.128		1	1	1	1	1	1	1	1	1	9
CHEMBL2431495	O=C(NCC1CC1)C2=C(Nc3ccc4ccccc4c3)SCC2=O	IC50 (nM)	>	50000	-1	DHODH (P. falciparum)	0.223	Q54A96	Training	0.145	-0.127	-0.221	0.062	0.18	1.142	0.642	-0.682	0.128		1	1	1	1	1	1	1	1	1	9
CHEMBL2431508	CCOC(=O)C1=C(Nc2cccc(c2)C(F)(F)F)SCC1=O	IC50 (nM)	>	50000	-1	DHODH (P. falciparum)	0.223	Q54A96	Training	-0.059	-0.113	-0.221	0.07	0.182	1.093	0.597	-0.848	0.154		1	1	1	1	1	1	1	1	1	9
CHEMBL2431512	CCOC(=O)C1=C(Nc2ccc(Br)cc2C)SCC1=O	IC50 (nM)	>	50000	-1	DHODH (P. falciparum)	0.223	Q54A96	Test	-0.02	-0.104	-0.203	0.124	0.208	1.177	0.615	-0.748	0.21		1	1	1	1	1	1	1	1	1	9
CHEMBL2431520	Cc1ccc(NC2=C(C(=O)O)C(=O)CS2)cc1C	IC50 (nM)	>	50000	-1	DHODH (P. falciparum)	0.223	Q54A96	Training	-0.105	-0.087	-0.284	0.448	0.371	1.071	0.619	-0.812	0.43		1	1	1	1	1	1	1	1	1	9
CHEMBL2172231	Cc1cc(Nc2ccc3ccccc3c2)c4nncn4n1	IC50 (nM)	>	50000	-1	DHODH (P. falciparum)	0.223	Q54A96	Training	-0.244	0.014	-0.104	-0.007	-0.206	-0.308	-0.364	0.34	-0.138		1	1	1	1	1	1	1	1	1	9
CHEMBL451525	Cc1cc(Nc2cc(F)ccc2F)n3ncnc3n1	IC50 (nM)	>	50000	-1	DHODH (P. falciparum)	0.223	Q54A96	Training	-0.22	-0.043	0.165	0.041	-0.069	-0.304	-0.356	-0.015	-0.11		1	1	1	1	1	1	1	1	1	9
CHEMBL1334527	CCOC(=O)C1=C(Nc2ccccc2)SCC1=O	IC50 (nM)	>	50000	-1	DHODH (P. falciparum)	0.223	Q54A96	Test	-0.076	-0.091	-0.206	0.189	0.243	1.189	0.649	-0.909	0.278		1	1	1	1	1	1	1	1	1	9
CHEMBL1784560	CCCCCCCCc1ccc(Nc2cc(C)nc3ncnn23)cc1	IC50 (nM)	>	50000	-1	DHODH (P. falciparum)	0.223	Q54A96	Training	0.554	-0.067	0.026	-0.08	-0.093	-0.158	0.357	-0.073	-0.181		1	1	1	1	1	1	1	1	1	9
CHEMBL1784571	Cc1cc(Nc2ccc(NC(C)(C)C)cc2)n3ncnc3n1	IC50 (nM)	>	50000	-1	DHODH (P. falciparum)	0.223	Q54A96	Training	0.465	-0.056	0.114	0.067	-0.074	-0.183	0.001	-0.042	-0.095		1	1	1	1	1	1	1	1	1	9
CHEMBL483994	C\C(=C(/C#N)\C(=O)Nc1ccc(cc1Cl)c2ccccc2)\O	IC50 (nM)	=	51100	-1	DHODH (P. falciparum)	0.223	Q54A96	Training	-0.23	-0.302	-0.368	0.463	1.099	0.481	0.276	-0.624	0.138		1	1	1	1	1	1	1	1	1	9
CHEMBL484602	C\C(=C(/C#N)\C(=O)Nc1ccc(cc1C(F)(F)F)c2cccc(Cl)c2)\O	IC50 (nM)	=	57200	-1	DHODH (P. falciparum)	0.223	Q54A96	Test	-0.194	-0.302	-0.386	0.32	0.977	0.435	0.28	-0.589	0.054		1	1	1	1	1	1	1	1	1	9
CHEMBL1784588	Cc1cc(NC2CCCCCCCCCCC2)n3ncnc3n1	IC50 (nM)	=	58000	-1	DHODH (P. falciparum)	0.223	Q54A96	Training	1.156	-0.042	0.099	-0.047	-0.055	0.139	0.927	-0.505	-0.162		1	1	1	1	1	1	1	1	1	9
CHEMBL135703	Cc1cc(O)n2nc(SCc3ccccc3)nc2n1	IC50 (nM)	=	62000	-1	DHODH (P. falciparum)	0.223	Q54A96	Training	-0.108	0.116	0.284	0.241	0.155	-0.198	-0.226	0.009	0.293		1	1	1	1	1	1	1	1	1	9
CHEMBL217897	CCOC(=O)C(=CNc1cccc(c1)c2ccccc2)C(=O)OCC	IC50 (nM)	=	86700	-1	DHODH (P. falciparum)	0.223	Q54A96	Training	0.023	-0.302	-0.316	0.056	0.248	0.528	0.34	-0.612	-0.102		1	1	1	1	1	1	1	1	1	9
CHEMBL141732	O\C(=C(\C#N)/C(=O)Nc1ccc(cc1)C(F)(F)F)\C2CC2	IC50 (nM)	=	92500	-1	DHODH (P. falciparum)	0.223	Q54A96	Test	0.004	-0.302	-0.383	0.507	0.994	0.652	0.717	-0.933	0.164		1	1	1	1	1	1	1	1	1	9
CHEMBL486697	Cc1cc(N(Cc2ccccc2)c3ccc4ccccc4c3)n5ncnc5n1	IC50 (nM)	=	93000	-1	DHODH (P. falciparum)	0.223	Q54A96	Training	-0.201	-0.161	0.063	-0.19	-0.253	-0.206	-0.308	0.454	-0.246		1	1	1	1	1	1	1	1	1	9
CHEMBL372561	CN(C(=O)c1ccc2cc(Br)ccc2c1)c3ccccc3C(=O)O	IC50 (nM)	=	93325.4	-1	DHODH (P. falciparum)	0.223	Q54A96	Training	-0.201	-0.302	-0.322	0.14	0.105	0.036	-0.14	0.166	-0.052		1	1	1	1	1	1	1	1	1	9
CHEMBL2172229	Cc1nc(Nc2n[nH]cc2C#N)c3nc[nH]c3n1	IC50 (nM)	>	100000	-1	DHODH (P. falciparum)	0.223	Q54A96	Training	-0.237	-0.008	-0.14	0.905	1.614	0.209	0.329	-0.75	0.398		1	1	1	1	1	1	1	1	1	9
CHEMBL2172232	Cc1nc(Nc2ccc3ccccc3c2)c4cn[nH]c4n1	IC50 (nM)	>	100000	-1	DHODH (P. falciparum)	0.223	Q54A96	Test	-0.244	-0.141	-0.191	0.093	-0.027	-0.235	-0.271	0.312	-0.079		1	1	1	1	1	1	1	1	1	9
CHEMBL2172237	Cc1cc(NC(=O)c2ccc(cc2)C(F)(F)F)n3ncnc3n1	IC50 (nM)	>	100000	-1	DHODH (P. falciparum)	0.223	Q54A96	Training	-0.181	-0.116	0.042	0.136	0.15	-0.069	-0.119	-0.254	-0.054		1	1	1	1	1	1	1	1	1	9
CHEMBL2172238	Cc1cc(NC(=O)c2ccccc2)n3ncnc3n1	IC50 (nM)	>	100000	-1	DHODH (P. falciparum)	0.223	Q54A96	Training	-0.227	-0.078	0.152	0.262	0.271	-0.073	-0.197	-0.228	0.02		1	1	1	1	1	1	1	1	1	9
CHEMBL2177855	Cc1cc(O)n2nc(SCc3ccccc3[N+](=O)[O-])nc2n1	IC50 (nM)	>	100000	-1	DHODH (P. falciparum)	0.223	Q54A96	Training	0.435	0.246	0.247	0.691	0.468	-0.222	-0.257	-0.119	0.518		1	1	1	1	1	1	1	1	1	9
CHEMBL2177860	CCc1cc(O)n2nc(SCc3ccc(Cl)cc3)nc2n1	IC50 (nM)	>	100000	-1	DHODH (P. falciparum)	0.223	Q54A96	Test	-0.049	0.075	0.259	0.174	0.098	-0.174	-0.129	0.099	0.226		1	1	1	1	1	1	1	1	1	9
CHEMBL2177861	CCc1cc(O)n2nc(SCc3cc(Cl)ccc3Cl)nc2n1	IC50 (nM)	>	100000	-1	DHODH (P. falciparum)	0.223	Q54A96	Training	-0.049	0.047	0.272	0.145	0.056	-0.158	-0.141	0.254	0.198		1	1	1	1	1	1	1	1	1	9
CHEMBL2177862	Cc1cc(N)n2nc(SCc3ccccc3)nc2n1	IC50 (nM)	>	100000	-1	DHODH (P. falciparum)	0.223	Q54A96	Training	-0.105	0.148	0.327	0.444	0.209	-0.197	-0.226	0.04	0.412		1	1	1	1	1	1	1	1	1	9
CHEMBL2178511	Cc1cc(N)n2nc(SCc3ccc(Cl)c(Cl)c3)nc2n1	IC50 (nM)	>	100000	-1	DHODH (P. falciparum)	0.223	Q54A96	Training	-0.095	0.09	0.304	0.358	0.123	-0.192	-0.243	0.268	0.334		1	1	1	1	1	1	1	1	1	9
CHEMBL2178512	Cc1cc(NCc2ccccc2)n3nc(SCc4ccccc4)nc3n1	IC50 (nM)	>	100000	-1	DHODH (P. falciparum)	0.223	Q54A96	Test	-0.089	-0.017	0.257	-0.095	-0.018	-0.161	-0.202	0.113	0.019		1	1	1	1	1	1	1	1	1	9
CHEMBL523691	Cc1cc(Nc2c(F)cc(F)cc2F)n3ncnc3n1	IC50 (nM)	>	100000	-1	DHODH (P. falciparum)	0.223	Q54A96	Training	-0.217	-0.063	0.133	0.016	-0.1	-0.306	-0.359	-0.02	-0.125		1	1	1	1	1	1	1	1	1	9
CHEMBL508404	Cc1cc(Nc2c(F)c(F)cc(F)c2F)n3ncnc3n1	IC50 (nM)	>	100000	-1	DHODH (P. falciparum)	0.223	Q54A96	Training	-0.217	-0.083	0.11	-0.007	-0.128	-0.309	-0.361	-0.031	-0.138		1	1	1	1	1	1	1	1	1	9
CHEMBL492497	Cc1cc(Nc2c(F)c(F)c(F)c(F)c2F)n3ncnc3n1	IC50 (nM)	>	100000	-1	DHODH (P. falciparum)	0.223	Q54A96	Training	-0.217	-0.099	0.079	-0.028	-0.153	-0.31	-0.364	-0.046	-0.151		1	1	1	1	1	1	1	1	1	9
CHEMBL492550	Cc1cc(Nc2c(F)cccc2F)n3ncnc3n1	IC50 (nM)	>	100000	-1	DHODH (P. falciparum)	0.223	Q54A96	Test	-0.22	-0.047	0.169	0.041	-0.075	-0.305	-0.356	-0.011	-0.11		1	1	1	1	1	1	1	1	1	9
CHEMBL492711	Cc1cc(Nc2cc(cc(c2)C(F)(F)F)C(F)(F)F)n3ncnc3n1	IC50 (nM)	>	100000	-1	DHODH (P. falciparum)	0.223	Q54A96	Training	-0.132	-0.116	-0.022	-0.08	-0.178	-0.201	-0.154	-0.111	-0.181		1	1	1	1	1	1	1	1	1	9
CHEMBL1529387	Cc1cc(NCc2ccccc2)n3ncnc3n1	IC50 (nM)	>	100000	-1	DHODH (P. falciparum)	0.223	Q54A96	Training	-0.118	-0.006	0.143	0.069	-0.016	-0.217	-0.242	-0.117	-0.094		1	1	1	1	1	1	1	1	1	9
CHEMBL473816	Cc1cc(Nc2ccccc2C)n3ncnc3n1	IC50 (nM)	>	100000	-1	DHODH (P. falciparum)	0.223	Q54A96	Training	-0.145	-0.025	0.183	0.069	-0.041	-0.272	-0.287	0.05	-0.094		1	1	1	1	1	1	1	1	1	9
CHEMBL475663	Cc1cc(Nc2ccccc2C(F)(F)F)n3ncnc3n1	IC50 (nM)	>	100000	-1	DHODH (P. falciparum)	0.223	Q54A96	Test	-0.168	-0.075	0.097	-0.007	-0.12	-0.234	-0.235	-0.059	-0.138		1	1	1	1	1	1	1	1	1	9
CHEMBL452667	Cc1cc(Nc2ccccc2C#N)n3ncnc3n1	IC50 (nM)	>	100000	-1	DHODH (P. falciparum)	0.223	Q54A96	Training	-0.24	-0.153	-0.119	0.47	1.315	-0.058	-0.186	-0.298	0.142		1	1	1	1	1	1	1	1	1	9
CHEMBL454269	Cc1cc(Nc2ccccc2Cl)n3ncnc3n1	IC50 (nM)	>	100000	-1	DHODH (P. falciparum)	0.223	Q54A96	Training	-0.211	-0.025	0.289	0.069	-0.041	-0.301	-0.353	0.152	-0.094		1	1	1	1	1	1	1	1	1	9
CHEMBL444928	Cc1cc(Nc2ccccc2F)n3ncnc3n1	IC50 (nM)	>	100000	-1	DHODH (P. falciparum)	0.223	Q54A96	Training	-0.22	-0.025	0.201	0.069	-0.041	-0.302	-0.353	-0.008	-0.094		1	1	1	1	1	1	1	1	1	9
CHEMBL446825	Cc1cc(Nc2ccccc2)n3ncnc3n1	IC50 (nM)	>	100000	-1	DHODH (P. falciparum)	0.223	Q54A96	Test	-0.224	0	0.24	0.1	-0.004	-0.299	-0.349	-0.002	-0.076		1	1	1	1	1	1	1	1	1	9
CHEMBL1784570	Cc1cc(Nc2ccc(cc2)N3CCOCC3)n4ncnc4n1	IC50 (nM)	>	100000	-1	DHODH (P. falciparum)	0.223	Q54A96	Training	0.267	-0.07	0.133	0.013	-0.115	-0.171	-0.045	-0.08	-0.126		1	1	1	1	1	1	1	1	1	9
CHEMBL1784582	Cc1cc(NC2CC2)n3ncnc3n1	IC50 (nM)	>	100000	-1	DHODH (P. falciparum)	0.223	Q54A96	Training	0.28	0.034	0.204	0.22	0.025	-0.098	0.211	-0.406	-0.005		1	1	1	1	1	1	1	1	1	9
CHEMBL1784583	Cc1cc(NC2CCC2)n3ncnc3n1	IC50 (nM)	>	100000	-1	DHODH (P. falciparum)	0.223	Q54A96	Training	0.415	0.017	0.204	0.175	0.017	-0.063	0.328	-0.411	-0.032		1	1	1	1	1	1	1	1	1	9
CHEMBL1784584	Cc1cc(NC2CCCC2)n3ncnc3n1	IC50 (nM)	>	100000	-1	DHODH (P. falciparum)	0.223	Q54A96	Test	0.537	0.009	0.206	0.135	0.005	-0.016	0.432	-0.416	-0.055		1	1	1	1	1	1	1	1	1	9
CHEMBL1784585	Cc1cc(NC2CCCCC2)n3ncnc3n1	IC50 (nM)	>	100000	-1	DHODH (P. falciparum)	0.223	Q54A96	Training	0.649	0	0.194	0.1	-0.004	0.014	0.525	-0.427	-0.076		1	1	1	1	1	1	1	1	1	9
CHEMBL1784586	Cc1cc(NC2CCCCCC2)n3ncnc3n1	IC50 (nM)	>	100000	-1	DHODH (P. falciparum)	0.223	Q54A96	Training	0.751	-0.008	0.185	0.069	-0.014	0.048	0.609	-0.438	-0.094		1	1	1	1	1	1	1	1	1	9
CHEMBL1784587	Cc1cc(NC2CCCCCCC2)n3ncnc3n1	IC50 (nM)	>	100000	-1	DHODH (P. falciparum)	0.223	Q54A96	Training	0.847	-0.015	0.169	0.041	-0.023	0.07	0.685	-0.451	-0.11		1	1	1	1	1	1	1	1	1	9
CHEMBL1784596	Cc1cc(NOc2ccccc2)n3ncnc3n1	IC50 (nM)	>	100000	-1	DHODH (P. falciparum)	0.223	Q54A96	Test	-0.227	0.096	0.243	0.137	0.016	-0.301	-0.353	-0.156	-0.054		1	1	1	1	1	1	1	1	1	9
CHEMBL1784706	Cc1cc(NCc2ccc(F)cc2)n3ncnc3n1	IC50 (nM)	>	100000	-1	DHODH (P. falciparum)	0.223	Q54A96	Training	-0.122	-0.025	0.099	0.041	-0.044	-0.223	-0.25	-0.126	-0.11		1	1	1	1	1	1	1	1	1	9
CHEMBL1784707	Cc1cc(NCc2ccc(cc2)C(F)(F)F)n3ncnc3n1	IC50 (nM)	>	100000	-1	DHODH (P. falciparum)	0.223	Q54A96	Training	-0.085	-0.073	-0.022	-0.028	-0.117	-0.185	-0.15	-0.19	-0.151		1	1	1	1	1	1	1	1	1	9
CHEMBL1784716	CCCc1c(C)nc2ncnn2c1Nc3ccc(C)cc3	IC50 (nM)	>	100000	-1	DHODH (P. falciparum)	0.223	Q54A96	Training	0.122	-0.066	0.179	-0.007	-0.098	-0.169	-0.02	0.1	-0.138		1	1	1	1	1	1	1	1	1	9
CHEMBL3218527	OCc1cccc(C(=O)NCC(c2ccccc2)c3ccccc3)c1O	IC50 (nM)	>	100000	-1	DHODH (P. falciparum)	0.223	Q54A96	Test	-0.099	-0.302	-0.483	0.233	0.053	0.136	-0.015	-0.017	0.003		1	1	1	1	1	1	1	1	1	9
CHEMBL1290084	CS(=O)(=O)c1ccc(cc1)c2ccc(cc2)[C@H](N[C@@H](CC(Cl)Cl)C(=O)N[C@@H](Cc3ccccc3)C#N)C(F)(F)F	IC50 (nM)	=	0.1	1	Cruzipain (T. cruzi)	0.165	P25779	Training	-0.127	0.308	-0.056	-0.124	0.377	-0.02	0.044	-0.117	-0.312		1	1	1	1	1	1	1	1	1	9
CHEMBL1288530	CC(C)[C@H](N[C@@H](c1ccc(cc1)c2ccc(cc2)S(=O)(=O)C)C(F)(F)F)C(=O)N[C@@H](Cc3ccc(cc3F)C#N)C#N	IC50 (nM)	=	0.2	1	Cruzipain (T. cruzi)	0.165	P25779	Training	0.018	0.107	-0.176	0.068	0.646	-0.08	0.074	-0.15	-0.201		1	1	1	1	1	1	1	1	1	9
CHEMBL567341	CCn1cnc2c(Nc3cc(F)cc(F)c3)nc(nc12)C#N	IC50 (nM)	=	0.2	1	Cruzipain (T. cruzi)	0.165	P25779	Training	-0.234	0.082	0.045	0.091	0.644	-0.325	-0.402	0.131	-0.203		1	1	1	1	1	1	1	1	1	9
CHEMBL399361	CC(C)C[C@H](N[C@@H](c1ccc(cc1)c2ccc(cc2)S(=O)(=O)C)C(F)(F)F)C(=O)N[C@@H](Cc3ccccc3)C#N	IC50 (nM)	=	0.2	1	Cruzipain (T. cruzi)	0.165	P25779	Test	0.141	0.308	-0.097	-0.124	0.377	-0.052	0.108	-0.121	-0.312		1	1	1	1	1	1	1	1	1	9
CHEMBL1288531	CC(C)[C@H](N[C@@H](c1ccc(cc1)c2ccc(cc2)C3(CC3)C(=O)N)C(F)(F)F)C(=O)N[C@@H](Cc4ccc(cc4F)C#N)C#N	IC50 (nM)	=	0.2	1	Cruzipain (T. cruzi)	0.165	P25779	Training	0.076	-0.516	-0.434	0.173	0.492	0.14	0.32	-0.196	-0.155		1	1	1	1	1	1	1	1	1	9
CHEMBL578162	Clc1cccc(Nc2nc(nc3c2ncn3C4CCCC4)C#N)c1	IC50 (nM)	=	0.3	1	Cruzipain (T. cruzi)	0.165	P25779	Training	0.083	0.018	0.098	0.013	0.52	-0.196	-0.017	0.16	-0.249		1	1	1	1	1	1	1	1	1	9
CHEMBL577121	CCn1cnc2c(Nc3cccc(Cl)c3)nc(nc12)C#N	IC50 (nM)	=	0.4	1	Cruzipain (T. cruzi)	0.165	P25779	Training	-0.223	0.111	0.086	0.136	0.708	-0.313	-0.388	0.2	-0.177		1	1	1	1	1	1	1	1	1	9
CHEMBL1288532	CC(C)[C@H](N[C@@H](c1ccc(cc1)c2ccc(cc2)[C@@H](O)C(F)F)C(F)(F)F)C(=O)N[C@@H](Cc3ccc(cc3F)C#N)C#N	IC50 (nM)	=	0.4	1	Cruzipain (T. cruzi)	0.165	P25779	Test	0.011	-0.481	-0.413	-0.021	0.559	0.056	0.189	-0.173	-0.269		1	1	1	1	1	1	1	1	1	9
CHEMBL567783	[O-][N+](=O)c1cccc(Nc2nc(NC3CCCC3)nc(n2)C#N)c1	IC50 (nM)	=	1	1	Cruzipain (T. cruzi)	0.165	P25779	Training	0.665	0.139	0.001	0.678	0.976	-0.287	-0.017	-0.173	0.142		1	1	1	1	1	1	1	1	1	9
CHEMBL567340	FC(F)CNc1nc(Nc2cc(F)cc(F)c2)nc(n1)C#N	IC50 (nM)	=	1	1	Cruzipain (T. cruzi)	0.165	P25779	Training	-0.296	0.127	-0.06	0.183	1.034	-0.318	-0.338	-0.132	-0.149		1	1	1	1	1	1	1	1	1	9
CHEMBL1288523	CC(C)(F)C[C@H](N[C@@H](c1ccc(cc1)c2ccc(cc2)S(=O)(=O)C)C(F)(F)F)C(=O)N[C@@H](Cc3ccc(cc3F)C#N)C#N	IC50 (nM)	=	1	1	Cruzipain (T. cruzi)	0.165	P25779	Training	0.003	0.092	-0.18	0.026	0.618	-0.07	0.113	-0.162	-0.226		1	1	1	1	1	1	1	1	1	9
CHEMBL195454	CC(C)C[C@H](N[C@@H](c1ccc(cc1)c2ccc(cc2)N3CCNCC3)C(F)(F)F)C(=O)NCC#N	IC50 (nM)	=	1.8	1	Cruzipain (T. cruzi)	0.165	P25779	Test	0.539	-0.36	-0.41	-0.225	0.307	-0.007	0.359	-0.156	-0.389		1	1	1	1	1	1	1	1	1	9
CHEMBL566924	Brc1cccc(Nc2nc(NC3CCCC3)nc(n2)C#N)c1	IC50 (nM)	=	2	1	Cruzipain (T. cruzi)	0.165	P25779	Training	0.202	0.096	-0.032	0.183	0.978	-0.215	0.066	-0.044	-0.149		1	1	1	1	1	1	1	1	1	9
CHEMBL567785	Clc1cccc(Nc2nc(NC3CCCC3)nc(n2)C#N)c1	IC50 (nM)	=	2	1	Cruzipain (T. cruzi)	0.165	P25779	Training	0.194	0.096	-0.016	0.183	0.978	-0.216	0.066	-0.093	-0.149		1	1	1	1	1	1	1	1	1	9
CHEMBL1290191	CC(C)[C@H](N[C@@H](c1ccc(cc1)c2ccc(cc2)S(=O)(=O)C)C(F)(F)F)C(=O)N[C@@H](Cc3ccccc3)C#N	IC50 (nM)	=	2	1	Cruzipain (T. cruzi)	0.165	P25779	Training	0.072	0.31	-0.095	-0.105	0.376	-0.053	0.061	-0.119	-0.301		1	1	1	1	1	1	1	1	1	9
CHEMBL1288525	CC(C)(F)C[C@H](N[C@@H](c1ccc(cc1)c2ccc(cc2)C3(CC3)C(=O)N)C(F)(F)F)C(=O)N[C@@H](Cc4ccccc4)C#N	IC50 (nM)	=	3	1	Cruzipain (T. cruzi)	0.165	P25779	Test	0.114	-0.463	-0.416	-0.024	0.091	0.245	0.363	-0.189	-0.271		1	1	1	1	1	1	1	1	1	9
CHEMBL3628943	CCCCC(C(=O)COc1c(F)c(F)cc(F)c1F)n2cc(nn2)[C@@](C)(NCc3ccn4nccc4n3)C5CCCC5	IC50 (nM)	=	3	1	Cruzipain (T. cruzi)	0.165	P25779	Training	0.455	-0.456	-0.024	-0.357	-0.9	0.192	0.284	-0.128	-0.467		1	1	1	1	1	1	1	1	1	9
CHEMBL1288526	CC(C)(F)C[C@H](N[C@@H](c1ccc(cc1)c2ccc(cc2)C3(CC3)C(=O)N4CCOCC4)C(F)(F)F)C(=O)N[C@@H](Cc5ccccc5)C#N	IC50 (nM)	=	3	1	Cruzipain (T. cruzi)	0.165	P25779	Training	0.363	-0.476	-0.344	-0.313	-0.144	0.336	0.419	-0.224	-0.441		1	1	1	1	1	1	1	1	1	9
CHEMBL91704	CN1CCN(CC1)C(=O)N[C@@H](Cc2ccccc2)C(=O)N[C@@H](CCc3ccccc3)\C=C\S(=O)(=O)c4ccccc4	IC50 (nM)	=	4	1	Cruzipain (T. cruzi)	0.165	P25779	Training	0.424	0.195	0.227	-0.245	-0.189	0.337	0.194	-0.296	-0.384		1	1	1	1	1	1	1	1	1	9
CHEMBL568171	Fc1cc(F)cc(Nc2nc(NC3CCCC3)nc(n2)C#N)c1	IC50 (nM)	=	4	1	Cruzipain (T. cruzi)	0.165	P25779	Test	0.164	0.065	-0.056	0.138	0.9	-0.233	0.037	-0.151	-0.176		1	1	1	1	1	1	1	1	1	9
CHEMBL3628938	CCCCC(C(=O)COc1c(F)c(F)cc(F)c1F)n2cc(nn2)[C@@](C)(NCc3ccc4ncsc4c3)C5CCCC5	IC50 (nM)	=	5	1	Cruzipain (T. cruzi)	0.165	P25779	Training	0.466	-0.452	-0.163	-0.431	-0.926	0.205	0.284	0.066	-0.323		1	1	1	1	1	1	1	1	1	9
CHEMBL1289660	CC(C)(F)C[C@H](N[C@@H](c1ccc(cc1)c2ccc(cc2)S(=O)(=O)C)C(F)(F)F)C(=O)N[C@@H](Cc3ccncc3)C#N	IC50 (nM)	=	6	1	Cruzipain (T. cruzi)	0.165	P25779	Training	0.053	0.287	-0.1	-0.039	0.355	-0.002	0.433	-0.231	-0.263		1	1	1	1	1	1	1	1	1	9
CHEMBL1288529	CS(=O)(=O)c1ccc(cc1)c2ccc(cc2)[C@H](N[C@@H](Cc3ccccc3)C(=O)N[C@@H](Cc4ccccc4)C#N)C(F)(F)F	IC50 (nM)	=	7	1	Cruzipain (T. cruzi)	0.165	P25779	Training	-0.146	0.263	-0.107	-0.174	0.326	-0.055	-0.107	-0.046	-0.343		1	1	1	1	1	1	1	1	1	9
CHEMBL1290303	CS(=O)(=O)c1ccc(cc1)c2ccc(cc2)[C@H](N[C@@H](C3CC3)C(=O)N[C@@H](Cc4ccccc4)C#N)C(F)(F)F	IC50 (nM)	=	7	1	Cruzipain (T. cruzi)	0.165	P25779	Test	0.026	0.279	-0.113	-0.105	0.334	-0.028	0.108	-0.14	-0.301		1	1	1	1	1	1	1	1	1	9
CHEMBL1288528	CC(C)(F)C[C@H](N[C@@H](c1ccc(cc1)c2ccc(cc2)c3ccncc3)C(F)(F)F)C(=O)N[C@@H](Cc4ccccc4)C#N	IC50 (nM)	=	8	1	Cruzipain (T. cruzi)	0.165	P25779	Training	0.007	-0.418	-0.405	-0.304	0.064	0.2	0.375	-0.144	-0.436		1	1	1	1	1	1	1	1	1	9
CHEMBL1289440	CC(C)(F)C[C@H](N[C@@H](c1ccc(cc1)c2ccc(cc2)S(=O)(=O)C)C(F)(F)F)C(=O)N[C@@H](Cc3ccccc3)C#N	IC50 (nM)	=	8	1	Cruzipain (T. cruzi)	0.165	P25779	Training	0.049	0.287	-0.101	-0.141	0.346	-0.042	0.104	-0.134	-0.323		1	1	1	1	1	1	1	1	1	9
CHEMBL3613587	NC(=S)N\N=C(/COc1ccc(Cl)c(Cl)c1)\c2ccc(Br)cc2	IC50 (nM)	=	8	1	Cruzipain (T. cruzi)	0.165	P25779	Training	-0.204	-0.051	0.151	-0.076	-0.347	0.103	-0.244	0.277	0.139		1	1	1	1	1	1	1	1	1	9
CHEMBL1288527	CC(C)(F)C[C@H](N[C@@H](c1ccc(cc1)c2ccc(cc2)[C@@H](O)C(F)F)C(F)(F)F)C(=O)N[C@@H](Cc3ccccc3)C#N	IC50 (nM)	=	8	1	Cruzipain (T. cruzi)	0.165	P25779	Test	0.045	-0.41	-0.384	-0.227	0.093	0.156	0.227	-0.158	-0.39		1	1	1	1	1	1	1	1	1	9
CHEMBL3329524	C\C(=N/Nc1nc(cs1)c2ccc3ccccc3c2)\c4ccccn4	IC50 (nM)	=	10	1	Cruzipain (T. cruzi)	0.165	P25779	Training	-0.33	-0.149	-0.075	-0.37	-0.798	-0.055	0.035	0.421	-0.16		1	1	1	1	1	1	1	1	1	9
CHEMBL568172	Clc1cc(Cl)cc(Nc2nc(NC3CCCC3)nc(n2)C#N)c1	IC50 (nM)	=	10	1	Cruzipain (T. cruzi)	0.165	P25779	Training	0.183	0.065	0.017	0.138	0.9	-0.228	0.037	0.025	-0.176		1	1	1	1	1	1	1	1	1	9
CHEMBL567784	Fc1cccc(Nc2nc(NC3CCCC3)nc(n2)C#N)c1	IC50 (nM)	=	10	1	Cruzipain (T. cruzi)	0.165	P25779	Training	0.187	0.096	-0.048	0.183	0.978	-0.218	0.066	-0.17	-0.149		1	1	1	1	1	1	1	1	1	9
CHEMBL330585	O=C(N[C@@H](Cc1ccccc1)C(=O)N[C@@H](CCc2ccccc2)C(=O)[C@@H]3CO3)OCc4ccccc4	IC50 (nM)	=	10	1	Cruzipain (T. cruzi)	0.165	P25779	Test	0.076	-0.37	-0.218	-0.194	-0.389	0.293	0.162	-0.378	-0.371		1	1	1	1	1	1	1	1	1	9
CHEMBL578159	FC(F)Cn1cnc2c(Nc3cc(F)cc(F)c3)nc(nc12)C#N	IC50 (nM)	=	13	1	Cruzipain (T. cruzi)	0.165	P25779	Training	-0.322	0.05	0.042	0.013	0.581	-0.319	-0.381	0.104	-0.249		1	1	1	1	1	1	1	1	1	9
CHEMBL1289988	CS(=O)(=O)c1ccc(cc1)c2ccc(cc2)[C@H](N[C@@H](CC3CC3)C(=O)N[C@@H](Cc4ccccc4)C#N)C(F)(F)F	IC50 (nM)	=	16	1	Cruzipain (T. cruzi)	0.165	P25779	Training	0.087	0.28	-0.115	-0.124	0.342	-0.037	0.154	-0.139	-0.312		1	1	1	1	1	1	1	1	1	9
CHEMBL215980	NC(=S)N\N=C\1/CCCc2ccc(Br)cc12	IC50 (nM)	=	17	1	Cruzipain (T. cruzi)	0.165	P25779	Training	0.03	-0.024	0.021	0.172	-0.298	0.315	0.298	0.095	0.478		1	1	1	1	1	1	1	1	1	9
CHEMBL567142	Fc1cc(F)cc(Nc2nc(nc3c2ncn3C4CCCC4)C#N)c1	IC50 (nM)	=	18	1	Cruzipain (T. cruzi)	0.165	P25779	Test	0.06	-0.006	0.06	-0.021	0.468	-0.211	-0.041	0.099	-0.269		1	1	1	1	1	1	1	1	1	9
CHEMBL181504	CCCC\C(=N/NC(=S)N)\c1ccc(Cl)c(Cl)c1	IC50 (nM)	=	19	1	Cruzipain (T. cruzi)	0.165	P25779	Training	0.237	0.01	0.172	0.059	-0.242	0.261	0.322	0.069	0.341		1	1	1	1	1	1	1	1	1	9
CHEMBL92099	CC\C(=N/N=C(/N)\S)\c1ccc(Cl)c(Cl)c1	IC50 (nM)	=	20	1	Cruzipain (T. cruzi)	0.165	P25779	Training	-0.119	0.35	0.323	0.181	-0.083	0.189	0.068	-0.024	0.776		1	1	1	1	1	1	1	1	1	9
CHEMBL93166	CC\C(=N/N=C(/N)\S)\c1cc(cc(c1)C(F)(F)F)C(F)(F)F	IC50 (nM)	=	20	1	Cruzipain (T. cruzi)	0.165	P25779	Training	-0.081	0.116	0.094	-0.1	-0.312	0.104	0.149	-0.178	0.358		1	1	1	1	1	1	1	1	1	9
CHEMBL249814	CCOC(=O)[C@H]1O[C@H]1C(=O)[C@H](CCc2ccccc2)NC(=O)[C@H](Cc3ccccc3)NC(=O)OCc4ccccc4	IC50 (nM)	=	20	1	Cruzipain (T. cruzi)	0.165	P25779	Test	0.057	-0.324	-0.189	-0.12	-0.347	0.347	0.241	-0.46	-0.327		1	1	1	1	1	1	1	1	1	9
CHEMBL384296	NC(=S)NN=C(c1cccc(Br)c1)c2cccc(Br)c2	IC50 (nM)	=	24	1	Cruzipain (T. cruzi)	0.165	P25779	Training	-0.273	-0.101	0.154	-0.032	-0.386	0.156	-0.28	0.713	0.232		1	1	1	1	1	1	1	1	1	9
CHEMBL3628939	C[C@](NCc1ccc2ncsc2c1)(C3CCCC3)c4cn(nn4)C(CCS(=O)(=O)C)C(=O)COc5c(F)c(F)cc(F)c5F	IC50 (nM)	=	25	1	Cruzipain (T. cruzi)	0.165	P25779	Training	0.371	0.334	0.035	-0.229	-0.238	0.148	0.149	-0.171	-0.197		1	1	1	1	1	1	1	1	1	9
CHEMBL592646	CCCCC(C(=O)COc1c(F)c(F)cc(F)c1F)n2cc(nn2)[C@@](C)(NCc3ccc4ncccc4c3)C5CCCC5	IC50 (nM)	=	27	1	Cruzipain (T. cruzi)	0.165	P25779	Training	0.443	-0.532	-0.198	-0.409	-0.936	0.253	0.443	-0.074	-0.497		1	1	1	1	1	1	1	1	1	9
CHEMBL182790	N\C(=N\N=C(/COc1ccccc1)\c2ccc(Cl)c(Cl)c2)\S	IC50 (nM)	=	30	1	Cruzipain (T. cruzi)	0.165	P25779	Test	-0.253	0.238	0.354	-0.035	-0.195	0.164	-0.249	0.09	0.397		1	1	1	1	1	1	1	1	1	9
CHEMBL183396	N\C(=N\N=C(/C1CC1c2ccccc2)\c3ccc(Cl)c(Cl)c3)\S	IC50 (nM)	=	30	1	Cruzipain (T. cruzi)	0.165	P25779	Training	-0.104	0.017	0.156	-0.132	-0.419	0.531	0.081	0.077	0.31		1	1	1	1	1	1	1	1	1	9
CHEMBL567147	Fc1ccc(Nc2nc(NC3CCCC3)nc(n2)C#N)cc1	IC50 (nM)	=	30	1	Cruzipain (T. cruzi)	0.165	P25779	Training	0.187	0.096	-0.051	0.183	0.984	-0.217	0.066	-0.175	-0.149		1	1	1	1	1	1	1	1	1	9
CHEMBL576648	Cc1cccc(Nc2nc(NC3CCCC3)nc(n2)C#N)c1	IC50 (nM)	=	30	1	Cruzipain (T. cruzi)	0.165	P25779	Training	0.248	0.096	-0.056	0.183	0.978	-0.206	0.125	-0.142	-0.149		1	1	1	1	1	1	1	1	1	9
CHEMBL181752	N\C(=N\N=C(/C=C/c1ccccc1)\c2ccc(Cl)c(Cl)c2)\S	IC50 (nM)	=	30	1	Cruzipain (T. cruzi)	0.165	P25779	Test	-0.288	0.004	0.14	-0.1	-0.442	0.523	-0.005	0.093	0.358		1	1	1	1	1	1	1	1	1	9
CHEMBL2158234	Brc1ccc(cc1)c2noc(n2)C(=O)N\N=C\c3ccc4OCOc4c3	IC50 (nM)	=	30	1	Cruzipain (T. cruzi)	0.165	P25779	Training	-0.311	0.051	0.006	-0.033	-0.498	-0.297	-0.439	0.196	-0.276		1	1	1	1	1	1	1	1	1	9
CHEMBL1289764	CC(C)(F)C[C@H](N[C@@H](c1ccc(cc1)c2cn[nH]c2)C(F)(F)F)C(=O)N[C@@H](Cc3ccccc3)C#N	IC50 (nM)	=	33	1	Cruzipain (T. cruzi)	0.165	P25779	Training	0.08	-0.336	-0.314	-0.16	0.218	0.265	0.445	-0.383	-0.351		1	1	1	1	1	1	1	1	1	9
CHEMBL3628934	CCCCC(C(=O)COc1c(F)c(F)cc(F)c1F)n2cc(nn2)[C@@](C)(NCc3ccc4ncsc4c3)C(C)C	IC50 (nM)	=	37	1	Cruzipain (T. cruzi)	0.165	P25779	Training	0.409	-0.431	-0.139	-0.411	-0.907	0.099	0.146	0.108	-0.302		1	1	1	1	1	1	1	1	1	9
CHEMBL183005	N\C(=N\N=C(/CCc1ccccc1)\c2ccc(Cl)c(Cl)c2)\S	IC50 (nM)	=	40	1	Cruzipain (T. cruzi)	0.165	P25779	Test	-0.211	0.175	0.265	-0.1	-0.237	0.264	-0.097	0.115	0.358		1	1	1	1	1	1	1	1	1	9
CHEMBL2158132	COc1cc(\C=N\NC(=O)c2onc(n2)c3ccc(Cl)cc3)ccc1O	IC50 (nM)	=	40	1	Cruzipain (T. cruzi)	0.165	P25779	Training	-0.288	0.105	0.028	0.175	-0.458	-0.297	-0.455	0.162	-0.154		1	1	1	1	1	1	1	1	1	9
CHEMBL182795	Cc1ccc(cc1)\C(=N/N=C(/N)\S)\c2ccc(Cl)c(Cl)c2	IC50 (nM)	=	40	1	Cruzipain (T. cruzi)	0.165	P25779	Training	-0.257	0.13	0.337	-0.064	-0.3	0.129	-0.261	0.475	0.411		1	1	1	1	1	1	1	1	1	9
CHEMBL3329519	COc1ccc(cc1)c2csc(N\N=C(/C)\c3ccccn3)n2	IC50 (nM)	=	40	1	Cruzipain (T. cruzi)	0.165	P25779	Training	-0.223	-0.065	0.074	-0.267	-0.732	0.032	0.155	0.096	-0.072		1	1	1	1	1	1	1	1	1	9
CHEMBL579273	FC(F)(F)c1cccc(Nc2nc(NC3CCCC3)nc(n2)C#N)c1	IC50 (nM)	=	40	1	Cruzipain (T. cruzi)	0.165	P25779	Test	0.171	0.01	-0.087	0.059	0.773	-0.221	0.1	-0.155	-0.222		1	1	1	1	1	1	1	1	1	9
CHEMBL91003	CC1CN(N=C1c2cccc(c2)C(F)(F)F)C(=N)S	IC50 (nM)	=	40	1	Cruzipain (T. cruzi)	0.165	P25779	Training	0.103	-0.281	0.241	-0.202	-0.415	0.387	0.262	-0.262	0.404		1	1	1	1	1	1	1	1	1	9
CHEMBL313679	CC\C(=N/N=C(/N)\S)\c1cccc(Br)c1	IC50 (nM)	=	40	1	Cruzipain (T. cruzi)	0.165	P25779	Training	-0.116	0.411	0.278	0.249	-0.03	0.222	0.116	-0.117	0.878		1	1	1	1	1	1	1	1	1	9
CHEMBL566273	N#Cc1nc(NC2CCCC2)nc(Nc3cccc(c3)c4ccccc4)n1	IC50 (nM)	=	50	1	Cruzipain (T. cruzi)	0.165	P25779	Training	0.076	-0.022	-0.146	-0.008	0.713	-0.266	-0.085	0.145	-0.261		1	1	1	1	1	1	1	1	1	9
CHEMBL90512	C\C(=N/N=C(/N)\S)\c1ccc(Cl)c(Cl)c1	IC50 (nM)	=	50	1	Cruzipain (T. cruzi)	0.165	P25779	Test	-0.234	0.413	0.303	0.249	-0.017	0.101	-0.063	-0.025	0.878		1	1	1	1	1	1	1	1	1	9
CHEMBL92376	CC\C(=N/N=C(/N)\S)\c1cccc(c1)C(F)(F)F	IC50 (nM)	=	50	1	Cruzipain (T. cruzi)	0.165	P25779	Training	-0.1	0.266	0.159	0.067	-0.165	0.135	0.157	-0.253	0.606		1	1	1	1	1	1	1	1	1	9
CHEMBL1079162	Clc1ccc(cc1)C(=O)[C@@H]2CCCC[C@H]2C(=O)N[C@@H](CCc3ccccc3)\C=C\S(=O)(=O)c4ccccc4	IC50 (nM)	=	50	1	Cruzipain (T. cruzi)	0.165	P25779	Training	0.221	0.113	0.054	-0.27	-0.299	0.434	0.336	-0.198	-0.398		1	1	1	1	1	1	1	1	1	9
CHEMBL567786	FC(F)CNc1nc(nc2c1ncn2c3cc(F)cc(F)c3)C#N	IC50 (nM)	=	50	1	Cruzipain (T. cruzi)	0.165	P25779	Training	-0.315	0.04	0.079	0.013	0.555	-0.344	-0.381	0.193	-0.249		1	1	1	1	1	1	1	1	1	9
CHEMBL1275672	CC1S\C(=N\N=C\CCSc2ccccc2)\NC1=S	IC50 (nM)	=	60	1	Cruzipain (T. cruzi)	0.165	P25779	Test	-0.169	0.681	0.385	-0.451	-0.288	0.715	0.425	-0.567	0.675		1	1	1	1	1	1	1	1	1	9
CHEMBL89973	C\C(=N/N=C(/N)\S)\c1cc(cc(c1)C(F)(F)F)C(F)(F)F	IC50 (nM)	=	60	1	Cruzipain (T. cruzi)	0.165	P25779	Training	-0.165	0.154	0.068	-0.064	-0.271	0.03	0.055	-0.186	0.411		1	1	1	1	1	1	1	1	1	9
CHEMBL566903	Brc1ccc(Nc2nc(NC3CCCC3)nc(n2)C#N)cc1	IC50 (nM)	=	60	1	Cruzipain (T. cruzi)	0.165	P25779	Training	0.202	0.096	-0.045	0.183	0.984	-0.215	0.066	-0.061	-0.149		1	1	1	1	1	1	1	1	1	9
CHEMBL88734	C\C(=N/N=C(/N)\S)\c1cccc(Br)c1	IC50 (nM)	=	60	1	Cruzipain (T. cruzi)	0.165	P25779	Training	-0.234	0.481	0.257	0.328	0.043	0.132	-0.021	-0.12	0.995		1	1	1	1	1	1	1	1	1	9
CHEMBL329346	NC(=S)N1CCC(=N1)c2ccc(Cl)c(Cl)c2	IC50 (nM)	=	60	1	Cruzipain (T. cruzi)	0.165	P25779	Test	-0.077	-0.186	0.331	0.032	-0.566	0.35	0.113	-0.036	0.396		1	1	1	1	1	1	1	1	1	9
CHEMBL566904	CCNc1nc(nc2c1ncn2c3cccc(Cl)c3)C#N	IC50 (nM)	=	63	1	Cruzipain (T. cruzi)	0.165	P25779	Training	-0.192	0.097	0.134	0.136	0.667	-0.337	-0.388	0.302	-0.177		1	1	1	1	1	1	1	1	1	9
CHEMBL3628937	COCCC(C(=O)COc1c(F)c(F)cc(F)c1F)n2cc(nn2)[C@@](C)(NCc3ccc4ncsc4c3)C(C)C	IC50 (nM)	=	63	1	Cruzipain (T. cruzi)	0.165	P25779	Training	0.401	-0.422	-0.134	-0.375	-0.9	0.082	0.043	0.106	-0.281		1	1	1	1	1	1	1	1	1	9
CHEMBL577764	Nc1nc(nc(n1)N(c2ccccc2)c3ccccc3)C#N	IC50 (nM)	=	70	1	Cruzipain (T. cruzi)	0.165	P25779	Training	-0.399	0.072	0.064	0.486	0.865	-0.356	-0.56	0.267	0.029		1	1	1	1	1	1	1	1	1	9
CHEMBL3613583	NC(=S)N\N=C(/COc1ccc(F)c(Cl)c1)\c2ccc(Br)cc2	IC50 (nM)	=	70	1	Cruzipain (T. cruzi)	0.165	P25779	Test	-0.215	-0.051	0.115	-0.076	-0.347	0.096	-0.244	0.181	0.139		1	1	1	1	1	1	1	1	1	9
CHEMBL91544	CC1CN(N=C1c2ccc(Cl)c(Cl)c2)C(=N)S	IC50 (nM)	=	70	1	Cruzipain (T. cruzi)	0.165	P25779	Training	0.106	-0.247	0.397	-0.126	-0.36	0.464	0.193	-0.055	0.541		1	1	1	1	1	1	1	1	1	9
CHEMBL566905	FC(F)CNc1nc(nc2c1ncn2c3cccc(Cl)c3)C#N	IC50 (nM)	=	71	1	Cruzipain (T. cruzi)	0.165	P25779	Training	-0.307	0.067	0.125	0.05	0.614	-0.333	-0.368	0.27	-0.227		1	1	1	1	1	1	1	1	1	9
CHEMBL3628942	CCCCC(C(=O)COc1c(F)c(F)cc(F)c1F)n2cc(nn2)[C@@](C)(NCc3ccn4nccc4n3)C(C)C	IC50 (nM)	=	75	1	Cruzipain (T. cruzi)	0.165	P25779	Training	0.397	-0.436	0.01	-0.333	-0.88	0.087	0.146	-0.099	-0.453		1	1	1	1	1	1	1	1	1	9
CHEMBL183767	N\C(=N\N=C(/Cc1ccccc1)\c2ccc(Cl)c(Cl)c2)\S	IC50 (nM)	=	80	1	Cruzipain (T. cruzi)	0.165	P25779	Test	-0.28	0.181	0.309	-0.064	-0.241	0.247	-0.197	0.208	0.411		1	1	1	1	1	1	1	1	1	9
CHEMBL91640	FC(F)(F)c1cccc(c1)C2=NN(CC2)C(=N)S	IC50 (nM)	=	80	1	Cruzipain (T. cruzi)	0.165	P25779	Training	-0.077	-0.245	0.213	-0.167	-0.35	0.251	0.165	-0.261	0.469		1	1	1	1	1	1	1	1	1	9
CHEMBL376207	NC(=S)N\N=C(/c1ccccc1)\c2cccc(Br)c2	IC50 (nM)	=	80	1	Cruzipain (T. cruzi)	0.165	P25779	Training	-0.292	-0.073	0.131	0.011	-0.352	0.127	-0.259	0.506	0.284		1	1	1	1	1	1	1	1	1	9
CHEMBL406038	CC1CN(N=C1c2cccc(Br)c2)C(=N)S	IC50 (nM)	=	80	1	Cruzipain (T. cruzi)	0.165	P25779	Training	0.126	-0.223	0.357	-0.081	-0.325	0.503	0.242	-0.14	0.622		1	1	1	1	1	1	1	1	1	9
CHEMBL571295	CCOc1nc(nc(n1)N2CCCCC2)C#N	IC50 (nM)	=	90	1	Cruzipain (T. cruzi)	0.165	P25779	Test	0.669	0.215	-0.02	0.295	1.183	-0.168	0.4	-0.407	-0.083		1	1	1	1	1	1	1	1	1	9
CHEMBL215671	NC(=S)N\N=C\1/CCOc2ccc(Br)cc12	IC50 (nM)	=	110	1	Cruzipain (T. cruzi)	0.165	P25779	Training	-0.066	-0.007	0.129	0.262	-0.243	0.21	0.098	0.058	0.531		1	1	1	1	1	1	1	1	1	9
CHEMBL3628940	COCCC(C(=O)COc1c(F)c(F)cc(F)c1F)n2cc(nn2)[C@@](C)(NCc3ccc4ncsc4c3)C5CCCC5	IC50 (nM)	=	124	1	Cruzipain (T. cruzi)	0.165	P25779	Training	0.462	-0.443	-0.159	-0.397	-0.92	0.189	0.187	0.065	-0.304		1	1	1	1	1	1	1	1	1	9
CHEMBL3628936	CC(C)[C@](C)(NCc1ccc2ncsc2c1)c3cn(nn3)C(CCS(=O)(=O)C)C(=O)COc4c(F)c(F)cc(F)c4F	IC50 (nM)	=	125	1	Cruzipain (T. cruzi)	0.165	P25779	Training	0.313	0.388	0.058	-0.199	-0.196	0.078	0.014	-0.153	-0.17		1	1	1	1	1	1	1	1	1	9
CHEMBL1289553	CC(C)(F)C[C@H](N[C@@H](c1ccc(cc1)c2ccc(cc2)S(=O)(=O)C)C(F)(F)F)C(=O)N[C@@H](CC(F)(F)F)C#N	IC50 (nM)	=	130	1	Cruzipain (T. cruzi)	0.165	P25779	Test	0.083	0.312	-0.108	-0.105	0.367	-0.081	0.235	-0.217	-0.301		1	1	1	1	1	1	1	1	1	9
CHEMBL329128	N\C(=N\N=C\c1oc(cc1)c2cccc(Cl)c2)\S	IC50 (nM)	=	140	1	Cruzipain (T. cruzi)	0.165	P25779	Training	-0.338	0.474	0.122	0.227	0.053	-0.18	-0.337	0.089	0.7		1	1	1	1	1	1	1	1	1	9
CHEMBL330050	C\C(=N/N=C(/N)\S)\c1cccc(c1)C(F)(F)F	IC50 (nM)	=	170	1	Cruzipain (T. cruzi)	0.165	P25779	Training	-0.2	0.319	0.135	0.12	-0.11	0.055	0.044	-0.261	0.686		1	1	1	1	1	1	1	1	1	9
CHEMBL1289441	CC(C)(F)C[C@H](N[C@@H](c1ccc(cc1)c2ccc(cc2)S(=O)(=O)C)C(F)(F)F)C(=O)NCC#N	IC50 (nM)	=	183	1	Cruzipain (T. cruzi)	0.165	P25779	Training	0.095	0.405	-0.121	0.004	0.511	-0.17	0.158	-0.158	-0.234		1	1	1	1	1	1	1	1	1	9
CHEMBL556465	COc1ccc(cc1)c2cc(NC(=O)c3oc(nn3)c4ccccc4N)n[nH]2	IC50 (nM)	=	200	1	Cruzipain (T. cruzi)	0.165	P25779	Test	-0.311	-0.099	-0.004	0.37	-0.393	-0.172	-0.25	0.103	-0.039		1	1	1	1	1	1	1	1	1	9
CHEMBL1276253	CC1S\C(=N\N=C\CCSc2ccc(Cl)cc2)\NC1=O	IC50 (nM)	=	200	1	Cruzipain (T. cruzi)	0.165	P25779	Training	-0.131	0.378	0.287	-0.227	-0.114	0.37	0.303	-0.469	0.24		1	1	1	1	1	1	1	1	1	9
CHEMBL314026	NC(=S)N1CCC(=N1)c2cccc(Br)c2	IC50 (nM)	=	200	1	Cruzipain (T. cruzi)	0.165	P25779	Training	-0.07	-0.157	0.286	0.091	-0.537	0.388	0.16	-0.126	0.472		1	1	1	1	1	1	1	1	1	9
CHEMBL2158133	COc1cc(\C=N\NC(=O)c2onc(n2)c3ccc(Br)cc3)ccc1O	IC50 (nM)	=	200	1	Cruzipain (T. cruzi)	0.165	P25779	Training	-0.28	0.105	0.008	0.175	-0.458	-0.296	-0.455	0.208	-0.154		1	1	1	1	1	1	1	1	1	9
CHEMBL214219	NC(=S)N\N=C\1/CCS(=O)(=O)c2ccc(Br)cc12	IC50 (nM)	=	210	1	Cruzipain (T. cruzi)	0.165	P25779	Test	-0.108	0.861	0.468	0.601	0.155	0.095	-0.009	0.111	0.698		1	1	1	1	1	1	1	1	1	9
CHEMBL3233095	Brc1c(OCC(=O)NCCc2nc3ccccc3[nH]2)ccc4ccccc14	IC50 (nM)	=	210	1	Cruzipain (T. cruzi)	0.165	P25779	Training	-0.1	-0.572	-0.38	-0.318	-0.674	-0.255	-0.234	0.545	-0.444		1	1	1	1	1	1	1	1	1	9
CHEMBL90866	CC\C(=N/N=C(/N)\S)\c1cccc(Cl)c1	IC50 (nM)	=	220	1	Cruzipain (T. cruzi)	0.165	P25779	Training	-0.123	0.411	0.291	0.249	-0.03	0.199	0.116	-0.184	0.878		1	1	1	1	1	1	1	1	1	9
CHEMBL90428	CC1CN(N=C1c2cccc(Cl)c2)C(=N)S	IC50 (nM)	=	230	1	Cruzipain (T. cruzi)	0.165	P25779	Training	0.114	-0.223	0.367	-0.081	-0.325	0.476	0.242	-0.202	0.622		1	1	1	1	1	1	1	1	1	9
CHEMBL567134	CCNc1nc(nc2c1ncn2c3cc(F)cc(F)c3)C#N	IC50 (nM)	=	251	1	Cruzipain (T. cruzi)	0.165	P25779	Test	-0.204	0.068	0.087	0.091	0.604	-0.348	-0.402	0.222	-0.203		1	1	1	1	1	1	1	1	1	9
CHEMBL90197	NC(=S)N1CCC(=N1)c2cccc(Cl)c2	IC50 (nM)	=	270	1	Cruzipain (T. cruzi)	0.165	P25779	Training	-0.081	-0.157	0.298	0.091	-0.537	0.363	0.16	-0.191	0.472		1	1	1	1	1	1	1	1	1	9
CHEMBL90060	N\C(=N\N=C\c1oc(cc1)c2ccc(Br)cc2)\S	IC50 (nM)	=	280	1	Cruzipain (T. cruzi)	0.165	P25779	Training	-0.33	0.477	0.088	0.227	0.058	-0.179	-0.337	0.13	0.7		1	1	1	1	1	1	1	1	1	9
CHEMBL93774	COc1ccccc1c2oc(\C=N\N=C(\N)/S)cc2	IC50 (nM)	=	280	1	Cruzipain (T. cruzi)	0.165	P25779	Training	-0.25	0.423	0.102	0.246	0.021	-0.189	-0.32	0.047	0.668		1	1	1	1	1	1	1	1	1	9
CHEMBL3329518	C\C(=N/Nc1nc(cs1)c2ccc(F)cc2)\c3ccccn3	IC50 (nM)	=	300	1	Cruzipain (T. cruzi)	0.165	P25779	Test	-0.307	-0.046	0.076	-0.305	-0.731	0.041	0.16	0.06	-0.079		1	1	1	1	1	1	1	1	1	9
CHEMBL1173672	FC(F)(F)c1ccc(Cl)c(NC(=O)C(OC(=O)CNC(=O)c2ccccc2)c3ccccc3)c1	IC50 (nM)	=	300	1	Cruzipain (T. cruzi)	0.165	P25779	Training	-0.219	-0.489	-0.135	-0.233	-0.471	0.017	-0.178	0	-0.394		1	1	1	1	1	1	1	1	1	9
CHEMBL327577	N\C(=N\N=C\c1oc(cc1)c2ccc(Cl)cc2)\S	IC50 (nM)	=	300	1	Cruzipain (T. cruzi)	0.165	P25779	Training	-0.338	0.477	0.115	0.227	0.058	-0.18	-0.337	0.069	0.7		1	1	1	1	1	1	1	1	1	9
CHEMBL585873	Fc1cc(F)cc(c1)n2cnc3c(NC4CCCC4)nc(nc23)C#N	IC50 (nM)	=	316	1	Cruzipain (T. cruzi)	0.165	P25779	Training	0.095	-0.007	0.078	-0.021	0.466	-0.263	-0.041	0.174	-0.269		1	1	1	1	1	1	1	1	1	9
CHEMBL90772	FC(F)(F)c1cc(\C=N\NC(=N)S)cc(c1)C(F)(F)F	IC50 (nM)	=	320	1	Cruzipain (T. cruzi)	0.165	P25779	Test	-0.185	-0.064	-0.12	-0.122	0.045	-0.143	-0.047	-0.133	0.413		1	1	1	1	1	1	1	1	1	9
CHEMBL3628592	COCCC(C(=O)COc1c(F)c(F)cc(F)c1F)n2cc(nn2)[C@@](C)(NCc3ccc4ncccc4c3)C(C)C	IC50 (nM)	=	340	1	Cruzipain (T. cruzi)	0.165	P25779	Training	0.378	-0.508	-0.171	-0.353	-0.911	0.134	0.218	-0.043	-0.464		1	1	1	1	1	1	1	1	1	9
CHEMBL600002	CCCCC(C(=O)COc1c(F)c(F)cc(F)c1F)n2cc(nn2)[C@@](C)(NCc3ccc4ncccc4c3)C(C)C	IC50 (nM)	=	370	1	Cruzipain (T. cruzi)	0.165	P25779	Training	0.386	-0.518	-0.176	-0.387	-0.917	0.152	0.319	-0.041	-0.485		1	1	1	1	1	1	1	1	1	9
CHEMBL1290418	CC(C)(C)[C@H](N[C@@H](c1ccc(cc1)c2ccc(cc2)S(=O)(=O)C)C(F)(F)F)C(=O)N[C@@H](Cc3ccccc3)C#N	IC50 (nM)	=	380	1	Cruzipain (T. cruzi)	0.165	P25779	Training	0.248	0.283	-0.095	-0.124	0.334	-0.002	0.108	-0.134	-0.312		1	1	1	1	1	1	1	1	1	9
CHEMBL1276198	CC1S\C(=N\N=C\CCSc2ccccc2)\NC1=O	IC50 (nM)	=	400	1	Cruzipain (T. cruzi)	0.165	P25779	Test	-0.131	0.418	0.298	-0.194	-0.08	0.396	0.349	-0.568	0.293		1	1	1	1	1	1	1	1	1	9
CHEMBL374508	CC(C)C[C@H](NC(=O)[C@H]1O[C@@H]1C(=O)O)C(=O)NCCCCN=C(N)N	IC50 (nM)	=	400	1	Cruzipain (T. cruzi)	0.165	P25779	Training	0.715	-0.196	-0.18	1.321	0.552	0.215	0.984	-0.817	0.52		1	1	1	1	1	1	1	1	1	9
CHEMBL3613582	NC(=S)N\N=C(/COc1ccc(F)cc1)\c2ccc(Br)cc2	IC50 (nM)	=	400	1	Cruzipain (T. cruzi)	0.165	P25779	Training	-0.219	-0.016	0.095	-0.041	-0.306	0.116	-0.225	0.087	0.18		1	1	1	1	1	1	1	1	1	9
CHEMBL3329521	C\C(=N/Nc1nc(cs1)c2ccc(Cl)c(Cl)c2)\c3ccccn3	IC50 (nM)	=	400	1	Cruzipain (T. cruzi)	0.165	P25779	Training	-0.288	-0.083	0.133	-0.329	-0.755	0.008	0.125	0.337	-0.109		1	1	1	1	1	1	1	1	1	9
CHEMBL3329474	CC1SC(=NC1=O)N\N=C\CCCSc2ccccc2	IC50 (nM)	=	400	1	Cruzipain (T. cruzi)	0.165	P25779	Test	0.03	0.157	0.184	-0.227	-0.001	0.411	0.43	-0.578	0.24		1	1	1	1	1	1	1	1	1	9
CHEMBL3329515	C\C(=N/Nc1nc(cs1)c2ccc(C)cc2)\c3ccccn3	IC50 (nM)	=	400	1	Cruzipain (T. cruzi)	0.165	P25779	Training	-0.238	-0.046	0.059	-0.305	-0.731	0.057	0.22	0.098	-0.079		1	1	1	1	1	1	1	1	1	9
CHEMBL1171857	Cc1cc(ccc1[N+](=O)[O-])C(=O)NCC(=O)OC(C(=O)Nc2cc(ccc2Cl)C(F)(F)F)c3ccccc3	IC50 (nM)	=	400	1	Cruzipain (T. cruzi)	0.165	P25779	Training	0.16	-0.413	-0.104	0.069	-0.327	-0.074	-0.207	0.013	-0.216		1	1	1	1	1	1	1	1	1	9
CHEMBL415311	N\C(=N\N=C\c1ccc(Cl)c(Cl)c1)\S	IC50 (nM)	=	460	1	Cruzipain (T. cruzi)	0.165	P25779	Training	-0.296	0.597	0.265	0.328	0.187	-0.055	-0.211	-0.006	0.995		1	1	1	1	1	1	1	1	1	9
CHEMBL3628944	CC(C)[C@](C)(NCc1ccn2nccc2n1)c3cn(nn3)C(CCS(=O)(=O)C)C(=O)COc4c(F)c(F)cc(F)c4F	IC50 (nM)	=	467	1	Cruzipain (T. cruzi)	0.165	P25779	Test	0.302	0.384	0.15	-0.125	-0.179	0.071	0.014	-0.3	-0.314		1	1	1	1	1	1	1	1	1	9
CHEMBL90688	FC(F)(F)c1cccc(\C=N\NC(=N)S)c1	IC50 (nM)	=	480	1	Cruzipain (T. cruzi)	0.165	P25779	Training	-0.231	0.102	-0.054	0.059	0.349	-0.13	-0.081	-0.205	0.704		1	1	1	1	1	1	1	1	1	9
CHEMBL1172972	Clc1ccc(cc1)C(=O)NCC(=O)OCC(=O)c2ccc3OCCOc3c2	IC50 (nM)	=	500	1	Cruzipain (T. cruzi)	0.165	P25779	Training	-0.054	-0.456	-0.317	-0.057	-0.474	-0.092	-0.05	-0.065	-0.29		1	1	1	1	1	1	1	1	1	9
CHEMBL564546	Cc1ccc(cc1)c2cc(NC(=O)c3oc(nn3)c4ccccc4N)n[nH]2	IC50 (nM)	=	500	1	Cruzipain (T. cruzi)	0.165	P25779	Training	-0.33	-0.084	-0.016	0.362	-0.386	-0.157	-0.21	0.107	-0.044		1	1	1	1	1	1	1	1	1	9
CHEMBL1288521	CC(C)(F)C[C@H](N[C@@H](c1ccc(cc1)c2ccc(cc2)S(=O)(=O)C)C(F)(F)F)C(=O)N[C@@H](CCc3ccccc3)C#N	IC50 (nM)	=	510	1	Cruzipain (T. cruzi)	0.165	P25779	Test	0.091	0.283	-0.114	-0.158	0.345	-0.048	0.149	-0.149	-0.333		1	1	1	1	1	1	1	1	1	9
CHEMBL3233119	COc1ccc2[nH]c(CCNC(=O)COc3ccc4ccccc4c3Br)nc2c1	IC50 (nM)	=	540	1	Cruzipain (T. cruzi)	0.165	P25779	Training	-0.043	-0.575	-0.36	-0.306	-0.69	-0.267	-0.241	0.554	-0.436		1	1	1	1	1	1	1	1	1	9
CHEMBL3628591	CC(C)[C@](C)(NCc1ccc2ncccc2c1)c3cn(nn3)C(CCS(=O)(=O)C)C(=O)COc4c(F)c(F)cc(F)c4F	IC50 (nM)	=	560	1	Cruzipain (T. cruzi)	0.165	P25779	Training	0.294	0.321	0.034	-0.182	-0.206	0.111	0.176	-0.257	-0.348		1	1	1	1	1	1	1	1	1	9
CHEMBL90867	COc1ccc2ccccc2c1\C=N\N=C(\N)/S	IC50 (nM)	=	560	1	Cruzipain (T. cruzi)	0.165	P25779	Training	-0.25	0.307	0.069	0.146	-0.087	-0.109	-0.3	0.289	0.652		1	1	1	1	1	1	1	1	1	9
CHEMBL421363	N\C(=N\N=C\c1cc(Cl)cc(Cl)c1)\S	IC50 (nM)	=	560	1	Cruzipain (T. cruzi)	0.165	P25779	Test	-0.296	0.607	0.278	0.328	0.186	-0.04	-0.211	-0.003	0.995		1	1	1	1	1	1	1	1	1	9
CHEMBL3233118	Clc1ccc2[nH]c(CCNC(=O)COc3ccc4ccccc4c3Br)nc2c1	IC50 (nM)	=	600	1	Cruzipain (T. cruzi)	0.165	P25779	Training	-0.1	-0.578	-0.338	-0.337	-0.696	-0.26	-0.25	0.624	-0.455		1	1	1	1	1	1	1	1	1	9
CHEMBL3613569	NC(=S)N\N=C(\COc1ccc(Br)cc1)/c2ccc(cc2)c3ccccc3	IC50 (nM)	=	600	1	Cruzipain (T. cruzi)	0.165	P25779	Training	-0.261	-0.128	-0.055	-0.19	-0.431	0.019	-0.324	0.373	0.007		1	1	1	1	1	1	1	1	1	9
CHEMBL2042801	COc1ccc2cc(O)c(cc2c1)C(=O)N\N=C\c3c(O)ccc4ccccc34	IC50 (nM)	=	600	1	Cruzipain (T. cruzi)	0.165	P25779	Training	-0.315	-0.456	-0.272	0.014	-0.681	-0.275	-0.489	0.684	-0.248		1	1	1	1	1	1	1	1	1	9
CHEMBL3233120	Cc1ccc2[nH]c(CCNC(=O)COc3ccc4ccccc4c3Br)nc2c1	IC50 (nM)	=	620	1	Cruzipain (T. cruzi)	0.165	P25779	Test	-0.054	-0.578	-0.388	-0.337	-0.696	-0.251	-0.202	0.568	-0.455		1	1	1	1	1	1	1	1	1	9
CHEMBL1172971	Cc1ccccc1OCC(=O)NCC(=O)OCC(=O)c2ccc3ccccc3c2	IC50 (nM)	=	700	1	Cruzipain (T. cruzi)	0.165	P25779	Training	-0.085	-0.4	-0.443	-0.161	-0.484	-0.123	-0.114	0.014	-0.351		1	1	1	1	1	1	1	1	1	9
CHEMBL1173692	FC(F)(F)c1cc(Cl)ccc1NC(=O)C(OC(=O)CNC(=O)c2ccc(Cl)cc2)c3ccccc3	IC50 (nM)	=	700	1	Cruzipain (T. cruzi)	0.165	P25779	Training	-0.215	-0.497	-0.136	-0.25	-0.495	0.008	-0.192	0.051	-0.404		1	1	1	1	1	1	1	1	1	9
CHEMBL567161	CCNc1nc(Nc2ccccc2)nc(n1)C#N	IC50 (nM)	=	710	1	Cruzipain (T. cruzi)	0.165	P25779	Training	-0.154	0.243	-0.033	0.412	1.295	-0.297	-0.321	-0.147	-0.015		1	1	1	1	1	1	1	1	1	9
CHEMBL566069	N#Cc1nc(NC2CCCC2)nc(Nc3ccccc3)n1	IC50 (nM)	=	710	1	Cruzipain (T. cruzi)	0.165	P25779	Test	0.206	0.127	-0.038	0.232	1.054	-0.204	0.099	-0.189	-0.12		1	1	1	1	1	1	1	1	1	9
CHEMBL3627733	C[C@](NCc1ccc2occc2c1)(C3CCCC3)c4cn(nn4)C(CCS(=O)(=O)C)C(=O)COc5c(F)c(F)cc(F)c5F	IC50 (nM)	=	790	1	Cruzipain (T. cruzi)	0.165	P25779	Training	0.359	0.28	0.015	-0.226	-0.248	0.14	0.149	-0.24	-0.374		1	1	1	1	1	1	1	1	1	9
CHEMBL576847	CCCNc1nc(Nc2ccccc2)nc(n1)C#N	IC50 (nM)	=	790	1	Cruzipain (T. cruzi)	0.165	P25779	Training	0.03	0.227	-0.027	0.346	1.266	-0.288	-0.202	-0.149	-0.054		1	1	1	1	1	1	1	1	1	9
CHEMBL212718	Brc1ccc2CCC=C(C(=O)C=C)c2c1	IC50 (nM)	=	800	1	Cruzipain (T. cruzi)	0.165	P25779	Training	-0.016	-0.738	-0.746	-0.522	-1.018	0.828	0.784	-0.035	-0.564		1	1	1	1	1	1	1	1	1	9
CHEMBL1173694	Brc1ccccc1OCC(=O)NCCc2nc3ccccc3[nH]2	IC50 (nM)	=	800	1	Cruzipain (T. cruzi)	0.165	P25779	Test	-0.035	-0.529	-0.264	-0.226	-0.537	-0.171	-0.136	0.1	-0.39		1	1	1	1	1	1	1	1	1	9
CHEMBL550751	Nc1ccccc1c2oc(nn2)C(=O)Nc3cc([nH]n3)c4ccccc4	IC50 (nM)	=	800	1	Cruzipain (T. cruzi)	0.165	P25779	Training	-0.388	-0.059	0.015	0.409	-0.355	-0.158	-0.243	0.076	-0.017		1	1	1	1	1	1	1	1	1	9
CHEMBL3233088	Brc1cccc(OCC(=O)NCCc2nc3ccccc3[nH]2)c1	IC50 (nM)	=	800	1	Cruzipain (T. cruzi)	0.165	P25779	Training	-0.035	-0.526	-0.284	-0.226	-0.53	-0.183	-0.136	0.081	-0.39		1	1	1	1	1	1	1	1	1	9
CHEMBL213224	NC(=S)N\N=C\1/CCS(=O)(=O)c2c(Br)cc(Br)cc12	IC50 (nM)	=	820	1	Cruzipain (T. cruzi)	0.165	P25779	Training	-0.1	0.801	0.6	0.525	0.1	0.147	-0.04	0.391	0.622		1	1	1	1	1	1	1	1	1	9
CHEMBL373586	CC\C(=N/NC(=S)N)\c1cccc(c1)[N+](=O)[O-]	IC50 (nM)	=	860	1	Cruzipain (T. cruzi)	0.165	P25779	Test	0.631	0.133	0.112	0.932	0.12	-0.011	0.017	-0.208	0.888		1	1	1	1	1	1	1	1	1	9
CHEMBL3628941	CC(C)[C@](C)(NCc1ccc2occc2c1)c3cn(nn3)C(CCS(=O)(=O)C)C(=O)COc4c(F)c(F)cc(F)c4F	IC50 (nM)	=	880	1	Cruzipain (T. cruzi)	0.165	P25779	Training	0.302	0.331	0.037	-0.196	-0.206	0.071	0.014	-0.225	-0.356		1	1	1	1	1	1	1	1	1	9
CHEMBL566691	CC(C)Nc1nc(Nc2ccccc2)nc(n1)C#N	IC50 (nM)	=	890	1	Cruzipain (T. cruzi)	0.165	P25779	Training	0.057	0.213	-0.016	0.346	1.231	-0.278	-0.202	-0.148	-0.054		1	1	1	1	1	1	1	1	1	9
CHEMBL566067	CCCCNc1nc(Nc2ccccc2)nc(n1)C#N	IC50 (nM)	=	890	1	Cruzipain (T. cruzi)	0.165	P25779	Training	0.145	0.213	-0.027	0.286	1.24	-0.279	-0.093	-0.155	-0.089		1	1	1	1	1	1	1	1	1	9
CHEMBL567135	N#Cc1nc(NCC2CC2)nc(Nc3ccccc3)n1	IC50 (nM)	=	890	1	Cruzipain (T. cruzi)	0.165	P25779	Test	0.194	0.141	-0.074	0.286	1.078	-0.236	0.007	-0.2	-0.089		1	1	1	1	1	1	1	1	1	9
CHEMBL567137	OCCCCNc1nc(Nc2ccccc2)nc(n1)C#N	IC50 (nM)	=	890	1	Cruzipain (T. cruzi)	0.165	P25779	Training	0.156	0.207	-0.032	0.559	1.222	-0.275	-0.088	-0.164	0.072		1	1	1	1	1	1	1	1	1	9
CHEMBL565866	CC(C)CNc1nc(Nc2ccccc2)nc(n1)C#N	IC50 (nM)	=	890	1	Cruzipain (T. cruzi)	0.165	P25779	Training	0.348	0.199	-0.03	0.286	1.209	-0.268	-0.093	-0.16	-0.089		1	1	1	1	1	1	1	1	1	9
CHEMBL1172021	COc1ccc(Cl)cc1NC(=O)COC(=O)C(CC(C)C)N2C(=O)C3CC=CCC3C2=O	IC50 (nM)	=	1000	-1	Cruzipain (T. cruzi)	0.165	P25779	Training	0.501	-0.538	-0.053	-0.067	-0.569	0.647	0.759	-0.579	-0.296		1	1	1	1	1	1	1	1	1	9
CHEMBL560043	Nc1ccccc1c2oc(nn2)C(=O)Nc3cc([nH]n3)c4cccs4	IC50 (nM)	=	1000	-1	Cruzipain (T. cruzi)	0.165	P25779	Test	-0.368	0.085	0.069	0.459	-0.329	-0.104	-0.226	0.107	0.327		1	1	1	1	1	1	1	1	1	9
CHEMBL90475	Clc1cccc(NC(=S)N2CCC(=N2)c3cccc(Br)c3)c1	IC50 (nM)	=	1000	-1	Cruzipain (T. cruzi)	0.165	P25779	Training	-0.142	-0.337	0.43	-0.613	-0.821	0.385	-0.117	0.12	-0.156		1	1	1	1	1	1	1	1	1	9
CHEMBL1079067	O=C(N[C@@H](CCc1ccccc1)\C=C\S(=O)(=O)c2ccccc2)c3onc(c3)c4cccnc4	IC50 (nM)	=	1000	-1	Cruzipain (T. cruzi)	0.165	P25779	Training	-0.093	0.361	0.183	-0.056	-0.176	0.229	0.221	-0.175	-0.269		1	1	1	1	1	1	1	1	1	9
CHEMBL1078779	Cc1nc(sc1C(=O)N[C@@H](CCc2ccccc2)\C=C\S(=O)(=O)c3ccccc3)c4cnccn4	IC50 (nM)	=	1000	-1	Cruzipain (T. cruzi)	0.165	P25779	Training	-0.047	0.553	0.256	-0.042	-0.176	0.308	0.14	-0.057	-0.037		1	1	1	1	1	1	1	1	1	9
CHEMBL119370	NC(=S)\N=N\c1c(O)[nH]c2ccc(I)cc12	IC50 (nM)	=	1000	-1	Cruzipain (T. cruzi)	0.165	P25779	Test	-0.219	0.885	0.456	0.87	0.335	-0.346	-0.454	0.619	0.889		1	1	1	1	1	1	1	1	1	9
CHEMBL3628932	CCCCC(C(=O)COc1c(F)c(F)cc(F)c1F)n2cc(nn2)[C@@](C)(NCc3ccncc3)C(C)C	IC50 (nM)	=	1100	-1	Cruzipain (T. cruzi)	0.165	P25779	Training	0.489	-0.477	-0.117	-0.338	-0.889	0.271	0.63	-0.308	-0.455		1	1	1	1	1	1	1	1	1	9
CHEMBL2402103	FC(F)(F)c1ccc(cc1)c2nc(NC(=O)Nc3ccc(Cl)cc3)cs2	IC50 (nM)	=	1200	-1	Cruzipain (T. cruzi)	0.165	P25779	Training	-0.242	-0.504	-0.055	-0.367	-0.304	-0.386	-0.496	0.529	-0.17		1	1	1	1	1	1	1	1	1	9
CHEMBL385682	NC(=S)N\N=C\1/CCCc2c(Br)cccc12	IC50 (nM)	=	1200	-1	Cruzipain (T. cruzi)	0.165	P25779	Training	0.03	-0.032	0.015	0.172	-0.308	0.334	0.298	0.128	0.478		1	1	1	1	1	1	1	1	1	9
CHEMBL567354	CNc1nc(Nc2ccccc2)nc(n1)C#N	IC50 (nM)	=	1260	-1	Cruzipain (T. cruzi)	0.165	P25779	Test	-0.269	0.262	-0.052	0.486	1.329	-0.307	-0.453	-0.152	0.029		1	1	1	1	1	1	1	1	1	9
CHEMBL2409542	C\C(=N/Nc1nc(cs1)c2ccccc2)\c3ccccn3	IC50 (nM)	=	1300	-1	Cruzipain (T. cruzi)	0.165	P25779	Training	-0.311	-0.014	0.099	-0.279	-0.711	0.071	0.197	0.046	-0.047		1	1	1	1	1	1	1	1	1	9
CHEMBL3329513	[O-][N+](=O)c1cccc(c1)c2csc(N\N=C\c3ccccn3)n2	IC50 (nM)	=	1300	-1	Cruzipain (T. cruzi)	0.165	P25779	Training	0.252	0.073	0.07	0.278	-0.28	-0.268	-0.02	0.126	0.248		1	1	1	1	1	1	1	1	1	9
CHEMBL91844	N\C(=N\N=C\c1cccc(Br)c1)\S	IC50 (nM)	=	1300	-1	Cruzipain (T. cruzi)	0.165	P25779	Training	-0.303	0.692	0.212	0.418	0.272	-0.024	-0.176	-0.112	1.129		1	1	1	1	1	1	1	1	1	9
CHEMBL3628590	CCCCC(C(=O)COc1c(F)c(F)cc(F)c1F)n2cc(nn2)[C@@](C)(NC(=O)c3ccc4ncccc4c3)C(C)C	IC50 (nM)	=	1350	-1	Cruzipain (T. cruzi)	0.165	P25779	Test	0.29	-0.54	-0.087	-0.282	-0.744	0.181	0.307	-0.051	-0.423		1	1	1	1	1	1	1	1	1	9
CHEMBL378621	CC(=O)C1=CCCc2ccccc12	IC50 (nM)	=	1360	-1	Cruzipain (T. cruzi)	0.165	P25779	Training	-0.035	-0.738	-0.783	-0.472	-0.991	0.586	0.689	-0.159	-0.535		1	1	1	1	1	1	1	1	1	9
CHEMBL91347	CCCCCC\N=C(/S)\N1CCC(=N1)c2cccc(Br)c2	IC50 (nM)	=	1400	-1	Cruzipain (T. cruzi)	0.165	P25779	Training	0.501	-0.37	0.461	-0.596	-0.676	0.493	0.589	-0.242	0.099		1	1	1	1	1	1	1	1	1	9
CHEMBL578161	N#Cc1nc(NC2CCCCC2)nc(Nc3ccccc3)n1	IC50 (nM)	=	1410	-1	Cruzipain (T. cruzi)	0.165	P25779	Training	0.309	0.116	-0.039	0.183	1.032	-0.189	0.184	-0.194	-0.149		1	1	1	1	1	1	1	1	1	9
CHEMBL567769	OCCNc1nc(Nc2ccccc2)nc(n1)C#N	IC50 (nM)	=	1580	-1	Cruzipain (T. cruzi)	0.165	P25779	Test	-0.112	0.28	-0.028	0.707	1.274	-0.293	-0.305	-0.152	0.159		1	1	1	1	1	1	1	1	1	9
CHEMBL420616	CC\C(=N/N=C(\S)/Nc1ccc(cc1)C(F)(F)F)\c2cccc(Br)c2	IC50 (nM)	=	1600	-1	Cruzipain (T. cruzi)	0.165	P25779	Training	-0.154	-0.028	0.34	-0.546	-0.54	0.173	-0.099	0.031	0.015		1	1	1	1	1	1	1	1	1	9
CHEMBL3233083	Ic1ccccc1OCC(=O)NCCc2nc3ccccc3[nH]2	IC50 (nM)	=	1600	-1	Cruzipain (T. cruzi)	0.165	P25779	Training	0.003	-0.529	-0.226	-0.226	-0.537	-0.15	-0.136	0.239	-0.39		1	1	1	1	1	1	1	1	1	9
CHEMBL90354	FC(F)(F)c1cccc(NC(=S)N2CCC(=N2)c3cccc(Cl)c3)c1	IC50 (nM)	=	1700	-1	Cruzipain (T. cruzi)	0.165	P25779	Training	-0.131	-0.376	0.325	-0.641	-0.855	0.304	-0.064	-0.007	-0.228		1	1	1	1	1	1	1	1	1	9
CHEMBL2402107	CCOC(=O)c1ccc(NC(=S)NC(=O)c2ccc(Cl)c(Cl)c2)cc1	IC50 (nM)	=	1900	-1	Cruzipain (T. cruzi)	0.165	P25779	Test	-0.188	-0.738	0.008	-0.206	-0.124	0	-0.145	0.191	0.027		1	1	1	1	1	1	1	1	1	9
CHEMBL90181	C\C(=N/N=C(/N)\S)\c1ccc(Cl)s1	IC50 (nM)	=	1900	-1	Cruzipain (T. cruzi)	0.165	P25779	Training	-0.2	0.823	0.453	0.418	0.118	0.242	0.027	-0.138	1.733		1	1	1	1	1	1	1	1	1	9
CHEMBL549616	Nc1ccccc1c2oc(nn2)C(=O)NCc3csc(n3)c4cccs4	IC50 (nM)	=	2000	-1	Cruzipain (T. cruzi)	0.165	P25779	Training	-0.265	0.261	0.002	0.302	-0.409	-0.344	-0.516	0.589	0.525		1	1	1	1	1	1	1	1	1	9
CHEMBL551901	Nc1ccccc1c2oc(nn2)C(=O)Nc3ccc4oc5CCCCc5c4c3	IC50 (nM)	=	2000	-1	Cruzipain (T. cruzi)	0.165	P25779	Training	-0.1	-0.267	-0.139	0.223	-0.588	-0.303	-0.246	0.507	-0.125		1	1	1	1	1	1	1	1	1	9
CHEMBL1078855	O=C(N[C@@H](CCc1ccccc1)\C=C\S(=O)(=O)c2ccccc2)c3onc(c3)c4ccccc4	IC50 (nM)	=	2000	-1	Cruzipain (T. cruzi)	0.165	P25779	Test	-0.097	0.358	0.176	-0.179	-0.192	0.156	-0.165	-0.031	-0.342		1	1	1	1	1	1	1	1	1	9
CHEMBL1078778	Cc1nc(sc1C(=O)N[C@@H](CCc2ccccc2)\C=C\S(=O)(=O)c3ccccc3)c4cccnc4	IC50 (nM)	=	2000	-1	Cruzipain (T. cruzi)	0.165	P25779	Training	-0.051	0.443	0.222	-0.161	-0.192	0.327	0.234	-0.057	-0.108		1	1	1	1	1	1	1	1	1	9
CHEMBL556466	CC(C)(C)c1cc(NC(=O)c2oc(nn2)c3ccccc3N)n[nH]1	IC50 (nM)	=	2000	-1	Cruzipain (T. cruzi)	0.165	P25779	Training	0.237	-0.02	0.032	0.513	-0.319	-0.029	0.207	-0.158	0.045		1	1	1	1	1	1	1	1	1	9
CHEMBL454688	CC(C)C[C@@H]1N[C@H](CCCCC[C@H](NC1=O)\C=C\S(=O)(=O)c2ccccc2)C(=O)Nc3ccccc3	IC50 (nM)	=	2000	-1	Cruzipain (T. cruzi)	0.165	P25779	Training	0.57	0.301	0.211	-0.103	-0.152	0.378	0.556	-0.361	-0.298		1	1	1	1	1	1	1	1	1	9
CHEMBL324722	COc1cccc(CN2C(=O)C(=O)c3cc(C)ccc23)c1	IC50 (nM)	=	2000	-1	Cruzipain (T. cruzi)	0.165	P25779	Test	-0.108	-0.332	-0.122	-0.307	-0.795	0.097	-0.195	0.156	-0.437		1	1	1	1	1	1	1	1	1	9
CHEMBL3828526	CCOC(=O)c1c2CCCCc2sc1\N=C\3/SC=C(N3CC=C)c4ccccc4	IC50 (nM)	=	2400	-1	Cruzipain (T. cruzi)	0.165	P25779	Training	0.252	-0.622	0.366	-0.536	-0.737	0.943	0.515	0.211	-0.084		1	1	1	1	1	1	1	1	1	9
CHEMBL3233089	Brc1ccc(OCC(=O)NCCc2nc3ccccc3[nH]2)cc1	IC50 (nM)	=	2700	-1	Cruzipain (T. cruzi)	0.165	P25779	Training	-0.035	-0.526	-0.295	-0.226	-0.528	-0.188	-0.136	0.07	-0.39		1	1	1	1	1	1	1	1	1	9
CHEMBL90808	Cn1c(\C=N\N=C(\N)/S)cc2ccccc12	IC50 (nM)	=	2800	-1	Cruzipain (T. cruzi)	0.165	P25779	Training	-0.238	0.4	0.234	0.206	-0.033	-0.103	-0.239	0.044	0.791		1	1	1	1	1	1	1	1	1	9
CHEMBL117767	Cc1ccc2N(Cc3ccccc3c4ccccc4)C(=O)C(=O)c2c1	IC50 (nM)	=	2800	-1	Cruzipain (T. cruzi)	0.165	P25779	Test	-0.234	-0.384	-0.201	-0.45	-0.845	0.054	-0.312	0.455	-0.522		1	1	1	1	1	1	1	1	1	9
CHEMBL94235	N\C(=N\N=C\c1cccn1S(=O)(=O)c2ccccc2)\S	IC50 (nM)	=	2800	-1	Cruzipain (T. cruzi)	0.165	P25779	Training	-0.311	1.103	1.119	0.484	0.402	-0.377	-0.402	0.054	0.803		1	1	1	1	1	1	1	1	1	9
CHEMBL3628945	COCCC(C(=O)COc1c(F)c(F)cc(F)c1F)n2cc(nn2)[C@@](C)(NCc3ccn4nccc4n3)C5CCCC5	IC50 (nM)	=	2820	-1	Cruzipain (T. cruzi)	0.165	P25779	Training	0.451	-0.447	-0.019	-0.323	-0.894	0.176	0.187	-0.13	-0.447		1	1	1	1	1	1	1	1	1	9
CHEMBL118355	Cc1cc(Cl)cc2c(\N=N\C(=N)S)c(O)[nH]c12	IC50 (nM)	=	3000	-1	Cruzipain (T. cruzi)	0.165	P25779	Training	-0.211	0.752	0.422	0.663	0.622	-0.358	-0.423	0.428	1.005		1	1	1	1	1	1	1	1	1	9
CHEMBL181902	N\C(=N\N=C(/C1CCCCC1)\c2ccc(Cl)c(Cl)c2)\S	IC50 (nM)	=	3000	-1	Cruzipain (T. cruzi)	0.165	P25779	Test	0.401	0.16	0.305	-0.025	-0.273	0.498	0.554	-0.072	0.47		1	1	1	1	1	1	1	1	1	9
CHEMBL2402109	O=C(NC(=S)Nc1ncccc1OCc2ccccc2)c3cccn3S(=O)(=O)c4ccccc4	IC50 (nM)	=	3000	-1	Cruzipain (T. cruzi)	0.165	P25779	Training	-0.273	0.395	0.98	-0.098	0.199	-0.184	-0.057	0.038	0.004		1	1	1	1	1	1	1	1	1	9
CHEMBL64391	CCC(C)N1N=CN(C1=O)c2ccc(cc2)N3CCN(CC3)c4ccc(OCC5COC(Cn6cncn6)(O5)c7ccc(Cl)cc7Cl)cc4	IC50 (nM)	=	3000	-1	Cruzipain (T. cruzi)	0.165	P25779	Training	0.309	-0.524	0.308	-0.472	-0.84	0.092	0.014	0.009	-0.535		1	1	1	1	1	1	1	1	1	9
CHEMBL561904	COc1ccc(NC(=O)c2oc(nn2)c3ccccc3N)c(OC)c1	IC50 (nM)	=	3000	-1	Cruzipain (T. cruzi)	0.165	P25779	Training	-0.208	-0.116	0.023	0.351	-0.429	-0.383	-0.537	0.336	-0.051		1	1	1	1	1	1	1	1	1	9
CHEMBL3233091	O=C(COc1ccc2ccccc2c1)NCCc3nc4ccccc4[nH]3	IC50 (nM)	=	3000	-1	Cruzipain (T. cruzi)	0.165	P25779	Test	-0.108	-0.56	-0.395	-0.298	-0.637	-0.257	-0.217	0.257	-0.432		1	1	1	1	1	1	1	1	1	9
CHEMBL3233082	Clc1ccccc1OCC(=O)NCCc2nc3ccccc3[nH]2	IC50 (nM)	=	3000	-1	Cruzipain (T. cruzi)	0.165	P25779	Training	-0.043	-0.529	-0.234	-0.226	-0.537	-0.182	-0.136	0.037	-0.39		1	1	1	1	1	1	1	1	1	9
CHEMBL562581	Nc1ccccc1c2oc(nn2)C(=O)Nc3nc(cs3)c4ccc(Cl)cc4	IC50 (nM)	=	3000	-1	Cruzipain (T. cruzi)	0.165	P25779	Training	-0.372	-0.068	0.14	0.259	-0.316	-0.394	-0.607	0.65	0.186		1	1	1	1	1	1	1	1	1	9
CHEMBL1173691	Cc1onc(NC(=O)COC(=O)C(Cc2c[nH]c3ccccc23)NC(=O)c4ccc(F)cc4)c1	IC50 (nM)	=	3000	-1	Cruzipain (T. cruzi)	0.165	P25779	Training	-0.146	-0.397	-0.162	0.057	-0.372	0.003	-0.163	-0.031	-0.223		1	1	1	1	1	1	1	1	1	9
CHEMBL2402102	Cn1nc(cc1c2ccc(NC(=O)Nc3cccc(c3)C(F)(F)F)s2)C(F)(F)F	IC50 (nM)	=	3100	-1	Cruzipain (T. cruzi)	0.165	P25779	Test	-0.158	-0.619	-0.002	-0.402	-0.47	-0.335	-0.38	0.369	-0.223		1	1	1	1	1	1	1	1	1	9
CHEMBL333137	NC(=S)\N=N\c1c(O)[nH]c2ccccc12	IC50 (nM)	=	3500	-1	Cruzipain (T. cruzi)	0.165	P25779	Training	-0.288	0.969	0.377	0.985	0.411	-0.346	-0.439	0.179	0.998		1	1	1	1	1	1	1	1	1	9
CHEMBL3628935	CCCCC(C(=O)COc1c(F)c(F)cc(F)c1F)n2cc(nn2)[C@@](C)(NC(=O)c3ccc4ncsc4c3)C(C)C	IC50 (nM)	=	3590	-1	Cruzipain (T. cruzi)	0.165	P25779	Training	0.313	-0.447	-0.042	-0.302	-0.735	0.145	0.141	0.089	-0.243		1	1	1	1	1	1	1	1	1	9
CHEMBL89990	C\C(=N/N=C(/N)\S)\c1ccc(Br)s1	IC50 (nM)	=	3800	-1	Cruzipain (T. cruzi)	0.165	P25779	Training	-0.177	0.823	0.424	0.418	0.118	0.266	0.027	-0.069	1.733		1	1	1	1	1	1	1	1	1	9
CHEMBL90819	C\C(=N/N=C(/N)\S)\c1ccccc1Br	IC50 (nM)	=	3900	-1	Cruzipain (T. cruzi)	0.165	P25779	Test	-0.234	0.461	0.31	0.328	0.017	0.178	-0.021	-0.066	0.995		1	1	1	1	1	1	1	1	1	9
CHEMBL308954	Cc1cc(cc(C)c1Oc2nc(Nc3ccc(cc3)C#N)nc(N)c2Br)C#N	IC50 (nM)	=	4000	-1	Cruzipain (T. cruzi)	0.165	P25779	Training	-0.273	-0.738	-0.299	0.571	1.101	-0.297	-0.374	0.212	0.079		1	1	1	1	1	1	1	1	1	9
CHEMBL563023	Nc1ccccc1c2oc(nn2)C(=O)Nc3nnc(s3)c4ccc(Cl)cc4	IC50 (nM)	=	4000	-1	Cruzipain (T. cruzi)	0.165	P25779	Training	-0.372	0.112	0.232	0.362	-0.238	-0.395	-0.607	0.592	0.247		1	1	1	1	1	1	1	1	1	9
CHEMBL1346687	Cc1ccccc1OCC(=O)NCCc2nc3ccccc3[nH]2	IC50 (nM)	=	4100	-1	Cruzipain (T. cruzi)	0.165	P25779	Training	0.015	-0.529	-0.302	-0.226	-0.537	-0.172	-0.078	-0.028	-0.39		1	1	1	1	1	1	1	1	1	9
CHEMBL3329520	C\C(=N/Nc1nc(cs1)c2ccc(Cl)cc2Cl)\c3ccccn3	IC50 (nM)	=	4800	-1	Cruzipain (T. cruzi)	0.165	P25779	Test	-0.288	-0.086	0.151	-0.329	-0.759	0.005	0.125	0.381	-0.109		1	1	1	1	1	1	1	1	1	9
CHEMBL108700	C\C(=N/N=C(\S)/N1CCCCC1)\c2cccc(Br)c2	IC50 (nM)	=	5000	-1	Cruzipain (T. cruzi)	0.165	P25779	Training	0.485	0.023	0.482	-0.569	-0.61	0.371	0.433	-0.253	0.189		1	1	1	1	1	1	1	1	1	9
CHEMBL109619	CCN(CC)\C(=N\N=C(/C)\c1cccc(Br)c1)\S	IC50 (nM)	=	5000	-1	Cruzipain (T. cruzi)	0.165	P25779	Training	0.306	0.073	0.502	-0.554	-0.576	0.318	0.245	-0.217	0.241		1	1	1	1	1	1	1	1	1	9
CHEMBL108101	C\C(=N\N=C(\N)/S)\c1cccc(c1)\C(=N\N=C(\N)/S)\C	IC50 (nM)	=	5000	-1	Cruzipain (T. cruzi)	0.165	P25779	Training	-0.231	0.617	0.354	0.798	0.148	0.194	0.219	-0.297	1.695		1	1	1	1	1	1	1	1	1	9
CHEMBL323975	C\C(=N/N=C(/N)\S)\c1ccc(cc1)c2ccccc2	IC50 (nM)	=	5000	-1	Cruzipain (T. cruzi)	0.165	P25779	Test	-0.303	0.266	0.04	0.018	-0.143	-0.008	-0.217	0.106	0.534		1	1	1	1	1	1	1	1	1	9
CHEMBL1078981	O=C(N[C@@H](CCc1ccccc1)\C=C\S(=O)(=O)c2ccccc2)c3onc(c3)c4ccncc4	IC50 (nM)	=	5000	-1	Cruzipain (T. cruzi)	0.165	P25779	Training	-0.093	0.365	0.18	-0.056	-0.182	0.231	0.221	-0.175	-0.269		1	1	1	1	1	1	1	1	1	9
CHEMBL326220	CN1CCN(CC1)\C(=N\N=C(/C)\c2cccc(Br)c2)\S	IC50 (nM)	=	5000	-1	Cruzipain (T. cruzi)	0.165	P25779	Training	0.711	0.012	0.523	-0.574	-0.626	0.373	0.255	-0.273	0.147		1	1	1	1	1	1	1	1	1	9
CHEMBL3233090	O=C(COc1cccc2ccccc12)NCCc3nc4ccccc4[nH]3	IC50 (nM)	=	5200	-1	Cruzipain (T. cruzi)	0.165	P25779	Training	-0.108	-0.563	-0.379	-0.298	-0.647	-0.251	-0.217	0.289	-0.432		1	1	1	1	1	1	1	1	1	9
CHEMBL3233081	Fc1ccccc1OCC(=O)NCCc2nc3ccccc3[nH]2	IC50 (nM)	=	5300	-1	Cruzipain (T. cruzi)	0.165	P25779	Test	-0.054	-0.529	-0.286	-0.226	-0.537	-0.199	-0.136	-0.064	-0.39		1	1	1	1	1	1	1	1	1	9
CHEMBL1085699	COC(=O)C1=C(C)NC(=C(C1c2cccc(c2)[N+](=O)[O-])C(=O)OCCN3CCN(CC3)C(c4ccccc4)c5ccccc5)C	IC50 (nM)	=	6000	-1	Cruzipain (T. cruzi)	0.165	P25779	Training	0.531	-0.659	-0.237	-0.196	-0.718	1.093	0.349	-0.312	-0.372		1	1	1	1	1	1	1	1	1	9
CHEMBL550771	Nc1ccccc1c2oc(nn2)C(=O)NCc3cccc4nsnc34	IC50 (nM)	=	6000	-1	Cruzipain (T. cruzi)	0.165	P25779	Training	-0.28	0.163	0.089	0.459	-0.391	-0.343	-0.509	0.425	0.327		1	1	1	1	1	1	1	1	1	9
CHEMBL563328	Nc1ccccc1c2oc(nn2)C(=O)NCc3ccc(Oc4ccccc4)cc3	IC50 (nM)	=	6000	-1	Cruzipain (T. cruzi)	0.165	P25779	Training	-0.307	-0.207	-0.142	0.136	-0.49	-0.382	-0.537	0.353	-0.177		1	1	1	1	1	1	1	1	1	9
CHEMBL333067	Clc1ccc(CN2C(=O)C(=O)c3cc(Cl)ccc23)cc1	IC50 (nM)	=	6000	-1	Cruzipain (T. cruzi)	0.165	P25779	Test	-0.234	-0.324	-0.049	-0.351	-0.794	0.118	-0.269	0.266	-0.463		1	1	1	1	1	1	1	1	1	9
CHEMBL1079068	O=C(N[C@@H](CCc1ccccc1)\C=C\S(=O)(=O)c2ccccc2)c3onc(c3)c4ccccn4	IC50 (nM)	=	6000	-1	Cruzipain (T. cruzi)	0.165	P25779	Training	-0.093	0.384	0.193	-0.056	-0.171	0.223	0.221	-0.174	-0.269		1	1	1	1	1	1	1	1	1	9
CHEMBL555241	Cc1cc2cc(NC(=O)c3oc(nn3)c4ccccc4N)ccc2[nH]1	IC50 (nM)	=	6000	-1	Cruzipain (T. cruzi)	0.165	P25779	Training	-0.292	-0.184	-0.05	0.403	-0.476	-0.403	-0.545	0.493	-0.02		1	1	1	1	1	1	1	1	1	9
CHEMBL1292	CC(C)\N=C\1/C=C2N(c3ccc(Cl)cc3)c4ccccc4N=C2C=C1Nc5ccc(Cl)cc5	IC50 (nM)	=	6000	-1	Cruzipain (T. cruzi)	0.165	P25779	Training	-0.135	-0.638	0.279	-0.614	-1.032	1.494	0.183	-0.031	-0.618		1	1	1	1	1	1	1	1	1	9
CHEMBL550025	Nc1ccccc1c2oc(nn2)C(=O)NCc3ccc4OCOc4c3	IC50 (nM)	=	6000	-1	Cruzipain (T. cruzi)	0.165	P25779	Test	-0.238	-0.155	-0.085	0.351	-0.452	-0.346	-0.455	0.231	-0.051		1	1	1	1	1	1	1	1	1	9
CHEMBL119213	NC(=S)\N=N\c1c(O)[nH]c2ccc(Cl)cc12	IC50 (nM)	=	6000	-1	Cruzipain (T. cruzi)	0.165	P25779	Training	-0.273	0.885	0.416	0.87	0.335	-0.354	-0.454	0.343	0.889		1	1	1	1	1	1	1	1	1	9
CHEMBL2180342	CC(C)C1S\C(=N\N=C(/C)\COc2ccccc2)\N(C1=O)c3ccccc3	IC50 (nM)	=	6600	-1	Cruzipain (T. cruzi)	0.165	P25779	Training	0.191	-0.015	0.651	-0.418	-0.593	0.639	0.205	-0.388	-0.269		1	1	1	1	1	1	1	1	1	9
CHEMBL2402106	CS(=O)(=O)c1sc(C(=O)NC(=S)Nc2ccc(OC(F)(F)F)cc2)c3ccccc13	IC50 (nM)	=	6900	-1	Cruzipain (T. cruzi)	0.165	P25779	Training	-0.074	0.946	0.435	-0.151	0.088	-0.132	-0.355	0.487	0.277		1	1	1	1	1	1	1	1	1	9
CHEMBL559646	Nc1ccccc1c2oc(nn2)C(=O)Nc3cccc(c3)N4CCCC4	IC50 (nM)	=	7000	-1	Cruzipain (T. cruzi)	0.165	P25779	Test	0.087	-0.195	0.002	0.201	-0.489	-0.291	-0.227	0.27	-0.138		1	1	1	1	1	1	1	1	1	9
CHEMBL560962	Cc1nn(nc1CNC(=O)c2oc(nn2)c3ccccc3N)c4ccccc4	IC50 (nM)	=	7000	-1	Cruzipain (T. cruzi)	0.165	P25779	Training	-0.25	-0.057	0.18	0.334	-0.419	-0.356	-0.483	0.226	-0.061		1	1	1	1	1	1	1	1	1	9
CHEMBL21333	O=C(Nc1cccc2C(=O)C=C(Oc12)c3nn[nH]n3)c4ccc(OCCCCc5ccccc5)cc4	IC50 (nM)	=	7000	-1	Cruzipain (T. cruzi)	0.165	P25779	Training	-0.123	-0.472	-0.184	-0.121	-0.7	0.287	0.044	0.042	-0.328		1	1	1	1	1	1	1	1	1	9
CHEMBL2180344	C\C(=N/N=C\1/SC(C(=S)N1c2ccccc2)c3ccccc3)\COc4ccccc4	IC50 (nM)	=	7000	-1	Cruzipain (T. cruzi)	0.165	P25779	Training	-0.192	0.098	0.69	-0.624	-0.76	0.885	-0.062	-0.044	-0.075		1	1	1	1	1	1	1	1	1	9
CHEMBL418861	NC(=S)\N=N\c1c(O)[nH]c2ccc(Br)cc12	IC50 (nM)	=	7000	-1	Cruzipain (T. cruzi)	0.165	P25779	Test	-0.265	0.885	0.4	0.87	0.335	-0.352	-0.454	0.431	0.889		1	1	1	1	1	1	1	1	1	9
CHEMBL1172022	CC(C)C(NC(=O)c1occc1)C(=O)NCC(N2CCCCC2)c3occc3	IC50 (nM)	=	7000	-1	Cruzipain (T. cruzi)	0.165	P25779	Training	0.819	-0.356	-0.085	-0.113	-0.469	0.266	0.54	-0.455	-0.323		1	1	1	1	1	1	1	1	1	9
CHEMBL91830	Cn1nc(cc1C(F)(F)F)c2ccc(\C=N\N=C(\N)/S)s2	IC50 (nM)	=	7000	-1	Cruzipain (T. cruzi)	0.165	P25779	Training	-0.181	0.533	0.258	0.088	-0.136	-0.09	-0.202	0.121	0.875		1	1	1	1	1	1	1	1	1	9
CHEMBL3360923	CC(=CCC\C(=C/Cc1c(O)cc(O)c(C(=O)CCc2ccc(O)cc2)c1O)\C)C	IC50 (nM)	=	7100	-1	Cruzipain (T. cruzi)	0.165	P25779	Training	0.394	-0.738	-0.72	0.229	-0.87	0.358	0.604	-0.038	-0.122		1	1	1	1	1	1	1	1	1	9
CHEMBL555141	Nc1ccccc1c2oc(nn2)C(=O)NCc3c(Cl)cccc3Cl	IC50 (nM)	=	8000	-1	Cruzipain (T. cruzi)	0.165	P25779	Test	-0.257	-0.138	0.018	0.282	-0.429	-0.307	-0.491	0.442	-0.091		1	1	1	1	1	1	1	1	1	9
CHEMBL564453	COc1ccc(OC)c(CNC(=O)c2oc(nn2)c3ccccc3N)c1	IC50 (nM)	=	8000	-1	Cruzipain (T. cruzi)	0.165	P25779	Training	-0.123	-0.155	-0.075	0.304	-0.433	-0.334	-0.455	0.268	-0.078		1	1	1	1	1	1	1	1	1	9
CHEMBL550773	Nc1ccccc1c2oc(nn2)C(=O)NCc3ccc(Cn4cccn4)cc3	IC50 (nM)	=	8000	-1	Cruzipain (T. cruzi)	0.165	P25779	Training	-0.231	-0.158	-0.074	0.234	-0.468	-0.323	-0.45	0.247	-0.119		1	1	1	1	1	1	1	1	1	9
CHEMBL108035	C\C(=N/N=C(/N)\S)\c1cccc(c1)c2ccccc2	IC50 (nM)	=	8000	-1	Cruzipain (T. cruzi)	0.165	P25779	Training	-0.303	0.261	0.061	0.018	-0.15	0.011	-0.217	0.139	0.534		1	1	1	1	1	1	1	1	1	9
CHEMBL2180670	CC(C)C1S\C(=N\N=C(/C)\COc2ccccc2)\N(C)C1=O	IC50 (nM)	=	8000	-1	Cruzipain (T. cruzi)	0.165	P25779	Test	0.363	0.096	0.471	-0.32	-0.506	0.602	0.464	-0.673	-0.159		1	1	1	1	1	1	1	1	1	9
CHEMBL3233094	Oc1c(OCC(=O)NCCc2nc3ccccc3[nH]2)ccc4ccccc14	IC50 (nM)	=	8200	-1	Cruzipain (T. cruzi)	0.165	P25779	Training	-0.116	-0.534	-0.371	-0.064	-0.644	-0.276	-0.234	0.31	-0.295		1	1	1	1	1	1	1	1	1	9
CHEMBL3352912	CC1(C)CCc2c(O)c(C(=O)CCc3ccc4OC5(C)CCCC(C)(C)C5Cc4c3)c(O)cc2O1	IC50 (nM)	=	8700	-1	Cruzipain (T. cruzi)	0.165	P25779	Training	0.933	-0.738	-0.562	-0.235	-0.919	0.395	0.708	0.139	-0.395		1	1	1	1	1	1	1	1	1	9
CHEMBL2180347	CCC1S\C(=N\N=C(/C)\COc2ccccc2)\N(C1=O)c3ccc(OC)cc3	IC50 (nM)	=	8700	-1	Cruzipain (T. cruzi)	0.165	P25779	Training	0.049	-0.021	0.63	-0.383	-0.59	0.544	0.108	-0.337	-0.257		1	1	1	1	1	1	1	1	1	9
CHEMBL3329506	Brc1ccc(cc1)c2csc(N\N=C\c3ccccn3)n2	IC50 (nM)	=	9500	-1	Cruzipain (T. cruzi)	0.165	P25779	Test	-0.349	0.022	-0.005	-0.279	-0.693	-0.145	0.07	0.378	-0.047		1	1	1	1	1	1	1	1	1	9
CHEMBL2180341	CCC1S\C(=N\N=C(/C)\COc2ccccc2)\N(C1=O)c3ccccc3	IC50 (nM)	=	9500	-1	Cruzipain (T. cruzi)	0.165	P25779	Training	-0.001	0.007	0.647	-0.402	-0.574	0.571	0.138	-0.381	-0.25		1	1	1	1	1	1	1	1	1	9
CHEMBL3233116	CC(=O)n1c(CCNC(=O)COc2ccc(Br)cc2)nc3ccccc13	IC50 (nM)	=	9900	-1	Cruzipain (T. cruzi)	0.165	P25779	Training	0.053	-0.596	-0.065	-0.202	-0.492	-0.164	-0.149	0.114	-0.375		1	1	1	1	1	1	1	1	1	9
CHEMBL108865	C\C(=N/N=C(/N)\S)\c1cccc(Oc2ccccc2)c1	IC50 (nM)	=	10000	-1	Cruzipain (T. cruzi)	0.165	P25779	Training	-0.307	0.267	0.146	0.046	-0.134	-0.002	-0.24	-0.026	0.512		1	1	1	1	1	1	1	1	1	9
CHEMBL109893	C\C(=N/N=C(/N)\S)\c1ccc(Oc2ccccc2)cc1	IC50 (nM)	=	10000	-1	Cruzipain (T. cruzi)	0.165	P25779	Test	-0.307	0.263	0.124	0.046	-0.126	-0.017	-0.24	-0.046	0.512		1	1	1	1	1	1	1	1	1	9
CHEMBL549676	Nc1ccccc1c2oc(nn2)C(=O)NCc3ccc(c(F)c3)C(F)(F)F	IC50 (nM)	=	10000	-1	Cruzipain (T. cruzi)	0.165	P25779	Training	-0.234	-0.205	-0.157	0.156	-0.519	-0.341	-0.403	0.172	-0.165		1	1	1	1	1	1	1	1	1	9
CHEMBL1078675	Cc1nc(sc1C(=O)N[C@@H](CCc2ccccc2)\C=C\S(=O)(=O)c3ccccc3)c4ccccc4	IC50 (nM)	=	10000	-1	Cruzipain (T. cruzi)	0.165	P25779	Training	-0.054	0.443	0.211	-0.281	-0.213	0.227	-0.142	0.126	-0.178		1	1	1	1	1	1	1	1	1	9
CHEMBL2180339	C\C(=N/N=C\1/SCC(=O)N1c2ccccc2)\COc3ccccc3	IC50 (nM)	=	10200	-1	Cruzipain (T. cruzi)	0.165	P25779	Training	-0.066	0.044	0.606	-0.364	-0.529	0.409	-0.012	-0.368	-0.208		1	1	1	1	1	1	1	1	1	9
CHEMBL2180340	CC1S\C(=N\N=C(/C)\COc2ccccc2)\N(C1=O)c3ccccc3	IC50 (nM)	=	10800	-1	Cruzipain (T. cruzi)	0.165	P25779	Test	-0.1	0.023	0.63	-0.384	-0.56	0.515	0.066	-0.378	-0.23		1	1	1	1	1	1	1	1	1	9
CHEMBL1572619	O=C(COc1ccccc1)NCCc2nc3ccccc3[nH]2	IC50 (nM)	=	10900	-1	Cruzipain (T. cruzi)	0.165	P25779	Training	-0.043	-0.515	-0.282	-0.198	-0.494	-0.175	-0.112	-0.077	-0.373		1	1	1	1	1	1	1	1	1	9
CHEMBL1173325	CC(NC(=O)c1ccccc1Cl)C(=O)OC(C(=O)Nc2cc(ccc2Cl)C(F)(F)F)c3ccccc3	IC50 (nM)	=	11000	-1	Cruzipain (T. cruzi)	0.165	P25779	Training	-0.177	-0.498	-0.057	-0.267	-0.523	0.098	-0.131	0.053	-0.414		1	1	1	1	1	1	1	1	1	9
CHEMBL541083	Cc1cc(NC(=O)c2oc(nn2)c3ccccc3N)n[nH]1	IC50 (nM)	=	11000	-1	Cruzipain (T. cruzi)	0.165	P25779	Training	-0.303	0.087	0.086	0.708	-0.189	-0.198	-0.055	-0.064	0.159		1	1	1	1	1	1	1	1	1	9
CHEMBL572120	Nc1ccccc1c2oc(nn2)C(=O)NC3Cc4ccccc4C3	IC50 (nM)	=	11000	-1	Cruzipain (T. cruzi)	0.165	P25779	Test	-0.119	-0.182	-0.144	0.282	-0.486	-0.149	-0.228	0.205	-0.091		1	1	1	1	1	1	1	1	1	9
CHEMBL3291135	Cc1c(\C=N\NC(=O)c2ccc(cc2)[N+](=O)[O-])no[n+]1[O-]	IC50 (nM)	=	11200	-1	Cruzipain (T. cruzi)	0.165	P25779	Training	0.658	0.028	0.023	0.98	-0.087	-0.144	-0.04	-0.383	0.319		1	1	1	1	1	1	1	1	1	9
CHEMBL2180346	CCC1S\C(=N\N=C(/C)\COc2ccccc2)\N(C1=O)c3ccc(C)cc3	IC50 (nM)	=	11800	-1	Cruzipain (T. cruzi)	0.165	P25779	Training	0.041	-0.011	0.627	-0.418	-0.587	0.562	0.158	-0.343	-0.269		1	1	1	1	1	1	1	1	1	9
CHEMBL566068	Oc1cc([nH]n1)c2ccc(Cl)c(Cl)c2	IC50 (nM)	=	12000	-1	Cruzipain (T. cruzi)	0.165	P25779	Training	-0.349	-0.43	-0.328	0.039	-0.875	-0.148	-0.04	0.459	-0.234		1	1	1	1	1	1	1	1	1	9
CHEMBL566931	Cc1ccc(Cl)cc1NC(=O)CCC(=O)Nc2cc(Cl)ccc2C	IC50 (nM)	=	12000	-1	Cruzipain (T. cruzi)	0.165	P25779	Test	-0.028	-0.664	-0.237	-0.239	-0.391	-0.076	-0.095	0.125	-0.397		1	1	1	1	1	1	1	1	1	9
CHEMBL566932	CC(=C)CSc1cc(N)c(C#N)c(c2ccc(C)cc2)c1C#N	IC50 (nM)	=	12000	-1	Cruzipain (T. cruzi)	0.165	P25779	Training	0.164	-0.738	-0.425	0.47	0.991	0.074	0.113	0.456	0.293		1	1	1	1	1	1	1	1	1	9
CHEMBL567145	CCN(Cc1ccccc1)c2nc3c(nnn3c4ccc(Cl)cc24)S(=O)(=O)c5ccccc5	IC50 (nM)	=	12000	-1	Cruzipain (T. cruzi)	0.165	P25779	Training	-0.162	0.643	0.921	-0.284	-0.119	-0.561	-0.569	0.886	-0.403		1	1	1	1	1	1	1	1	1	9
CHEMBL571065	Cc1sc(NC(=S)NC(=O)C2CCCCC2)c(C(=O)N)c1C	IC50 (nM)	=	12000	-1	Cruzipain (T. cruzi)	0.165	P25779	Training	0.386	-0.657	0.053	0.332	0.245	0.364	0.665	-0.051	0.756		1	1	1	1	1	1	1	1	1	9
CHEMBL576039	CCSc1nnc(NC(=O)c2ccc(Br)s2)s1	IC50 (nM)	=	12000	-1	Cruzipain (T. cruzi)	0.165	P25779	Test	-0.097	0.632	0.381	-0.091	-0.045	-0.055	-0.275	0.609	0.985		1	1	1	1	1	1	1	1	1	9
CHEMBL565862	COc1ccc(cc1)S(=O)(=O)Nc2nc3ccccc3nc2NCc4ccc5OCOc5c4	IC50 (nM)	=	12000	-1	Cruzipain (T. cruzi)	0.165	P25779	Training	-0.196	0.789	0.804	-0.022	0.353	-0.362	-0.428	0.171	-0.249		1	1	1	1	1	1	1	1	1	9
CHEMBL566064	O=C(Nc1nc(cs1)c2ccc(cc2)S(=O)(=O)N3CCCCCC3)c4cccs4	IC50 (nM)	=	12000	-1	Cruzipain (T. cruzi)	0.165	P25779	Training	0.275	0.712	0.791	-0.157	0.109	-0.309	-0.127	0.277	0.216		1	1	1	1	1	1	1	1	1	9
CHEMBL567335	Oc1c(NC(=O)CN2C(=O)Oc3ccccc23)oc(c4ccccc4)c1c5ccccc5	IC50 (nM)	=	12000	-1	Cruzipain (T. cruzi)	0.165	P25779	Training	-0.288	-0.554	-0.035	-0.112	-0.576	-0.265	-0.474	0.521	-0.323		1	1	1	1	1	1	1	1	1	9
CHEMBL567356	O=C(COC(=O)c1cccc(Oc2ccccc2)c1)Nc3oc(nn3)c4ccccc4	IC50 (nM)	=	12000	-1	Cruzipain (T. cruzi)	0.165	P25779	Test	-0.292	-0.411	-0.163	-0.09	-0.33	-0.302	-0.454	0.136	-0.31		1	1	1	1	1	1	1	1	1	9
CHEMBL577938	Nc1c(C#N)c(cc(c2ccccc2)c1C#N)c3occc3	IC50 (nM)	=	12000	-1	Cruzipain (T. cruzi)	0.165	P25779	Training	-0.391	-0.71	-0.405	0.661	1.141	-0.146	-0.405	0.459	0.132		1	1	1	1	1	1	1	1	1	9
CHEMBL579075	COc1ccc(\C=N\NC(=O)c2ccc(Br)cc2)cc1Cn3cc(Cl)cn3	IC50 (nM)	=	12000	-1	Cruzipain (T. cruzi)	0.165	P25779	Training	-0.2	-0.381	-0.072	-0.312	-0.678	-0.193	-0.381	0.316	-0.44		1	1	1	1	1	1	1	1	1	9
CHEMBL3352911	CC(=CCc1cc(CCC(=O)c2c(O)cc3OC(C)(C)CCc3c2O)ccc1O)C	IC50 (nM)	=	12000	-1	Cruzipain (T. cruzi)	0.165	P25779	Training	0.547	-0.738	-0.621	0.048	-0.873	0.167	0.492	0.177	-0.229		1	1	1	1	1	1	1	1	1	9
CHEMBL12998	CCCCCCNC(=O)Nc1ccc(cc1)S(=O)(=O)Nc2ccc(CCNC[C@H](O)COc3ccc(O)cc3)cc2	IC50 (nM)	=	12000	-1	Cruzipain (T. cruzi)	0.165	P25779	Test	0.417	0.569	0.585	0.115	0.476	-0.471	0.005	0.12	-0.172		1	1	1	1	1	1	1	1	1	9
CHEMBL566920	Clc1cccc(c1)C(=O)Nc2ccc(cc2)\N=N\c3ccccc3	IC50 (nM)	=	12000	-1	Cruzipain (T. cruzi)	0.165	P25779	Training	-0.384	-0.343	-0.018	-0.33	-0.559	-0.417	-0.592	0.401	-0.451		1	1	1	1	1	1	1	1	1	9
CHEMBL567132	C(Nc1ncnc2sc(cc12)c3ccccc3)C4COc5ccccc5O4	IC50 (nM)	=	12000	-1	Cruzipain (T. cruzi)	0.165	P25779	Training	-0.074	-0.603	-0.301	-0.446	-0.89	-0.428	-0.459	1.033	-0.228		1	1	1	1	1	1	1	1	1	9
CHEMBL567337	O=C(Nc1nc(cs1)c2cccs2)c3ccc(cc3)S(=O)(=O)N4CCCC4	IC50 (nM)	=	12000	-1	Cruzipain (T. cruzi)	0.165	P25779	Training	0.137	0.561	0.714	-0.106	0.123	-0.343	-0.274	0.275	0.288		1	1	1	1	1	1	1	1	1	9
CHEMBL567529	Cn1c(nc2ccccc12)C(C#N)C(=O)c3sc4ccccc4c3Cl	IC50 (nM)	=	12000	-1	Cruzipain (T. cruzi)	0.165	P25779	Test	-0.284	-0.487	-0.106	-0.146	0.351	0.3	-0.259	0.498	-0.028		1	1	1	1	1	1	1	1	1	9
CHEMBL567959	Cc1ccc(cc1)C(=O)Nc2nc(cs2)c3cc(Cl)sc3Cl	IC50 (nM)	=	12000	-1	Cruzipain (T. cruzi)	0.165	P25779	Training	-0.242	-0.526	0.024	-0.389	-0.481	-0.331	-0.514	1.111	0.228		1	1	1	1	1	1	1	1	1	9
CHEMBL3233093	OCc1c(OCC(=O)NCCc2nc3ccccc3[nH]2)ccc4ccccc14	IC50 (nM)	=	12700	-1	Cruzipain (T. cruzi)	0.165	P25779	Training	-0.047	-0.577	-0.404	-0.092	-0.67	-0.238	-0.178	0.354	-0.311		1	1	1	1	1	1	1	1	1	9
CHEMBL3233085	[O-][N+](=O)c1ccccc1OCC(=O)NCCc2nc3ccccc3[nH]2	IC50 (nM)	=	13200	-1	Cruzipain (T. cruzi)	0.165	P25779	Training	0.482	-0.353	-0.143	0.282	-0.145	-0.299	-0.199	-0.095	-0.091		1	1	1	1	1	1	1	1	1	9
CHEMBL3233092	O=Cc1c(OCC(=O)NCCc2nc3ccccc3[nH]2)ccc4ccccc14	IC50 (nM)	=	13500	-1	Cruzipain (T. cruzi)	0.165	P25779	Test	-0.139	-0.592	-0.398	-0.163	-0.609	-0.225	-0.171	0.315	-0.353		1	1	1	1	1	1	1	1	1	9
CHEMBL552725	Nc1ccccc1c2oc(nn2)C(=O)NC3CCCCCC3	IC50 (nM)	=	14000	-1	Cruzipain (T. cruzi)	0.165	P25779	Training	0.524	-0.07	-0.03	0.384	-0.338	-0.129	0.32	-0.05	-0.031		1	1	1	1	1	1	1	1	1	9
CHEMBL561361	Cc1oc(CNC(=O)c2oc(nn2)c3ccccc3N)cc1	IC50 (nM)	=	14000	-1	Cruzipain (T. cruzi)	0.165	P25779	Training	-0.177	-0.024	-0.03	0.516	-0.329	-0.334	-0.411	0.129	0.046		1	1	1	1	1	1	1	1	1	9
CHEMBL118210	Cc1cc(C)c2[nH]c(O)c(\N=N\C(=N)S)c2c1	IC50 (nM)	=	15000	-1	Cruzipain (T. cruzi)	0.165	P25779	Training	-0.142	0.752	0.345	0.663	0.622	-0.342	-0.347	0.329	1.005		1	1	1	1	1	1	1	1	1	9
CHEMBL119756	NC(=S)\N=N\c1c(O)[nH]c2ccc(F)cc12	IC50 (nM)	=	15000	-1	Cruzipain (T. cruzi)	0.165	P25779	Test	-0.288	0.885	0.349	0.87	0.335	-0.359	-0.454	0.196	0.889		1	1	1	1	1	1	1	1	1	9
CHEMBL1241726	Clc1ccc2c(NCCCN3CCOCC3)ccnc2c1	IC50 (nM)	=	15000	-1	Cruzipain (T. cruzi)	0.165	P25779	Training	0.983	-0.718	-0.403	-0.457	-1.026	0.022	0.464	0.103	-0.526		1	1	1	1	1	1	1	1	1	9
CHEMBL119345	Cc1ccc2[nH]c(O)c(\N=N\C(=N)S)c2c1	IC50 (nM)	=	15000	-1	Cruzipain (T. cruzi)	0.165	P25779	Training	-0.219	0.847	0.384	0.757	0.738	-0.358	-0.406	0.239	1.115		1	1	1	1	1	1	1	1	1	9
CHEMBL119828	O=C1N(c2ccccc2C1=O)S(=O)(=O)c3ccccc3	IC50 (nM)	=	15000	-1	Cruzipain (T. cruzi)	0.165	P25779	Training	-0.338	0.675	1.031	0.137	0.031	-0.176	-0.404	0.136	-0.142		1	1	1	1	1	1	1	1	1	9
CHEMBL1086440	CSc1nc2cc(Cl)c(Oc3cccc(Cl)c3Cl)cc2[nH]1	IC50 (nM)	=	15000	-1	Cruzipain (T. cruzi)	0.165	P25779	Test	-0.223	-0.626	0.076	-0.515	-0.93	-0.441	-0.504	1.193	-0.259		1	1	1	1	1	1	1	1	1	9
CHEMBL597857	Clc1ccc2[nH]c3c(NCCCN4CCOCC4)ncnc3c2c1	IC50 (nM)	=	15000	-1	Cruzipain (T. cruzi)	0.165	P25779	Training	0.742	-0.521	-0.069	-0.274	-0.893	-0.415	-0.075	0.754	-0.418		1	1	1	1	1	1	1	1	1	9
CHEMBL3291142	[O-][N+](=O)c1ccc(cc1)C(=O)N\N=C\c2c(no[n+]2[O-])c3ccccc3	IC50 (nM)	=	15100	-1	Cruzipain (T. cruzi)	0.165	P25779	Training	0.317	-0.144	0.04	0.629	-0.218	-0.086	-0.225	-0.21	0.113		1	1	1	1	1	1	1	1	1	9
CHEMBL550287	Nc1ccccc1c2oc(nn2)C(=O)NCc3cccc(c3)n4cccn4	IC50 (nM)	=	17000	-1	Cruzipain (T. cruzi)	0.165	P25779	Training	-0.303	-0.154	-0.004	0.274	-0.47	-0.371	-0.523	0.321	-0.096		1	1	1	1	1	1	1	1	1	9
CHEMBL557189	Nc1ccccc1c2oc(nn2)C(=O)NCc3nc4ccccc4[nH]3	IC50 (nM)	=	17000	-1	Cruzipain (T. cruzi)	0.165	P25779	Test	-0.299	-0.046	0.018	0.459	-0.397	-0.282	-0.383	0.179	0.013		1	1	1	1	1	1	1	1	1	9
CHEMBL120254	NC(=S)\N=N\c1c(O)[nH]c2ccc(cc12)[N+](=O)[O-]	IC50 (nM)	=	17000	-1	Cruzipain (T. cruzi)	0.165	P25779	Training	0.39	0.761	0.352	1.454	0.477	-0.413	-0.493	0.151	1.161		1	1	1	1	1	1	1	1	1	9
CHEMBL561239	Nc1ccccc1c2oc(nn2)C(=O)NC3CCc4ccccc34	IC50 (nM)	=	17000	-1	Cruzipain (T. cruzi)	0.165	P25779	Training	-0.165	-0.189	-0.124	0.282	-0.495	-0.151	-0.228	0.242	-0.091		1	1	1	1	1	1	1	1	1	9
CHEMBL1173673	COCCn1c(C)cc(C(=O)COC(=O)CNC(=O)c2ccccc2)c1C	IC50 (nM)	=	18000	-1	Cruzipain (T. cruzi)	0.165	P25779	Training	0.233	-0.472	-0.262	-0.095	-0.468	-0.009	0.104	-0.167	-0.313		1	1	1	1	1	1	1	1	1	9
CHEMBL550960	CC(NC(=O)c1oc(nn1)c2ccccc2N)C34CC5CC(CC(C5)C3)C4	IC50 (nM)	=	18000	-1	Cruzipain (T. cruzi)	0.165	P25779	Test	0.918	-0.299	-0.303	0.156	-0.646	0.534	0.754	-0.303	-0.165		1	1	1	1	1	1	1	1	1	9
CHEMBL259223	CC(=CCC\C(=C\CC\C(=C\CC\C(=C\CC1=C(C)C(=O)c2ccccc2C1=O)\C)\C)\C)C	IC50 (nM)	=	18000	-1	Cruzipain (T. cruzi)	0.165	P25779	Training	0.65	-0.694	-0.735	-0.552	-1.053	1.086	1.563	-0.49	-0.581		1	1	1	1	1	1	1	1	1	9
CHEMBL2180345	CCC1S\C(=N\N=C(/C)\COc2ccccc2)\NC1=S	IC50 (nM)	=	18700	-1	Cruzipain (T. cruzi)	0.165	P25779	Training	0.064	0.578	0.441	-0.399	-0.364	0.736	0.467	-0.655	0.331		1	1	1	1	1	1	1	1	1	9
CHEMBL2180665	CC(C)C1S\C(=N\N=C(/C)\COc2ccccc2)\NC1=O	IC50 (nM)	=	18900	-1	Cruzipain (T. cruzi)	0.165	P25779	Training	0.332	0.305	0.364	-0.188	-0.22	0.498	0.47	-0.661	-0.067		1	1	1	1	1	1	1	1	1	9
CHEMBL507837	Brc1ccc(cc1)C(=O)\C=C\c2ccc3OCOc3c2	IC50 (nM)	=	20000	-1	Cruzipain (T. cruzi)	0.165	P25779	Test	-0.25	-0.713	-0.627	-0.461	-0.967	0.196	-0.103	0.252	-0.528		1	1	1	1	1	1	1	1	1	9
CHEMBL1276301	CC1S\C(=N\N=C\CSc2ccc(C)cc2)\NC1=O	IC50 (nM)	=	20400	-1	Cruzipain (T. cruzi)	0.165	P25779	Training	-0.108	0.521	0.338	-0.194	-0.095	0.403	0.283	-0.5	0.293		1	1	1	1	1	1	1	1	1	9
CHEMBL3329473	CC1SC(=NC1=O)N\N=C\CCSc2ccc(C)cc2	IC50 (nM)	=	20400	-1	Cruzipain (T. cruzi)	0.165	P25779	Training	-0.039	0.137	0.186	-0.227	-0.009	0.408	0.367	-0.518	0.24		1	1	1	1	1	1	1	1	1	9
CHEMBL3352910	CC1(C)CCc2cc(CCC(=O)c3c(O)cc4OC(C)(C)CCc4c3O)ccc2O1	IC50 (nM)	=	21600	-1	Cruzipain (T. cruzi)	0.165	P25779	Training	0.662	-0.738	-0.525	-0.133	-0.851	0.08	0.426	0.282	-0.335		1	1	1	1	1	1	1	1	1	9
CHEMBL560840	Nc1ccccc1c2oc(nn2)C(=O)NCc3ccnc(c3)N4CCSCC4	IC50 (nM)	=	23000	-1	Cruzipain (T. cruzi)	0.165	P25779	Test	0.099	-0.137	-0.019	0.276	-0.461	0.086	0.357	-0.213	0.13		1	1	1	1	1	1	1	1	1	9
CHEMBL3628933	CCCCC(C(=O)COc1c(F)c(F)cc(F)c1F)n2cc(nn2)[C@@](C)(NC(=O)c3ccncc3)C(C)C	IC50 (nM)	=	23000	-1	Cruzipain (T. cruzi)	0.165	P25779	Training	0.378	-0.485	-0.061	-0.223	-0.705	0.34	0.602	-0.376	-0.388		1	1	1	1	1	1	1	1	1	9
CHEMBL3233115	Clc1ccccc1OCC(=O)NCCc2nc3ccccc3n2CCC=C	IC50 (nM)	=	23900	-1	Cruzipain (T. cruzi)	0.165	P25779	Training	0.21	-0.599	-0.176	-0.406	-0.721	-0.129	0.076	0.128	-0.496		1	1	1	1	1	1	1	1	1	9
CHEMBL564809	Nc1ccccc1c2oc(nn2)C(=O)NC3CCCCC3	IC50 (nM)	=	25000	-1	Cruzipain (T. cruzi)	0.165	P25779	Training	0.424	-0.058	-0.031	0.443	-0.326	-0.158	0.237	-0.04	0.004		1	1	1	1	1	1	1	1	1	9
CHEMBL541696	Nc1ncccc1C(=O)OCC(=O)Nc2cc(Cl)ccc2Cl	IC50 (nM)	=	27000	-1	Cruzipain (T. cruzi)	0.165	P25779	Test	-0.192	-0.556	-0.137	0.476	-0.132	0.104	0.347	-0.267	0.023		1	1	1	1	1	1	1	1	1	9
CHEMBL151	Oc1cc(O)c2C(=O)C=C(Oc2c1)c3ccc(O)c(O)c3	IC50 (nM)	=	27300	-1	Cruzipain (T. cruzi)	0.165	P25779	Training	-0.345	-0.68	-0.399	0.758	-0.819	0.299	-0.16	0.257	0.189		1	1	1	1	1	1	1	1	1	9
CHEMBL460418	OCCCNc1ccnc2cc(Cl)ccc12	IC50 (nM)	=	28000	-1	Cruzipain (T. cruzi)	0.165	P25779	Training	0.267	-0.738	-0.447	-0.007	-0.96	-0.071	0.298	0.396	-0.261		1	1	1	1	1	1	1	1	1	9
CHEMBL275938	OC(=O)C1=CC(=C(c2ccc(O)c(c2)C(=O)O)c3ccc(O)c(c3)C(=O)O)C=CC1=O	IC50 (nM)	=	28000	-1	Cruzipain (T. cruzi)	0.165	P25779	Training	-0.345	-0.738	-0.64	0.888	-0.592	1.226	0.463	-0.09	0.265		1	1	1	1	1	1	1	1	1	9
CHEMBL567735	COC(=O)c1ccc(cc1)c2onc(n2)c3oc(Br)cc3	IC50 (nM)	=	30000	-1	Cruzipain (T. cruzi)	0.165	P25779	Test	-0.284	-0.449	-0.164	-0.007	-0.556	-0.46	-0.547	0.433	-0.261		1	1	1	1	1	1	1	1	1	9
CHEMBL578585	Cc1onc(NC(=O)Cc2cccs2)c1	IC50 (nM)	=	30000	-1	Cruzipain (T. cruzi)	0.165	P25779	Training	-0.127	-0.451	-0.173	0.018	-0.13	-0.096	-0.228	-0.037	0.277		1	1	1	1	1	1	1	1	1	9
CHEMBL577752	Brc1cccc(c1)c2csc(NC(=O)Oc3ccccc3)n2	IC50 (nM)	=	30000	-1	Cruzipain (T. cruzi)	0.165	P25779	Training	-0.338	-0.583	-0.009	-0.324	-0.124	-0.408	-0.604	0.7	-0.091		1	1	1	1	1	1	1	1	1	9
CHEMBL567130	CCc1ccc(cc1)C(=O)CSC2=C(C#N)C(C(=C(C)N2)C(=O)C)c3occc3	IC50 (nM)	=	30000	-1	Cruzipain (T. cruzi)	0.165	P25779	Training	-0.119	-0.615	-0.271	-0.001	-0.18	1.485	0.687	-0.494	-0.04		1	1	1	1	1	1	1	1	1	9
CHEMBL567531	O=C(COC(=O)c1cc(nc2ccccc12)c3occc3)NCc4ccc5OCOc5c4	IC50 (nM)	=	30000	-1	Cruzipain (T. cruzi)	0.165	P25779	Test	-0.188	-0.525	-0.294	-0.112	-0.611	0.079	-0.052	-0.001	-0.323		1	1	1	1	1	1	1	1	1	9
CHEMBL31574	OC1=C(Oc2cc(O)ccc2C1=O)c3ccc(O)c(O)c3	IC50 (nM)	=	30000	-1	Cruzipain (T. cruzi)	0.165	P25779	Training	-0.368	-0.422	-0.325	0.758	-0.867	0.422	-0.128	0.156	0.189		1	1	1	1	1	1	1	1	1	9
CHEMBL566706	O=C(CSc1oc(nn1)c2ccccc2)N3CCN(CC3)c4ccccc4	IC50 (nM)	=	30000	-1	Cruzipain (T. cruzi)	0.165	P25779	Training	0.29	-0.189	0.047	-0.341	-0.687	0.027	-0.171	-0.006	-0.224		1	1	1	1	1	1	1	1	1	9
CHEMBL39878	CCCCC\C=C/C\C=C/C\C=C/C\C=C/CCCC(=O)Nc1ccc(O)cc1	IC50 (nM)	=	30000	-1	Cruzipain (T. cruzi)	0.165	P25779	Training	0.83	-0.725	-0.765	-0.36	-0.884	0.502	1.396	-0.601	-0.468		1	1	1	1	1	1	1	1	1	9
CHEMBL567323	Cc1onc(NC(=O)COC(=O)c2cc(ccc2C)S(=O)(=O)Nc3cccc(C)c3)c1	IC50 (nM)	=	30000	-1	Cruzipain (T. cruzi)	0.165	P25779	Test	-0.131	0.629	0.617	0.167	0.418	-0.409	-0.338	0.153	-0.136		1	1	1	1	1	1	1	1	1	9
CHEMBL119515	O=C(OCc1ccccc1)N2C(=O)C(=O)c3ccccc23	IC50 (nM)	=	30000	-1	Cruzipain (T. cruzi)	0.165	P25779	Training	-0.288	-0.347	0.057	-0.074	-0.473	0.095	-0.185	-0.135	-0.3		1	1	1	1	1	1	1	1	1	9
CHEMBL2180669	CCC1S\C(=N\N=C(/C)\COc2ccccc2)\N(C)C1=O	IC50 (nM)	=	31900	-1	Cruzipain (T. cruzi)	0.165	P25779	Training	0.145	0.126	0.468	-0.295	-0.482	0.534	0.391	-0.668	-0.13		1	1	1	1	1	1	1	1	1	9
CHEMBL512308	NC(=N)N\N=C\c1ccc(OCc2ccc3no[n+]([O-])c3c2)cc1	IC50 (nM)	=	32000	-1	Cruzipain (T. cruzi)	0.165	P25779	Training	-0.074	-0.066	-0.109	0.896	0.327	-0.345	-0.377	0.08	0.27		1	1	1	1	1	1	1	1	1	9
CHEMBL550633	Nc1ccccc1c2oc(nn2)C(=O)N[C@H]3[C@@H](O)Cc4ccccc34	IC50 (nM)	=	32000	-1	Cruzipain (T. cruzi)	0.165	P25779	Test	-0.169	-0.152	-0.111	0.511	-0.51	-0.102	-0.219	0.222	0.043		1	1	1	1	1	1	1	1	1	9
CHEMBL560503	Nc1ccccc1c2oc(nn2)C(=O)NCc3cccc(c3)N4CCOCC4	IC50 (nM)	=	33000	-1	Cruzipain (T. cruzi)	0.165	P25779	Training	0.171	-0.194	-0.068	0.177	-0.499	-0.26	-0.225	0.193	-0.153		1	1	1	1	1	1	1	1	1	9
CHEMBL81	Oc1ccc(cc1)c2sc3cc(O)ccc3c2C(=O)c4ccc(OCCN5CCCCC5)cc4	IC50 (nM)	=	33000	-1	Cruzipain (T. cruzi)	0.165	P25779	Training	0.317	-0.69	-0.575	-0.254	-0.954	-0.167	-0.131	1.339	-0.175		1	1	1	1	1	1	1	1	1	9
CHEMBL550634	CC1C2CCC(C)(C2)C1NC(=O)c3oc(nn3)c4ccccc4N	IC50 (nM)	=	36000	-1	Cruzipain (T. cruzi)	0.165	P25779	Training	0.742	-0.247	-0.202	0.282	-0.582	0.357	0.532	-0.24	-0.091		1	1	1	1	1	1	1	1	1	9
CHEMBL562224	CCN(CC)c1ccc(NC(=O)c2oc(nn2)c3ccccc3N)cc1	IC50 (nM)	=	36000	-1	Cruzipain (T. cruzi)	0.165	P25779	Test	-0.005	-0.163	0.005	0.201	-0.454	-0.34	-0.315	0.301	-0.138		1	1	1	1	1	1	1	1	1	9
CHEMBL550965	Nc1ccccc1c2oc(nn2)C(=O)NCc3ccccc3N4CCOCC4	IC50 (nM)	=	38000	-1	Cruzipain (T. cruzi)	0.165	P25779	Training	0.171	-0.203	-0.042	0.177	-0.507	-0.237	-0.225	0.211	-0.153		1	1	1	1	1	1	1	1	1	9
CHEMBL1172020	Cc1onc(NC(=O)COC(=O)C(Cc2ccccc2)NC(=O)c3occc3)c1	IC50 (nM)	=	38000	-1	Cruzipain (T. cruzi)	0.165	P25779	Training	-0.104	-0.195	-0.105	0.169	-0.227	0.041	-0.061	-0.335	-0.158		1	1	1	1	1	1	1	1	1	9
CHEMBL3233097	O=C(CSc1ccccc1)NCCc2nc3ccccc3[nH]2	IC50 (nM)	=	38400	-1	Cruzipain (T. cruzi)	0.165	P25779	Training	-0.028	-0.242	-0.279	-0.263	-0.509	-0.033	-0.077	0.05	-0.125		1	1	1	1	1	1	1	1	1	9
CHEMBL554300	Nc1ccccc1c2oc(nn2)C(=O)Nc3ccc4[nH]ncc4c3	IC50 (nM)	=	41000	-1	Cruzipain (T. cruzi)	0.165	P25779	Test	-0.388	-0.092	0.012	0.513	-0.429	-0.365	-0.5	0.35	0.045		1	1	1	1	1	1	1	1	1	9
CHEMBL148139	Clc1ccc2c(NCCN3CCOCC3)ccnc2c1	IC50 (nM)	=	41000	-1	Cruzipain (T. cruzi)	0.165	P25779	Training	0.849	-0.704	-0.373	-0.438	-1.023	0.013	0.38	0.129	-0.514		1	1	1	1	1	1	1	1	1	9
CHEMBL1014	CCOc1nc2cccc(C(=O)OC(C)OC(=O)OC3CCCCC3)c2n1Cc4ccc(cc4)c5ccccc5c6nn[nH]n6	IC50 (nM)	=	42000	-1	Cruzipain (T. cruzi)	0.165	P25779	Training	0.099	-0.553	-0.076	-0.186	-0.511	-0.173	0.042	0.385	-0.366		1	1	1	1	1	1	1	1	1	9
CHEMBL554736	Nc1ccccc1c2oc(nn2)C(=O)NCc3ccccc3OC4CCOCC4	IC50 (nM)	=	42000	-1	Cruzipain (T. cruzi)	0.165	P25779	Training	0.21	-0.215	-0.104	0.185	-0.477	-0.23	-0.097	0.147	-0.148		1	1	1	1	1	1	1	1	1	9
CHEMBL470902	NC(=S)N\N=C\c1ccc(OCc2ccc3no[n+]([O-])c3c2)cc1	IC50 (nM)	=	43000	-1	Cruzipain (T. cruzi)	0.165	P25779	Test	-0.074	0.008	-0.048	0.499	-0.217	-0.249	-0.334	0.1	0.459		1	1	1	1	1	1	1	1	1	9
CHEMBL528696	Clc1ccc2c(NCc3ccccc3)ccnc2c1	IC50 (nM)	=	44000	-1	Cruzipain (T. cruzi)	0.165	P25779	Training	-0.253	-0.738	-0.504	-0.5	-1.042	-0.133	-0.154	0.554	-0.551		1	1	1	1	1	1	1	1	1	9
CHEMBL2042793	COc1cc(\C=N\NC(=O)\C=C\c2cc(OC)c(OC)c(c2)[N+](=O)[O-])cc(c1O)[N+](=O)[O-]	IC50 (nM)	=	44700	-1	Cruzipain (T. cruzi)	0.165	P25779	Training	0.665	-0.23	-0.105	0.68	-0.261	-0.143	-0.234	-0.017	0.143		1	1	1	1	1	1	1	1	1	9
CHEMBL261208	C[C@@H]1[C@@H]2C=C[C@@H]1[C@H]([C@@H]2C(=O)O)C3=C4C=CC(=O)C(=C4Oc5c(O)c(O)ccc35)O	IC50 (nM)	=	45000	-1	Cruzipain (T. cruzi)	0.165	P25779	Training	0.026	-0.592	-0.55	0.484	-0.953	1.831	1.156	-0.422	0.027		1	1	1	1	1	1	1	1	1	9
CHEMBL2042791	COc1cc(\C=N\NC(=O)\C=C\c2cc(OC)c(OC)c(OC)c2)cc(c1O)[N+](=O)[O-]	IC50 (nM)	=	45900	-1	Cruzipain (T. cruzi)	0.165	P25779	Test	0.367	-0.305	-0.182	0.325	-0.456	-0.076	-0.184	0.014	-0.066		1	1	1	1	1	1	1	1	1	9
CHEMBL3828195	CCOC(=O)c1c2CCCCc2sc1\N=C\3/SC(CC(=O)O)C(=O)N3CC=C	IC50 (nM)	=	50000	-1	Cruzipain (T. cruzi)	0.165	P25779	Training	0.229	-0.467	0.419	0.069	-0.294	0.714	0.706	-0.106	0.289		1	1	1	1	1	1	1	1	1	9
CHEMBL550836	Nc1cccc(F)c1CNC(=O)c2oc(nn2)c3ccccc3N	IC50 (nM)	=	52000	-1	Cruzipain (T. cruzi)	0.165	P25779	Training	-0.273	-0.138	-0.072	0.754	-0.364	-0.342	-0.491	0.253	0.186		1	1	1	1	1	1	1	1	1	9
CHEMBL2042780	Oc1ccccc1\C=N\NC(=O)\C=C\c2ccccc2	IC50 (nM)	=	52200	-1	Cruzipain (T. cruzi)	0.165	P25779	Training	-0.311	-0.38	-0.327	-0.012	-0.636	0.111	-0.036	-0.177	-0.264		1	1	1	1	1	1	1	1	1	9
CHEMBL559770	Nc1ccccc1C(=O)OCC(=O)Nc2cc(Cl)ccc2Cl	IC50 (nM)	=	58000	-1	Cruzipain (T. cruzi)	0.165	P25779	Test	-0.208	-0.556	-0.157	0.286	-0.301	-0.173	-0.328	0.154	-0.088		1	1	1	1	1	1	1	1	1	9
CHEMBL672	CC(C)OC(=O)C(C)(C)Oc1ccc(cc1)C(=O)c2ccc(Cl)cc2	IC50 (nM)	=	61000	-1	Cruzipain (T. cruzi)	0.165	P25779	Training	0.21	-0.616	-0.406	-0.343	-0.703	-0.003	0.107	0.125	-0.459		1	1	1	1	1	1	1	1	1	9
CHEMBL31000	OCCNc1ccnc2cc(Cl)ccc12	IC50 (nM)	=	62000	-1	Cruzipain (T. cruzi)	0.165	P25779	Training	0.053	-0.663	-0.444	0.049	-0.978	-0.097	0.173	0.427	-0.228		1	1	1	1	1	1	1	1	1	9
CHEMBL563197	Nc1ccccc1c2oc(nn2)C(=O)Nc3ccc(cc3)N4CCOCC4	IC50 (nM)	=	62000	-1	Cruzipain (T. cruzi)	0.165	P25779	Training	0.103	-0.187	-0.003	0.215	-0.489	-0.31	-0.292	0.244	-0.13		1	1	1	1	1	1	1	1	1	9
CHEMBL6246	Oc1cc2C(=O)Oc3c(O)c(O)cc4C(=O)Oc(c1O)c2c34	IC50 (nM)	=	64000	-1	Cruzipain (T. cruzi)	0.165	P25779	Test	-0.399	-0.491	-0.181	0.972	-0.633	-0.269	-0.454	0.803	0.315		1	1	1	1	1	1	1	1	1	9
CHEMBL3233084	O=C(COc1ccccc1C#N)NCCc2nc3ccccc3[nH]2	IC50 (nM)	=	65100	-1	Cruzipain (T. cruzi)	0.165	P25779	Training	-0.108	-0.61	-0.358	0.143	0.705	-0.161	-0.037	-0.177	-0.173		1	1	1	1	1	1	1	1	1	9
CHEMBL444202	Oc1ccccc1\C=N\N=C\c2ccc3no[n+]([O-])c3c2	IC50 (nM)	=	68000	-1	Cruzipain (T. cruzi)	0.165	P25779	Training	-0.192	-0.226	-0.01	0.417	-0.7	-0.255	-0.449	0.112	-0.012		1	1	1	1	1	1	1	1	1	9
CHEMBL406555	O=C(Oc1cccnc1)C2=Cc3ccccc3OC2=O	IC50 (nM)	=	70000	-1	Cruzipain (T. cruzi)	0.165	P25779	Training	-0.372	-0.701	-0.3	-0.008	-0.565	0.57	0.597	-0.401	-0.262		1	1	1	1	1	1	1	1	1	9
CHEMBL259139	Oc1ccccc1C(=O)CC2(O)C(=O)Nc3cc(Cl)cc(Cl)c23	IC50 (nM)	=	73000	-1	Cruzipain (T. cruzi)	0.165	P25779	Test	-0.25	-0.457	-0.155	0.278	-0.611	0.301	-0.106	0.33	-0.093		1	1	1	1	1	1	1	1	1	9
CHEMBL470290	Oc1ccc(\C=N\N=C\c2ccc3no[n+]([O-])c3c2)cc1Br	IC50 (nM)	=	73000	-1	Cruzipain (T. cruzi)	0.165	P25779	Training	-0.181	-0.259	-0.007	0.359	-0.744	-0.243	-0.46	0.267	-0.046		1	1	1	1	1	1	1	1	1	9
CHEMBL265957	CCOC(=O)SC1=N\C(=C\c2ccc(cc2)N(C)C)\C(=O)S1	IC50 (nM)	=	73000	-1	Cruzipain (T. cruzi)	0.165	P25779	Training	0.16	-0.375	0.159	-0.215	-0.251	1.147	0.381	-0.431	0.19		1	1	1	1	1	1	1	1	1	9
CHEMBL2042788	Oc1ccccc1\C=N\NC(=O)\C=C\c2ccc3OCOc3c2	IC50 (nM)	=	74800	-1	Cruzipain (T. cruzi)	0.165	P25779	Training	-0.269	-0.411	-0.307	0.003	-0.687	0.057	-0.081	-0.092	-0.255		1	1	1	1	1	1	1	1	1	9
CHEMBL409024	N[C@@H](Cc1cc(cc(CP(=O)(O)O)c1O)c2ccc(Cl)cc2Cl)C(=O)O	IC50 (nM)	=	77000	-1	Cruzipain (T. cruzi)	0.165	P25779	Test	-0.135	0.709	-0.591	1.019	0.217	-0.341	-0.246	0.464	0.378		1	1	1	1	1	1	1	1	1	9
CHEMBL3233096	Brc1ccccc1CCC(=O)NCCc2nc3ccccc3[nH]2	IC50 (nM)	=	77500	-1	Cruzipain (T. cruzi)	0.165	P25779	Training	-0.008	-0.675	-0.384	-0.288	-0.552	-0.065	0.009	0.126	-0.426		1	1	1	1	1	1	1	1	1	9
CHEMBL460050	[O-][n+]1onc2ccc(\C=N\NC(=S)Nc3ccccc3)cc12	IC50 (nM)	=	78000	-1	Cruzipain (T. cruzi)	0.165	P25779	Training	-0.131	-0.032	0.203	0.152	-0.435	-0.146	-0.392	0.093	0.293		1	1	1	1	1	1	1	1	1	9
CHEMBL118638	Cc1ccc(C)c(CN2C(=O)C(=O)c3cc(C)ccc23)c1	IC50 (nM)	=	80000	-1	Cruzipain (T. cruzi)	0.165	P25779	Training	-0.066	-0.342	-0.15	-0.375	-0.81	0.123	-0.105	0.208	-0.477		1	1	1	1	1	1	1	1	1	9
CHEMBL326185	Clc1ccc2N(C(=O)OCc3ccccc3)C(=O)C(=O)c2c1	IC50 (nM)	=	80000	-1	Cruzipain (T. cruzi)	0.165	P25779	Test	-0.28	-0.359	0.106	-0.109	-0.494	0.118	-0.206	-0.027	-0.321		1	1	1	1	1	1	1	1	1	9
CHEMBL44	Oc1ccc(cc1)C2=COc3cc(O)cc(O)c3C2=O	IC50 (nM)	=	82700	-1	Cruzipain (T. cruzi)	0.165	P25779	Training	-0.273	-0.738	-0.428	0.496	-0.832	0.4	-0.135	0.259	0.035		1	1	1	1	1	1	1	1	1	9
CHEMBL565191	Nc1ccccc1c2oc(nn2)C(=O)NCc3ccnc(c3)N4CCOCC4	IC50 (nM)	=	83000	-1	Cruzipain (T. cruzi)	0.165	P25779	Training	0.175	-0.173	-0.031	0.327	-0.453	-0.001	0.302	-0.214	-0.065		1	1	1	1	1	1	1	1	1	9
CHEMBL2042792	COc1cc(\C=C\C(=O)N\N=C\c2ccccc2O)cc(c1OC)[N+](=O)[O-]	IC50 (nM)	=	83900	-1	Cruzipain (T. cruzi)	0.165	P25779	Training	0.313	-0.305	-0.18	0.393	-0.426	-0.046	-0.163	-0.049	-0.026		1	1	1	1	1	1	1	1	1	9
CHEMBL562106	CCC(NC(=O)COC(=O)c1cccnc1N)c2ccc(Br)cc2	IC50 (nM)	=	84000	-1	Cruzipain (T. cruzi)	0.165	P25779	Test	0.041	-0.564	-0.295	0.366	-0.167	0.211	0.587	-0.374	-0.042		1	1	1	1	1	1	1	1	1	9
CHEMBL3827174	CCOC(=O)C1=C(C)N(CC=C)\C(=N\c2sc3CCCCc3c2C(=O)OCC)\S1	IC50 (nM)	=	85000	-1	Cruzipain (T. cruzi)	0.165	P25779	Training	0.367	-0.417	0.391	-0.319	-0.651	1.152	0.813	-0.2	0.044		1	1	1	1	1	1	1	1	1	9
CHEMBL455669	FC(F)(F)c1ccnc(N\N=C\c2ccc(Cl)cc2)n1	IC50 (nM)	=	85000	-1	Cruzipain (T. cruzi)	0.165	P25779	Training	-0.284	-0.344	-0.032	-0.32	-0.737	-0.341	-0.421	0.075	-0.445		1	1	1	1	1	1	1	1	1	9
CHEMBL550694	Nc1ncccc1C(=O)OCC(=O)NC2CCCCCC2	IC50 (nM)	=	87000	-1	Cruzipain (T. cruzi)	0.165	P25779	Training	0.708	-0.54	-0.276	0.539	-0.035	0.331	1.324	-0.817	0.06		1	1	1	1	1	1	1	1	1	9
CHEMBL939	COc1cc2ncnc(Nc3ccc(F)c(Cl)c3)c2cc1OCCCN4CCOCC4	IC50 (nM)	=	88000	-1	Cruzipain (T. cruzi)	0.165	P25779	Test	0.581	-0.688	-0.17	-0.446	-0.961	-0.443	-0.197	0.676	-0.519		1	1	1	1	1	1	1	1	1	9
CHEMBL554709	NC(=O)c1ccsc1NC(=O)COC(=O)c2cc(Br)ccc2N	IC50 (nM)	=	90000	-1	Cruzipain (T. cruzi)	0.165	P25779	Training	-0.227	-0.501	-0.129	0.942	0.181	-0.078	-0.206	0.161	0.639		1	1	1	1	1	1	1	1	1	9
CHEMBL336693	Clc1ccc2N(Cc3ccccc3)C(=O)C(=O)c2c1	IC50 (nM)	=	90000	-1	Cruzipain (T. cruzi)	0.165	P25779	Training	-0.242	-0.309	-0.057	-0.325	-0.782	0.129	-0.248	0.196	-0.448		1	1	1	1	1	1	1	1	1	9
CHEMBL118596	Ic1ccc2N(Cc3ccccc3)C(=O)C(=O)c2c1	IC50 (nM)	=	90000	-1	Cruzipain (T. cruzi)	0.165	P25779	Training	-0.196	-0.309	-0.014	-0.325	-0.782	0.202	-0.248	0.409	-0.448		1	1	1	1	1	1	1	1	1	9
CHEMBL259018	CC(C)(C)OC(=O)NCCc1oc(nn1)S(=O)(=O)Cc2ccc(Cl)cc2Cl	IC50 (nM)	=	95000	-1	Cruzipain (T. cruzi)	0.165	P25779	Test	0.351	1.101	0.567	0.15	0.343	-0.228	-0.027	-0.09	-0.143		1	1	1	1	1	1	1	1	1	9
CHEMBL258670	OC(=C\C=C/1\C2=C(Oc3c(O)c(O)ccc13)C(=O)C(=O)C=C2)O	IC50 (nM)	=	95000	-1	Cruzipain (T. cruzi)	0.165	P25779	Training	-0.307	-0.495	-0.481	0.831	-0.935	1.395	0.86	-0.405	0.232		1	1	1	1	1	1	1	1	1	9
CHEMBL261812	CC(C)(C)OC(=O)NCc1oc(nn1)S(=O)(=O)Cc2ccc(Cl)cc2Cl	IC50 (nM)	=	95000	-1	Cruzipain (T. cruzi)	0.165	P25779	Training	0.302	1.18	0.596	0.189	0.348	-0.234	-0.105	-0.08	-0.119		1	1	1	1	1	1	1	1	1	9
CHEMBL1084541	CC(C)CCC[C@@H](C)CCC[C@@H](C)CCC[C@]1(C)CCc2c(C)c(OC(=O)c3cccnc3)c(C)c(C)c2O1	IC50 (nM)	=	98000	-1	Cruzipain (T. cruzi)	0.165	P25779	Training	1.408	-0.734	-0.483	-0.542	-0.851	0.324	1.269	-0.069	-0.576		1	1	1	1	1	1	1	1	1	9
CHEMBL118830	O=C(N1C(=O)C(=O)c2ccccc12)c3ccccc3	IC50 (nM)	=	100000	-1	Cruzipain (T. cruzi)	0.165	P25779	Test	-0.365	-0.358	0.052	-0.068	-0.615	0.154	-0.204	0.043	-0.297		1	1	1	1	1	1	1	1	1	9
CHEMBL504491	Oc1ccc(\C=N\N=C\c2ccc3no[n+]([O-])c3c2)cc1	IC50 (nM)	=	100000	-1	Cruzipain (T. cruzi)	0.165	P25779	Training	-0.192	-0.235	-0.026	0.417	-0.725	-0.26	-0.449	0.104	-0.012		1	1	1	1	1	1	1	1	1	9
CHEMBL462539	Cc1cc(nc(N\N=C\c2ccc(Cl)cc2)n1)C(F)(F)F	IC50 (nM)	=	100000	-1	Cruzipain (T. cruzi)	0.165	P25779	Training	-0.211	-0.367	-0.01	-0.345	-0.754	-0.327	-0.368	0.11	-0.46		1	1	1	1	1	1	1	1	1	9
CHEMBL453633	[O-][N+](=O)c1ccc(\C=N\Nc2nccc(n2)C(F)(F)F)cc1	IC50 (nM)	=	100000	-1	Cruzipain (T. cruzi)	0.165	P25779	Training	0.34	-0.203	-0.02	0.265	-0.299	-0.418	-0.459	-0.079	-0.101		1	1	1	1	1	1	1	1	1	9
CHEMBL190650	COc1ccc(cc1Cc2cnc3nc(N)nc(N)c3c2C)C#CCCC(=O)O	IC50 (nM)	=	0.46	1	Dihydrofolate reductase (T. gondii)	0.293	Q07422	Training	-0.143	-0.096	-0.38	0.095	-0.211	0.356	0.244	-0.3	0.001		1	1	1	1	1	1	1	1	1	9
CHEMBL50514	COc1cc(cc(OC)c1OC)N(C)Cc2cnc3nc(N)nc(N)c3c2C	IC50 (nM)	=	0.58	1	Dihydrofolate reductase (T. gondii)	0.293	Q07422	Training	0.127	-0.063	0.069	-0.097	-0.109	-0.154	-0.175	0.138	-0.112		1	1	1	1	1	1	1	1	1	9
CHEMBL55063	CN(Cc1ccc2nc(N)nc(N)c2n1)c3ccccc3	IC50 (nM)	=	0.84	1	Dihydrofolate reductase (T. gondii)	0.293	Q07422	Training	-0.014	0.174	0.07	0.117	-0.042	0.065	0.089	-0.28	0.014		1	1	1	1	1	1	1	1	1	9
CHEMBL337603	COc1ccc(cc1OC)N(C)c2ccc3nc(N)nc(N)c3n2	IC50 (nM)	=	0.88	1	Dihydrofolate reductase (T. gondii)	0.293	Q07422	Training	-0.097	0.142	0.148	0.06	-0.11	0.003	-0.006	-0.173	-0.019		1	1	1	1	1	1	1	1	1	9
CHEMBL223301	COc1cc(cc(OC)c1OC)[C@@H](C)C#Cc2c(C)nc(N)nc2N	IC50 (nM)	=	1.4	1	Dihydrofolate reductase (T. gondii)	0.293	Q07422	Test	-0.022	-0.077	-0.396	-0.072	-0.409	0.659	0.231	-0.38	-0.097		1	1	1	1	1	1	1	1	1	9
CHEMBL34259	CN(Cc1cnc2nc(N)nc(N)c2n1)c3ccc(cc3)C(=O)N[C@@H](CCC(=O)O)C(=O)O	IC50 (nM)	=	1.4	1	Dihydrofolate reductase (T. gondii)	0.293	Q07422	Training	-0.02	0.217	0.053	0.456	0.395	0.137	0.277	-0.545	0.213		1	1	1	1	1	1	1	1	1	9
CHEMBL310880	CN(Cc1cnc2nc(N)nc(N)c2c1C)c3ccc(Cl)cc3	IC50 (nM)	=	1.698	1	Dihydrofolate reductase (T. gondii)	0.293	Q07422	Training	0.003	-0.096	0.063	-0.03	-0.025	-0.151	-0.207	0.196	-0.073		1	1	1	1	1	1	1	1	1	9
CHEMBL103981	CCc1nc(N)nc(N)c1c2ccc(NCc3ccc(cc3)C(=O)O)c(c2)[N+](=O)[O-]	IC50 (nM)	=	1.8	1	Dihydrofolate reductase (T. gondii)	0.293	Q07422	Training	0.176	0.042	-0.007	0.361	0.29	-0.178	-0.119	-0.024	0.158		1	1	1	1	1	1	1	1	1	9
CHEMBL189952	COc1ccc(OCCCC(=O)O)cc1Cc2cnc3nc(N)nc(N)c3c2C	IC50 (nM)	=	1.9	1	Dihydrofolate reductase (T. gondii)	0.293	Q07422	Test	0.006	-0.079	-0.107	0.132	0.175	-0.099	0.051	-0.008	0.023		1	1	1	1	1	1	1	1	1	9
CHEMBL188540	COc1ccc(OCCCCCC(=O)O)cc1Cc2cnc3nc(N)nc(N)c3c2C	IC50 (nM)	=	2	1	Dihydrofolate reductase (T. gondii)	0.293	Q07422	Training	0.133	-0.092	-0.12	0.056	0.158	-0.086	0.161	-0.036	-0.022		1	1	1	1	1	1	1	1	1	9
CHEMBL551049	CCc1sc2N=C(N)NC(=O)c2c1Sc3ccc(cc3)C(=O)N[C@@H](CCC(=O)O)C(=O)O	IC50 (nM)	=	2.1	1	Dihydrofolate reductase (T. gondii)	0.293	Q07422	Training	-0.12	0.113	0.175	0.171	0.56	0.223	0.311	-0.196	0.378		1	1	1	1	1	1	1	1	1	9
CHEMBL140940	CN(c1ccccc1)c2ccc3nc(N)nc(N)c3n2	IC50 (nM)	=	2.2	1	Dihydrofolate reductase (T. gondii)	0.293	Q07422	Training	-0.227	0.169	0.165	0.175	-0.028	0.039	0.006	-0.225	0.048		1	1	1	1	1	1	1	1	1	9
CHEMBL190199	COc1ccc(OCCCCC(=O)O)cc1Cc2cnc3nc(N)nc(N)c3c2C	IC50 (nM)	=	2.3	1	Dihydrofolate reductase (T. gondii)	0.293	Q07422	Test	0.069	-0.092	-0.114	0.093	0.169	-0.092	0.107	-0.022	0		1	1	1	1	1	1	1	1	1	9
CHEMBL190486	COc1ccc(OCCCC(=O)O)c(Cc2cnc3nc(N)nc(N)c3c2C)c1	IC50 (nM)	=	2.3	1	Dihydrofolate reductase (T. gondii)	0.293	Q07422	Training	0.006	-0.079	-0.104	0.132	0.174	-0.093	0.051	-0.003	0.023		1	1	1	1	1	1	1	1	1	9
CHEMBL23532	COc1cc(NCc2cnc3nc(N)nc(N)c3c2C)cc(OC)c1OC	IC50 (nM)	=	2.7	1	Dihydrofolate reductase (T. gondii)	0.293	Q07422	Training	-0.005	-0.056	0.04	0	-0.044	-0.189	-0.196	0.127	-0.055		1	1	1	1	1	1	1	1	1	9
CHEMBL52433	CCN(Cc1cnc2nc(N)nc(N)c2c1C)c3cc(OC)c(OC)c(OC)c3	IC50 (nM)	=	2.7	1	Dihydrofolate reductase (T. gondii)	0.293	Q07422	Training	0.133	-0.064	0.081	-0.13	-0.122	-0.128	-0.107	0.138	-0.131		1	1	1	1	1	1	1	1	1	9
CHEMBL283518	COc1ccc(NCc2cnc3nc(N)nc(N)c3c2C)cc1OC	IC50 (nM)	=	2.7	1	Dihydrofolate reductase (T. gondii)	0.293	Q07422	Test	-0.051	-0.071	0.024	0.042	-0.008	-0.19	-0.205	0.12	-0.03		1	1	1	1	1	1	1	1	1	9
CHEMBL279680	COc1ccc(cc1OC)N(C)Cc2cnc3nc(N)nc(N)c3c2C	IC50 (nM)	=	2.9	1	Dihydrofolate reductase (T. gondii)	0.293	Q07422	Training	0.092	-0.077	0.05	-0.065	-0.076	-0.154	-0.182	0.127	-0.093		1	1	1	1	1	1	1	1	1	9
CHEMBL102850	CCc1nc(N)nc(N)c1c2ccc(N(C)Cc3ccc(cc3)C(=O)O)c(c2)[N+](=O)[O-]	IC50 (nM)	=	3.1	1	Dihydrofolate reductase (T. gondii)	0.293	Q07422	Training	0.276	0.031	0.023	0.261	0.217	-0.155	-0.103	-0.006	0.099		1	1	1	1	1	1	1	1	1	9
CHEMBL192835	COc1ccc(cc1Cc2cnc3nc(N)nc(N)c3c2C)C#CCCCCC(=O)O	IC50 (nM)	=	3.2	1	Dihydrofolate reductase (T. gondii)	0.293	Q07422	Training	-0.028	-0.096	-0.386	0.021	-0.214	0.364	0.338	-0.309	-0.042		1	1	1	1	1	1	1	1	1	9
CHEMBL189796	CCOC(=O)CCCOc1ccc(OC)c(Cc2cnc3nc(N)nc(N)c3c2C)c1	IC50 (nM)	=	3.4	1	Dihydrofolate reductase (T. gondii)	0.293	Q07422	Test	0.087	-0.083	-0.095	-0.075	0.041	-0.068	0.111	-0.064	-0.099		1	1	1	1	1	1	1	1	1	9
CHEMBL23569	COc1cc(NCc2cnc3nc(N)nc(N)c3c2C)cc(OC)c1	IC50 (nM)	=	3.5	1	Dihydrofolate reductase (T. gondii)	0.293	Q07422	Training	-0.051	-0.096	0.027	0.042	0.01	-0.19	-0.205	0.13	-0.03		1	1	1	1	1	1	1	1	1	9
CHEMBL493717	CCN(Cc1ccccc1)c2ccc3nc(N)nc(N)c3c2	IC50 (nM)	=	3.6	1	Dihydrofolate reductase (T. gondii)	0.293	Q07422	Training	-0.025	-0.088	-0.035	-0.079	-0.116	-0.163	-0.153	0.167	-0.101		1	1	1	1	1	1	1	1	1	9
CHEMBL323359	CCc1nc(N)nc(N)c1c2ccc(NCc3ccc(cc3)C(=O)N)c(c2)[N+](=O)[O-]	IC50 (nM)	=	3.7	1	Dihydrofolate reductase (T. gondii)	0.293	Q07422	Training	0.179	0.042	0.003	0.474	0.352	-0.171	-0.113	-0.014	0.224		1	1	1	1	1	1	1	1	1	9
CHEMBL521672	CCN(Cc1cc(OC)ccc1OC)c2ccc3nc(N)nc(N)c3c2	IC50 (nM)	=	3.7	1	Dihydrofolate reductase (T. gondii)	0.293	Q07422	Test	0.067	-0.084	-0.026	-0.146	-0.182	-0.152	-0.141	0.162	-0.14		1	1	1	1	1	1	1	1	1	9
CHEMBL115804	COc1ccc(CN(C)c2ccc3nc(N)nc(N)c3c2)c(OC)c1	IC50 (nM)	=	3.9	1	Dihydrofolate reductase (T. gondii)	0.293	Q07422	Training	0.058	-0.089	-0.042	-0.11	-0.161	-0.185	-0.218	0.158	-0.119		1	1	1	1	1	1	1	1	1	9
CHEMBL325434	COc1ccc(OC)c(CN(C)c2ccc3nc(N)nc(N)c3c2)c1	IC50 (nM)	=	3.9	1	Dihydrofolate reductase (T. gondii)	0.293	Q07422	Training	0.058	-0.083	-0.042	-0.11	-0.168	-0.182	-0.218	0.162	-0.119		1	1	1	1	1	1	1	1	1	9
CHEMBL22623	COc1cc(OC)cc(c1)N(C)Cc2cnc3nc(N)nc(N)c3c2C	IC50 (nM)	=	4	1	Dihydrofolate reductase (T. gondii)	0.293	Q07422	Training	0.092	-0.096	0.056	-0.065	-0.065	-0.153	-0.182	0.136	-0.093		1	1	1	1	1	1	1	1	1	9
CHEMBL187570	COc1ccc(I)cc1Cc2cnc3nc(N)nc(N)c3c2C	IC50 (nM)	=	4.1	1	Dihydrofolate reductase (T. gondii)	0.293	Q07422	Test	-0.091	-0.096	-0.064	0.011	-0.039	-0.136	-0.202	0.515	-0.049		1	1	1	1	1	1	1	1	1	9
CHEMBL370239	COc1ccc(C#CCCC(=O)O)c(Cc2cnc3nc(N)nc(N)c3c2C)c1	IC50 (nM)	=	4.1	1	Dihydrofolate reductase (T. gondii)	0.293	Q07422	Training	-0.143	-0.096	-0.386	0.095	-0.216	0.415	0.244	-0.279	0.001		1	1	1	1	1	1	1	1	1	9
CHEMBL114354	CN(Cc1cccc2CCCCc12)c3ccc4nc(N)nc(N)c4c3	IC50 (nM)	=	4.1	1	Dihydrofolate reductase (T. gondii)	0.293	Q07422	Training	0.164	-0.09	-0.166	-0.195	-0.216	-0.048	0.062	0.163	-0.17		1	1	1	1	1	1	1	1	1	9
CHEMBL104020	CCc1nc(N)nc(N)c1c2ccc(NCc3ccc(cc3)C(=O)NC)c(c2)[N+](=O)[O-]	IC50 (nM)	=	4.3	1	Dihydrofolate reductase (T. gondii)	0.293	Q07422	Training	0.23	0.038	0.014	0.208	0.211	-0.151	-0.098	-0.031	0.068		1	1	1	1	1	1	1	1	1	9
CHEMBL7492	COc1ccc(OC)c(Cc2cnc3nc(N)nc(N)c3c2C)c1	IC50 (nM)	=	4.3	1	Dihydrofolate reductase (T. gondii)	0.293	Q07422	Test	-0.071	-0.091	-0.059	0.011	-0.047	-0.155	-0.185	0.232	-0.048		1	1	1	1	1	1	1	1	1	9
CHEMBL425893	COc1ccc(cc1Cc2cnc3nc(N)nc(N)c3c2C)C#CCCCC(=O)O	IC50 (nM)	=	4.3	1	Dihydrofolate reductase (T. gondii)	0.293	Q07422	Training	-0.086	-0.096	-0.384	0.057	-0.212	0.361	0.292	-0.304	-0.021		1	1	1	1	1	1	1	1	1	9
CHEMBL52688	COc1cc(cc(OC)c1OC)N(C)Cc2ccc3nc(N)nc(N)c3n2	IC50 (nM)	=	4.7	1	Dihydrofolate reductase (T. gondii)	0.293	Q07422	Training	0.118	0.14	0.08	-0.023	-0.153	0.006	0.056	-0.184	-0.068		1	1	1	1	1	1	1	1	1	9
CHEMBL113816	COc1cc(CN(C)c2ccc3nc(N)nc(N)c3c2)cc(OC)c1	IC50 (nM)	=	4.7	1	Dihydrofolate reductase (T. gondii)	0.293	Q07422	Training	0.058	-0.087	-0.049	-0.11	-0.159	-0.189	-0.218	0.16	-0.119		1	1	1	1	1	1	1	1	1	9
CHEMBL119	COc1cc(NCc2ccc3nc(N)nc(N)c3c2C)cc(OC)c1OC	IC50 (nM)	=	5.1	1	Dihydrofolate reductase (T. gondii)	0.293	Q07422	Test	-0.005	-0.056	-0.07	-0.077	-0.17	-0.188	-0.196	0.205	-0.1		1	1	1	1	1	1	1	1	1	9
CHEMBL596741	Cc1cccc(C)c1Sc2[nH]c3nc(N)nc(N)c3c2C	IC50 (nM)	=	5.11	1	Dihydrofolate reductase (T. gondii)	0.293	Q07422	Training	-0.12	-0.014	-0.003	0.061	0.021	0.195	0.074	0.096	0.206		1	1	1	1	1	1	1	1	1	9
CHEMBL88555	COc1cc(NCc2ccc3nc(N)nc(N)c3c2Cl)cc(OC)c1OC	IC50 (nM)	=	5.2	1	Dihydrofolate reductase (T. gondii)	0.293	Q07422	Training	-0.045	-0.056	0.026	-0.077	-0.17	-0.214	-0.235	0.306	-0.1		1	1	1	1	1	1	1	1	1	9
CHEMBL117750	COc1ccc(CN(C)c2ccc3nc(N)nc(N)c3c2)c(OC)c1OC	IC50 (nM)	=	5.4	1	Dihydrofolate reductase (T. gondii)	0.293	Q07422	Training	0.098	-0.056	-0.018	-0.139	-0.199	-0.178	-0.208	0.161	-0.137		1	1	1	1	1	1	1	1	1	9
CHEMBL35020	COc1ccc(cc1Cc2cnc(N)nc2N)C#Cc3cccc(c3)C(=O)O	IC50 (nM)	=	5.5	1	Dihydrofolate reductase (T. gondii)	0.293	Q07422	Test	-0.209	-0.096	-0.454	0.061	-0.268	0.433	0.09	-0.212	-0.019		1	1	1	1	1	1	1	1	1	9
CHEMBL187595	COc1ccc(C#CCCCC(=O)O)c(Cc2cnc3nc(N)nc(N)c3c2C)c1	IC50 (nM)	=	5.8	1	Dihydrofolate reductase (T. gondii)	0.293	Q07422	Training	-0.086	-0.096	-0.39	0.057	-0.217	0.421	0.292	-0.283	-0.021		1	1	1	1	1	1	1	1	1	9
CHEMBL190026	COc1ccc(I)c(Cc2cnc3nc(N)nc(N)c3c2C)c1	IC50 (nM)	=	5.8	1	Dihydrofolate reductase (T. gondii)	0.293	Q07422	Training	-0.091	-0.096	-0.067	0.011	-0.037	-0.125	-0.202	0.572	-0.049		1	1	1	1	1	1	1	1	1	9
CHEMBL102996	CCc1nc(N)nc(N)c1c2ccc(NCc3ccc(cc3)S(=O)(=O)N)c(c2)[N+](=O)[O-]	IC50 (nM)	=	5.8	1	Dihydrofolate reductase (T. gondii)	0.293	Q07422	Training	0.138	1.141	0.36	0.543	1.141	-0.262	-0.213	-0.153	0.281		1	1	1	1	1	1	1	1	1	9
CHEMBL103086	CCc1nc(N)nc(N)c1c2ccc(NCc3ccc(cc3)C(=O)NC(CCC(=O)O)C(=O)O)c(c2)[N+](=O)[O-]	IC50 (nM)	=	6.2	1	Dihydrofolate reductase (T. gondii)	0.293	Q07422	Test	0.156	0.118	-0.002	0.402	0.371	-0.008	0.125	-0.286	0.182		1	1	1	1	1	1	1	1	1	9
CHEMBL179319	CN(Cc1cnc2nc(N)nc(N)c2c1C)c3ccccc3	IC50 (nM)	=	6.295	1	Dihydrofolate reductase (T. gondii)	0.293	Q07422	Training	0.006	-0.096	0.053	0.016	0.006	-0.148	-0.201	0.139	-0.045		1	1	1	1	1	1	1	1	1	9
CHEMBL79922	COc1cccc(c1)N(C)Cc2cnc3nc(N)nc(N)c3c2C	IC50 (nM)	=	6.3	1	Dihydrofolate reductase (T. gondii)	0.293	Q07422	Training	0.052	-0.096	0.05	-0.028	-0.034	-0.151	-0.191	0.132	-0.071		1	1	1	1	1	1	1	1	1	9
CHEMBL32113	COc1ccc(OC)c(CN(C)c2cnc3nc(N)nc(N)c3c2)c1	IC50 (nM)	=	6.3	1	Dihydrofolate reductase (T. gondii)	0.293	Q07422	Training	0.058	-0.073	0.076	-0.026	-0.035	-0.183	-0.218	0.079	-0.07		1	1	1	1	1	1	1	1	1	9
CHEMBL328897	COc1cc(cc(OC)c1OC)N(C)Cc2ccc3nc(N)nc(N)c3c2Cl	IC50 (nM)	=	6.4	1	Dihydrofolate reductase (T. gondii)	0.293	Q07422	Test	0.09	-0.063	0.057	-0.172	-0.221	-0.176	-0.213	0.311	-0.156		1	1	1	1	1	1	1	1	1	9
CHEMBL53693	COc1cc(cc(OC)c1OC)N(Cc2cnc3nc(N)nc(N)c3c2C)C(C)C	IC50 (nM)	=	6.7	1	Dihydrofolate reductase (T. gondii)	0.293	Q07422	Training	0.19	-0.065	0.093	-0.161	-0.143	-0.086	-0.044	0.126	-0.149		1	1	1	1	1	1	1	1	1	9
CHEMBL137942	COc1cc(CNc2ccc3nc(N)nc(N)c3c2Cl)cc(OC)c1OC	IC50 (nM)	=	7	1	Dihydrofolate reductase (T. gondii)	0.293	Q07422	Training	-0.045	-0.035	0.038	-0.077	-0.188	-0.221	-0.235	0.306	-0.1		1	1	1	1	1	1	1	1	1	9
CHEMBL123122	COc1cc(cc(OC)c1OC)N(C)CC2CCc3nc(N)nc(N)c3C2	IC50 (nM)	=	7	1	Dihydrofolate reductase (T. gondii)	0.293	Q07422	Training	0.423	-0.061	-0.051	-0.139	-0.19	0.08	0.147	-0.185	-0.137		1	1	1	1	1	1	1	1	1	9
CHEMBL102447	CCOC(=O)CCC(NC(=O)c1ccc(CNc2ccc(cc2[N+](=O)[O-])c3c(N)nc(N)nc3CC)cc1)C(=O)OCC	IC50 (nM)	=	7.1	1	Dihydrofolate reductase (T. gondii)	0.293	Q07422	Test	0.253	0.084	0.025	0.078	0.208	0.044	0.202	-0.332	-0.009		1	1	1	1	1	1	1	1	1	9
CHEMBL81119	Cc1c(CNc2ccccc2Cl)cnc3nc(N)nc(N)c13	IC50 (nM)	=	7.1	1	Dihydrofolate reductase (T. gondii)	0.293	Q07422	Training	-0.166	-0.096	0.062	0.093	0.041	-0.186	-0.234	0.22	0		1	1	1	1	1	1	1	1	1	9
CHEMBL23382	COc1ccc(NCc2cnc3nc(N)nc(N)c3c2C)c(C)c1	IC50 (nM)	=	7.2	1	Dihydrofolate reductase (T. gondii)	0.293	Q07422	Training	-0.063	-0.089	-0.004	0.042	-0.005	-0.172	-0.177	0.147	-0.03		1	1	1	1	1	1	1	1	1	9
CHEMBL22	COc1cc(Cc2cnc(N)nc2N)cc(OC)c1OC	IC50 (nM)	=	7.2	1	Dihydrofolate reductase (T. gondii)	0.293	Q07422	Training	0.006	-0.048	-0.11	0.114	-0.046	-0.165	-0.179	0.006	0.012		1	1	1	1	1	1	1	1	1	9
CHEMBL264386	COc1ccc(cc1)N(C)Cc2cnc3nc(N)nc(N)c3c2C	IC50 (nM)	=	7.295	1	Dihydrofolate reductase (T. gondii)	0.293	Q07422	Test	0.052	-0.094	0.042	-0.028	-0.033	-0.152	-0.191	0.127	-0.071		1	1	1	1	1	1	1	1	1	9
CHEMBL523004	CCCCN(Cc1cc(OC)ccc1OC)c2ccc3nc(N)nc(N)c3c2	IC50 (nM)	=	7.3	1	Dihydrofolate reductase (T. gondii)	0.293	Q07422	Training	0.245	-0.084	-0.022	-0.21	-0.196	-0.113	-0.004	0.143	-0.178		1	1	1	1	1	1	1	1	1	9
CHEMBL84457	COc1ccccc1NCc2cnc3nc(N)nc(N)c3c2C	IC50 (nM)	=	7.396	1	Dihydrofolate reductase (T. gondii)	0.293	Q07422	Training	-0.106	-0.07	0.034	0.09	0.027	-0.186	-0.216	0.134	-0.002		1	1	1	1	1	1	1	1	1	9
CHEMBL102418	CCc1nc(N)nc(N)c1c2ccc(N(C)Cc3ccc(cc3)C(=O)NC)c(c2)[N+](=O)[O-]	IC50 (nM)	=	7.4	1	Dihydrofolate reductase (T. gondii)	0.293	Q07422	Training	0.328	0.027	0.043	0.116	0.144	-0.129	-0.083	-0.014	0.014		1	1	1	1	1	1	1	1	1	9
CHEMBL80070	COc1cccc(NCc2cnc3nc(N)nc(N)c3c2C)c1	IC50 (nM)	=	7.4	1	Dihydrofolate reductase (T. gondii)	0.293	Q07422	Test	-0.106	-0.096	0.024	0.09	0.044	-0.19	-0.216	0.13	-0.002		1	1	1	1	1	1	1	1	1	9
CHEMBL139485	COc1cc(cc(OC)c1OC)N(C)c2ccc3nc(N)nc(N)c3n2	IC50 (nM)	=	7.6	1	Dihydrofolate reductase (T. gondii)	0.293	Q07422	Training	-0.045	0.136	0.163	0.016	-0.141	-0.011	-0.01	-0.133	-0.045		1	1	1	1	1	1	1	1	1	9
CHEMBL49454	COc1cc(cc(OC)c1OC)N(CC#C)Cc2cnc3nc(N)nc(N)c3c2C	IC50 (nM)	=	7.7	1	Dihydrofolate reductase (T. gondii)	0.293	Q07422	Training	0.018	-0.074	-0.126	-0.161	-0.296	0.119	0.072	-0.206	-0.149		1	1	1	1	1	1	1	1	1	9
CHEMBL493718	CCN(Cc1cccc2ccccc12)c3ccc4nc(N)nc(N)c4c3	IC50 (nM)	=	7.8	1	Dihydrofolate reductase (T. gondii)	0.293	Q07422	Training	-0.083	-0.09	-0.146	-0.228	-0.228	-0.167	-0.189	0.367	-0.189		1	1	1	1	1	1	1	1	1	9
CHEMBL284544	COc1ccc(OC)c(CCc2cnc3nc(N)nc(N)c3c2C)c1	IC50 (nM)	=	7.9	1	Dihydrofolate reductase (T. gondii)	0.293	Q07422	Test	-0.034	-0.091	-0.078	-0.031	-0.051	-0.122	-0.107	0.13	-0.073		1	1	1	1	1	1	1	1	1	9
CHEMBL102967	CCc1nc(N)nc(N)c1c2ccc(NCc3ccc(cc3)C(=O)N(C)C)c(c2)[N+](=O)[O-]	IC50 (nM)	=	7.9	1	Dihydrofolate reductase (T. gondii)	0.293	Q07422	Training	0.371	0.032	0.029	0.116	0.104	-0.12	-0.083	-0.057	0.014		1	1	1	1	1	1	1	1	1	9
CHEMBL522363	Cc1sc2N=C(N)NC(=O)c2c1Sc3ccc(cc3)C(=O)N(CCC(=O)O)C(=O)O	IC50 (nM)	=	8	1	Dihydrofolate reductase (T. gondii)	0.293	Q07422	Training	-0.172	0.004	0.243	0.196	0.607	0.197	0.184	-0.213	0.415		1	1	1	1	1	1	1	1	1	9
CHEMBL556091	CCc1sc2N=C(N)NC(=O)c2c1Sc3ccc(Cl)c(Cl)c3	IC50 (nM)	=	8.1	1	Dihydrofolate reductase (T. gondii)	0.293	Q07422	Training	-0.175	0.061	0.336	-0.325	0.465	0.175	0.011	0.305	0.237		1	1	1	1	1	1	1	1	1	9
CHEMBL33921	COc1ccc(CCCCCC(=O)O)cc1Cc2cnc(N)nc2N	IC50 (nM)	=	8.4	1	Dihydrofolate reductase (T. gondii)	0.293	Q07422	Test	0.164	-0.096	-0.257	0.195	0.283	-0.021	0.275	-0.254	0.06		1	1	1	1	1	1	1	1	1	9
CHEMBL550296	CCc1sc2N=C(N)NC(=O)c2c1Sc3ccc4ccccc4c3	IC50 (nM)	=	8.4	1	Dihydrofolate reductase (T. gondii)	0.293	Q07422	Training	-0.209	0.049	0.213	-0.386	0.392	0.14	-0.027	0.325	0.161		1	1	1	1	1	1	1	1	1	9
CHEMBL141160	COc1ccc(cc1)N(C)c2ccc3nc(N)nc(N)c3n2	IC50 (nM)	=	8.6	1	Dihydrofolate reductase (T. gondii)	0.293	Q07422	Training	-0.158	0.147	0.146	0.112	-0.068	0.019	-0.001	-0.206	0.011		1	1	1	1	1	1	1	1	1	9
CHEMBL564937	CCc1sc2N=C(N)NC(=O)c2c1Sc3ccc(cc3)[N+](=O)[O-]	IC50 (nM)	=	8.7	1	Dihydrofolate reductase (T. gondii)	0.293	Q07422	Training	0.21	0.162	0.307	0.098	0.594	0.11	-0.015	0.05	0.465		1	1	1	1	1	1	1	1	1	9
CHEMBL3953119	Nc1ncc(N2CCN(CC2)c3cccc(c3)c4ccccc4)c(N)n1	IC50 (nM)	=	8.7	1	Dihydrofolate reductase (T. gondii)	0.293	Q07422	Test	0.064	-0.047	-0.022	-0.223	-0.203	-0.052	-0.095	0.002	-0.186		1	1	1	1	1	1	1	1	1	9
CHEMBL142741	COc1cc(cc(OC)c1OC)N(C)Cc2cnc3nc(N)nc(N)c3c2	IC50 (nM)	=	9	1	Dihydrofolate reductase (T. gondii)	0.293	Q07422	Training	0.098	-0.061	0.072	-0.062	-0.068	-0.186	-0.208	0.078	-0.091		1	1	1	1	1	1	1	1	1	9
CHEMBL564277	CCc1sc2N=C(N)NC(=O)c2c1Sc3ccc(Cl)cc3	IC50 (nM)	=	9	1	Dihydrofolate reductase (T. gondii)	0.293	Q07422	Training	-0.178	0.068	0.323	-0.291	0.504	0.188	0.026	0.217	0.28		1	1	1	1	1	1	1	1	1	9
CHEMBL80065	Cc1c(CNc2ccc(Br)cc2)cnc3nc(N)nc(N)c13	IC50 (nM)	=	9.499	1	Dihydrofolate reductase (T. gondii)	0.293	Q07422	Training	-0.16	-0.096	0.012	0.093	0.05	-0.19	-0.234	0.244	0		1	1	1	1	1	1	1	1	1	9
CHEMBL492895	CCCN(Cc1cc(OC)ccc1OC)c2ccc3nc(N)nc(N)c3c2	IC50 (nM)	=	9.5	1	Dihydrofolate reductase (T. gondii)	0.293	Q07422	Test	0.182	-0.084	-0.022	-0.179	-0.19	-0.13	-0.07	0.155	-0.16		1	1	1	1	1	1	1	1	1	9
CHEMBL57624	COc1ccc(cc1OC)N(C)Cc2ccc3nc(N)nc(N)c3n2	IC50 (nM)	=	9.795	1	Dihydrofolate reductase (T. gondii)	0.293	Q07422	Training	0.081	0.146	0.062	0.016	-0.123	0.022	0.066	-0.224	-0.045		1	1	1	1	1	1	1	1	1	9
CHEMBL430821	Nc1nc(N)c2nc(CN3c4ccccc4C=Cc5cc(OCCCC(=O)O)ccc35)cnc2n1	IC50 (nM)	=	9.9	1	Dihydrofolate reductase (T. gondii)	0.293	Q07422	Training	-0.103	0.072	-0.039	-0.008	-0.076	0.197	0.199	-0.028	-0.059		1	1	1	1	1	1	1	1	1	9
CHEMBL333791	Nc1nc(N)c2CC(CNc3c(Cl)cccc3Cl)CCc2n1	IC50 (nM)	=	9.9	1	Dihydrofolate reductase (T. gondii)	0.293	Q07422	Training	0.193	-0.096	-0.031	-0.002	-0.104	0.103	0.147	-0.056	-0.056		1	1	1	1	1	1	1	1	1	9
CHEMBL280378	CCOc1cc(Cc2cnc(N)nc2N)cc(OCC)c1n3cccc3	IC50 (nM)	=	10	1	Dihydrofolate reductase (T. gondii)	0.293	Q07422	Test	-0.014	-0.073	-0.007	-0.139	-0.173	-0.168	-0.076	0.182	-0.136		1	1	1	1	1	1	1	1	1	9
CHEMBL190935	CCOC(=O)CCCOc1ccc(OC)cc1Cc2cnc3nc(N)nc(N)c3c2C	IC50 (nM)	=	10	1	Dihydrofolate reductase (T. gondii)	0.293	Q07422	Training	0.087	-0.083	-0.092	-0.075	0.04	-0.062	0.111	-0.059	-0.099		1	1	1	1	1	1	1	1	1	9
CHEMBL1738740	NC1=Nc2sc3cccc(CNc4ccc5C(=O)N(Cc5c4)[C@@H](CCC(=O)O)C(=O)O)c3c2C(=O)N1	IC50 (nM)	=	10	1	Dihydrofolate reductase (T. gondii)	0.293	Q07422	Training	-0.094	-0.023	0.154	0.039	0.313	0.231	0.231	-0.19	0.132		1	1	1	1	1	1	1	1	1	9
CHEMBL279983	COc1ccc(NCc2cnc3nc(N)nc(N)c3c2C)c(OC)c1	IC50 (nM)	=	10	1	Dihydrofolate reductase (T. gondii)	0.293	Q07422	Training	-0.051	-0.065	0.032	0.042	-0.011	-0.187	-0.205	0.129	-0.03		1	1	1	1	1	1	1	1	1	9
CHEMBL80066	Cc1c(CNc2cccc(Cl)c2)cnc3nc(N)nc(N)c13	IC50 (nM)	=	11	1	Dihydrofolate reductase (T. gondii)	0.293	Q07422	Test	-0.166	-0.096	0.046	0.093	0.047	-0.19	-0.234	0.207	0		1	1	1	1	1	1	1	1	1	9
CHEMBL189953	CCOC(=O)CCCCOc1ccc(OC)c(Cc2cnc3nc(N)nc(N)c3c2C)c1	IC50 (nM)	=	11	1	Dihydrofolate reductase (T. gondii)	0.293	Q07422	Training	0.147	-0.092	-0.102	-0.106	0.037	-0.063	0.162	-0.077	-0.117		1	1	1	1	1	1	1	1	1	9
CHEMBL78578	CN(Cc1ccc2nc(N)nc(N)c2c1)c3ccccc3	IC50 (nM)	=	11	1	Dihydrofolate reductase (T. gondii)	0.293	Q07422	Training	-0.04	-0.096	-0.08	-0.033	-0.092	-0.189	-0.243	0.16	-0.074		1	1	1	1	1	1	1	1	1	9
CHEMBL522678	CCN(Cc1ccc2ccccc2c1)c3ccc4nc(N)nc(N)c4c3	IC50 (nM)	=	12	1	Dihydrofolate reductase (T. gondii)	0.293	Q07422	Training	-0.083	-0.09	-0.15	-0.228	-0.22	-0.179	-0.189	0.327	-0.189		1	1	1	1	1	1	1	1	1	9
CHEMBL420224	Cc1c(CNc2cc(Cl)c(Cl)c(Cl)c2)cnc3nc(N)nc(N)c13	IC50 (nM)	=	12	1	Dihydrofolate reductase (T. gondii)	0.293	Q07422	Test	-0.155	-0.096	0.132	-0.002	-0.033	-0.197	-0.244	0.399	-0.056		1	1	1	1	1	1	1	1	1	9
CHEMBL312348	COc1ccc(NCc2cnc3nc(N)nc(N)c3c2C)cc1	IC50 (nM)	=	12	1	Dihydrofolate reductase (T. gondii)	0.293	Q07422	Training	-0.106	-0.088	0.018	0.09	0.039	-0.19	-0.216	0.125	-0.002		1	1	1	1	1	1	1	1	1	9
CHEMBL423200	Nc1nc(N)c2nc(Cn3c4ccccc4c5ccccc35)cnc2n1	IC50 (nM)	=	12	1	Dihydrofolate reductase (T. gondii)	0.293	Q07422	Training	-0.244	0.147	0.105	-0.02	-0.141	-0.07	-0.13	0.236	-0.067		1	1	1	1	1	1	1	1	1	9
CHEMBL120821	COc1cc(cc(OC)c1OC)N(CC#C)CC2CCc3nc(N)nc(N)c3C2	IC50 (nM)	=	12	1	Dihydrofolate reductase (T. gondii)	0.293	Q07422	Training	0.262	-0.073	-0.211	-0.202	-0.353	0.268	0.362	-0.447	-0.174		1	1	1	1	1	1	1	1	1	9
CHEMBL551985	CCc1sc2N=C(N)NC(=O)c2c1Sc3cccc(Cl)c3	IC50 (nM)	=	12	1	Dihydrofolate reductase (T. gondii)	0.293	Q07422	Test	-0.178	0.068	0.328	-0.291	0.501	0.189	0.026	0.233	0.28		1	1	1	1	1	1	1	1	1	9
CHEMBL565179	CCc1sc2N=C(N)NC(=O)c2c1Sc3ccc(Br)cc3	IC50 (nM)	=	13	1	Dihydrofolate reductase (T. gondii)	0.293	Q07422	Training	-0.175	0.068	0.305	-0.291	0.504	0.189	0.026	0.255	0.28		1	1	1	1	1	1	1	1	1	9
CHEMBL435938	CCOC(=O)CCCCCOc1ccc(OC)c(Cc2cnc3nc(N)nc(N)c3c2C)c1	IC50 (nM)	=	13	1	Dihydrofolate reductase (T. gondii)	0.293	Q07422	Training	0.202	-0.092	-0.109	-0.134	0.028	-0.057	0.211	-0.09	-0.134		1	1	1	1	1	1	1	1	1	9
CHEMBL59530	CCc1nc(N)nc(N)c1c2ccc(Cl)c(c2)[N+](=O)[O-]	IC50 (nM)	=	13	1	Dihydrofolate reductase (T. gondii)	0.293	Q07422	Training	0.386	0.109	0.129	0.535	0.279	-0.253	-0.206	0.123	0.26		1	1	1	1	1	1	1	1	1	9
CHEMBL115788	COc1cc(cc(OC)c1OC)N(Cc2cnc3nc(N)nc(N)c3c2C)C=O	IC50 (nM)	=	13	1	Dihydrofolate reductase (T. gondii)	0.293	Q07422	Test	-0.025	-0.067	0.115	-0.004	-0.046	-0.105	-0.15	0.037	-0.057		1	1	1	1	1	1	1	1	1	9
CHEMBL266024	Nc1nc(N)c2CC(Cc3cccc(OC(F)(F)F)c3)CCc2n1	IC50 (nM)	=	14	1	Dihydrofolate reductase (T. gondii)	0.293	Q07422	Training	0.308	-0.096	-0.203	-0.121	-0.152	0.108	0.198	-0.286	-0.126		1	1	1	1	1	1	1	1	1	9
CHEMBL32190	COc1cc(CN(C)c2cnc3nc(N)nc(N)c3c2)cc(OC)c1OC	IC50 (nM)	=	14	1	Dihydrofolate reductase (T. gondii)	0.293	Q07422	Training	0.098	-0.045	0.076	-0.062	-0.076	-0.186	-0.208	0.08	-0.091		1	1	1	1	1	1	1	1	1	9
CHEMBL299174	COc1ccc(N(C)Cc2ccc3nc(N)nc(N)c3n2)c(OC)c1	IC50 (nM)	=	14	1	Dihydrofolate reductase (T. gondii)	0.293	Q07422	Training	0.081	0.134	0.075	0.016	-0.121	0.029	0.066	-0.217	-0.045		1	1	1	1	1	1	1	1	1	9
CHEMBL103971	CCc1nc(N)nc(N)c1c2ccc(N(C)Cc3ccc(cc3)C4=NC(C)(C)CO4)c(c2)[N+](=O)[O-]	IC50 (nM)	=	14	1	Dihydrofolate reductase (T. gondii)	0.293	Q07422	Test	0.466	0.027	0.094	-0.055	-0.048	0.041	0.08	-0.166	-0.087		1	1	1	1	1	1	1	1	1	9
CHEMBL268870	COc1ccccc1CC2CCc3nc(N)nc(N)c3C2	IC50 (nM)	=	14	1	Dihydrofolate reductase (T. gondii)	0.293	Q07422	Training	0.21	-0.096	-0.214	0.012	-0.1	0.161	0.21	-0.198	-0.048		1	1	1	1	1	1	1	1	1	9
CHEMBL23021	COc1ccc(OC)c(NCc2cnc3nc(N)nc(N)c3c2C)c1	IC50 (nM)	=	14	1	Dihydrofolate reductase (T. gondii)	0.293	Q07422	Training	-0.051	-0.067	0.035	0.042	-0.009	-0.186	-0.205	0.133	-0.03		1	1	1	1	1	1	1	1	1	9
CHEMBL564004	CCc1sc2N=C(N)NC(=O)c2c1Sc3cc(OC)ccc3OC	IC50 (nM)	=	14	1	Dihydrofolate reductase (T. gondii)	0.293	Q07422	Training	-0.077	0.089	0.308	-0.296	0.437	0.166	0.026	0.212	0.214		1	1	1	1	1	1	1	1	1	9
CHEMBL560912	CCc1sc2N=C(N)NC(=O)c2c1Sc3cc(Cl)cc(Cl)c3	IC50 (nM)	=	14	1	Dihydrofolate reductase (T. gondii)	0.293	Q07422	Test	-0.175	0.062	0.337	-0.325	0.465	0.177	0.011	0.319	0.237		1	1	1	1	1	1	1	1	1	9
CHEMBL23867	Cc1c(CNc2cccc3ccccc23)cnc4nc(N)nc(N)c14	IC50 (nM)	=	14.49	1	Dihydrofolate reductase (T. gondii)	0.293	Q07422	Training	-0.201	-0.096	-0.082	-0.044	-0.074	-0.205	-0.252	0.335	-0.081		1	1	1	1	1	1	1	1	1	9
CHEMBL89528	CN(Cc1ccc2nc(N)nc(N)c2n1)c3ccc(Cl)cc3	IC50 (nM)	=	15	1	Dihydrofolate reductase (T. gondii)	0.293	Q07422	Training	-0.017	0.159	0.079	0.064	-0.073	0.052	0.07	-0.199	-0.017		1	1	1	1	1	1	1	1	1	9
CHEMBL121868	COc1ccc(OC)c(c1)N(C)CC2CCc3nc(N)nc(N)c3C2	IC50 (nM)	=	15	1	Dihydrofolate reductase (T. gondii)	0.293	Q07422	Training	0.412	-0.083	-0.067	-0.11	-0.167	0.114	0.163	-0.216	-0.119		1	1	1	1	1	1	1	1	1	9
CHEMBL54792	COc1cccc(c1)N(C)Cc2ccc3nc(N)nc(N)c3n2	IC50 (nM)	=	15	1	Dihydrofolate reductase (T. gondii)	0.293	Q07422	Test	0.038	0.149	0.064	0.062	-0.081	0.044	0.076	-0.253	-0.018		1	1	1	1	1	1	1	1	1	9
CHEMBL53318	CN(Cc1ccc2nc(N)nc(N)c2n1)c3ccccc3Cl	IC50 (nM)	=	15	1	Dihydrofolate reductase (T. gondii)	0.293	Q07422	Training	-0.017	0.154	0.113	0.064	-0.084	0.062	0.07	-0.173	-0.017		1	1	1	1	1	1	1	1	1	9
CHEMBL105526	CCc1nc(N)nc(N)c1c2ccc(NCc3ccc(cc3)C4OCCO4)c(c2)[N+](=O)[O-]	IC50 (nM)	=	15	1	Dihydrofolate reductase (T. gondii)	0.293	Q07422	Training	0.317	0.061	0.017	0.065	0.083	-0.169	-0.053	0.013	-0.017		1	1	1	1	1	1	1	1	1	9
CHEMBL279705	COc1ccc(C)cc1NCc2cnc3nc(N)nc(N)c3c2C	IC50 (nM)	=	15	1	Dihydrofolate reductase (T. gondii)	0.293	Q07422	Training	-0.063	-0.071	0.012	0.042	-0.008	-0.175	-0.177	0.151	-0.03		1	1	1	1	1	1	1	1	1	9
CHEMBL55012	CN(Cc1ccc2nc(N)nc(N)c2n1)c3ccc(cc3)C(=O)C	IC50 (nM)	=	15	1	Dihydrofolate reductase (T. gondii)	0.293	Q07422	Test	-0.014	0.098	-0.047	0.124	-0.055	0.077	0.193	-0.327	0.018		1	1	1	1	1	1	1	1	1	9
CHEMBL191071	COc1cc(Cc2cnc(N)nc2N)cc(C#CCCC(=O)O)c1Br	IC50 (nM)	=	15	1	Dihydrofolate reductase (T. gondii)	0.293	Q07422	Training	-0.143	-0.096	-0.449	0.195	-0.234	0.565	0.309	-0.315	0.06		1	1	1	1	1	1	1	1	1	9
CHEMBL55727	CN(Cc1ccc2nc(N)nc(N)c2n1)c3ccc4ccccc4c3	IC50 (nM)	=	16	1	Dihydrofolate reductase (T. gondii)	0.293	Q07422	Training	-0.074	0.113	-0.059	-0.07	-0.168	-0.007	0.009	-0.017	-0.096		1	1	1	1	1	1	1	1	1	9
CHEMBL415962	COc1ccc(cc1)N(C)Cc2ccc3nc(N)nc(N)c3n2	IC50 (nM)	=	16	1	Dihydrofolate reductase (T. gondii)	0.293	Q07422	Training	0.038	0.152	0.056	0.062	-0.081	0.043	0.076	-0.258	-0.018		1	1	1	1	1	1	1	1	1	9
CHEMBL23383	Cc1ccc(C)c(NCc2cnc3nc(N)nc(N)c3c2C)c1	IC50 (nM)	=	16	1	Dihydrofolate reductase (T. gondii)	0.293	Q07422	Test	-0.071	-0.096	-0.022	0.043	0.005	-0.16	-0.148	0.17	-0.029		1	1	1	1	1	1	1	1	1	9
CHEMBL190340	COc1ccc(OCc2ccccc2)c(Cc3cnc4nc(N)nc(N)c4c3C)c1	IC50 (nM)	=	16	1	Dihydrofolate reductase (T. gondii)	0.293	Q07422	Training	-0.126	-0.091	-0.105	-0.201	-0.132	-0.141	-0.188	0.238	-0.173		1	1	1	1	1	1	1	1	1	9
CHEMBL23220	CN(Cc1cnc2nc(N)nc(N)c2c1C)c3cccc4CCCCc34	IC50 (nM)	=	16	1	Dihydrofolate reductase (T. gondii)	0.293	Q07422	Training	0.193	-0.096	-0.054	-0.148	-0.131	-0.023	0.087	0.146	-0.142		1	1	1	1	1	1	1	1	1	9
CHEMBL138265	COc1cc(CN(C)c2ccc3nc(N)nc(N)c3c2Cl)cc(OC)c1OC	IC50 (nM)	=	16	1	Dihydrofolate reductase (T. gondii)	0.293	Q07422	Training	0.09	-0.057	0.076	-0.172	-0.227	-0.181	-0.213	0.322	-0.156		1	1	1	1	1	1	1	1	1	9
CHEMBL264548	CCOc1ccc(OCC)c(c1)N(C)CC2CCc3nc(N)nc(N)c3C2	IC50 (nM)	=	16.98	1	Dihydrofolate reductase (T. gondii)	0.293	Q07422	Test	0.486	-0.084	-0.059	-0.179	-0.181	0.122	0.284	-0.211	-0.16		1	1	1	1	1	1	1	1	1	9
CHEMBL279679	CCOc1ccc(OCC)c(NCc2cnc3nc(N)nc(N)c3c2C)c1	IC50 (nM)	=	17	1	Dihydrofolate reductase (T. gondii)	0.293	Q07422	Training	0.049	-0.068	0.037	-0.039	-0.029	-0.17	-0.058	0.123	-0.078		1	1	1	1	1	1	1	1	1	9
CHEMBL121683	CCN(CC1CCc2nc(N)nc(N)c2C1)c3cc(OC)ccc3OC	IC50 (nM)	=	17	1	Dihydrofolate reductase (T. gondii)	0.293	Q07422	Training	0.409	-0.084	-0.051	-0.146	-0.182	0.143	0.226	-0.216	-0.14		1	1	1	1	1	1	1	1	1	9
CHEMBL3953069	Nc1ncc(N2CCN(CC2)c3ccc(Cl)c(Cl)c3)c(N)n1	IC50 (nM)	=	17	1	Dihydrofolate reductase (T. gondii)	0.293	Q07422	Training	0.167	-0.038	0.198	-0.073	-0.133	-0.001	-0.039	-0.091	-0.098		1	1	1	1	1	1	1	1	1	9
CHEMBL31891	COc1cc(Cc2cnc(N)nc2N)cc(OC)c1Br	IC50 (nM)	=	17	1	Dihydrofolate reductase (T. gondii)	0.293	Q07422	Test	-0.051	-0.096	-0.126	0.119	-0.028	-0.157	-0.198	0.229	0.015		1	1	1	1	1	1	1	1	1	9
CHEMBL310397	Nc1nc(N)c2nc(CN3c4ccccc4C=Cc5cc(OCC(=O)O)ccc35)cnc2n1	IC50 (nM)	=	17	1	Dihydrofolate reductase (T. gondii)	0.293	Q07422	Training	-0.198	0.134	-0.022	0.056	-0.068	0.19	0.11	-0.01	-0.022		1	1	1	1	1	1	1	1	1	9
CHEMBL550842	CCc1sc2N=C(N)NC(=O)c2c1Sc3ccncc3	IC50 (nM)	=	17	1	Dihydrofolate reductase (T. gondii)	0.293	Q07422	Training	-0.181	0.073	0.341	-0.096	0.563	0.364	0.541	-0.114	0.42		1	1	1	1	1	1	1	1	1	9
CHEMBL138060	COc1ccc(OC)c(CNc2ccc3nc(N)nc(N)c3c2Cl)c1	IC50 (nM)	=	17	1	Dihydrofolate reductase (T. gondii)	0.293	Q07422	Training	-0.094	-0.063	0.034	-0.042	-0.156	-0.222	-0.247	0.33	-0.079		1	1	1	1	1	1	1	1	1	9
CHEMBL79123	Cc1c(CNc2ccccc2)cnc3nc(N)nc(N)c13	IC50 (nM)	=	17	1	Dihydrofolate reductase (T. gondii)	0.293	Q07422	Test	-0.169	-0.096	0.031	0.147	0.087	-0.188	-0.228	0.142	0.032		1	1	1	1	1	1	1	1	1	9
CHEMBL54538	CN(Cc1ccc2nc(N)nc(N)c2n1)c3cccc4ccccc34	IC50 (nM)	=	18	1	Dihydrofolate reductase (T. gondii)	0.293	Q07422	Training	-0.074	0.109	-0.045	-0.07	-0.179	0	0.009	0.023	-0.096		1	1	1	1	1	1	1	1	1	9
CHEMBL422395	NC1=NC(=O)c2cc(CN(CC#C)c3ccc(cc3)C(=O)NC(CCC(=O)O)C(=O)O)ccc2N1	IC50 (nM)	=	18	1	Dihydrofolate reductase (T. gondii)	0.293	Q07422	Training	-0.06	-0.008	-0.05	0.07	0.285	0.235	0.426	-0.605	-0.014		1	1	1	1	1	1	1	1	1	9
CHEMBL48189	Cc1cccc(c1)c2nc3c(N)nc(N)nc3nc2N	IC50 (nM)	=	18	1	Dihydrofolate reductase (T. gondii)	0.293	Q07422	Training	-0.241	0.355	0.189	0.698	0.227	0.013	-0.046	-0.1	0.356		1	1	1	1	1	1	1	1	1	9
CHEMBL23963	COc1cc(NCc2cnc3nc(N)nc(N)c3c2C)cc(c1)C(F)(F)F	IC50 (nM)	=	18	1	Dihydrofolate reductase (T. gondii)	0.293	Q07422	Test	-0.091	-0.096	-0.021	-0.079	-0.081	-0.164	-0.148	0.041	-0.101		1	1	1	1	1	1	1	1	1	9
CHEMBL309966	CN(Cc1cnc2nc(N)nc(N)c2c1C)c3ccccc3Cl	IC50 (nM)	=	18	1	Dihydrofolate reductase (T. gondii)	0.293	Q07422	Training	0.003	-0.096	0.094	-0.03	-0.036	-0.142	-0.207	0.224	-0.073		1	1	1	1	1	1	1	1	1	9
CHEMBL7571	CC(C)(C)C1CCc2nc(N)nc(N)c2C1	IC50 (nM)	=	18	1	Dihydrofolate reductase (T. gondii)	0.293	Q07422	Training	1.058	-0.096	-0.197	0.277	-0.008	0.359	0.713	-0.464	0.108		1	1	1	1	1	1	1	1	1	9
CHEMBL522543	CCN(Cc1cc(Cl)cc(Cl)c1Cl)c2ccc3nc(N)nc(N)c3c2	IC50 (nM)	=	19	1	Dihydrofolate reductase (T. gondii)	0.293	Q07422	Training	-0.031	-0.09	0.075	-0.195	-0.201	-0.141	-0.176	0.447	-0.17		1	1	1	1	1	1	1	1	1	9
CHEMBL137981	COc1ccc(Sc2ccc3nc(N)nc(N)c3n2)cc1OC	IC50 (nM)	=	19	1	Dihydrofolate reductase (T. gondii)	0.293	Q07422	Test	-0.155	0.224	0.039	0.103	-0.033	0.028	-0.005	-0.01	0.211		1	1	1	1	1	1	1	1	1	9
CHEMBL492896	CCCN(Cc1ccc2ccccc2c1)c3ccc4nc(N)nc(N)c4c3	IC50 (nM)	=	19	1	Dihydrofolate reductase (T. gondii)	0.293	Q07422	Training	0.029	-0.09	-0.145	-0.259	-0.227	-0.158	-0.119	0.318	-0.207		1	1	1	1	1	1	1	1	1	9
CHEMBL23416	Cc1c(CNc2ccc(Cl)cc2)cnc3nc(N)nc(N)c13	IC50 (nM)	=	19	1	Dihydrofolate reductase (T. gondii)	0.293	Q07422	Training	-0.166	-0.096	0.038	0.093	0.05	-0.191	-0.234	0.196	0		1	1	1	1	1	1	1	1	1	9
CHEMBL81294	CCc1nc(N)nc(N)c1c2ccc(NCc3ccccc3)c(c2)[N+](=O)[O-]	IC50 (nM)	=	19	1	Dihydrofolate reductase (T. gondii)	0.293	Q07422	Training	0.265	0.078	0.055	0.192	0.183	-0.223	-0.183	0.099	0.058		1	1	1	1	1	1	1	1	1	9
CHEMBL1738741	NC1=Nc2sc3cccc(CNc4ccc(cc4)C(=O)N[C@@H](CCC(=O)O)C(=O)O)c3c2C(=O)N1	IC50 (nM)	=	20	1	Dihydrofolate reductase (T. gondii)	0.293	Q07422	Test	-0.146	0.038	0.124	0.118	0.468	0.164	0.214	-0.203	0.183		1	1	1	1	1	1	1	1	1	9
CHEMBL54399	CN(Cc1ccc2nc(N)nc(N)c2n1)c3cccc(Cl)c3	IC50 (nM)	=	20	1	Dihydrofolate reductase (T. gondii)	0.293	Q07422	Training	-0.017	0.158	0.091	0.064	-0.076	0.055	0.07	-0.189	-0.017		1	1	1	1	1	1	1	1	1	9
CHEMBL52953	CC(=O)c1ccc(cc1)N(CC#C)Cc2ccc3nc(N)nc(N)c3n2	IC50 (nM)	=	20	1	Dihydrofolate reductase (T. gondii)	0.293	Q07422	Training	-0.103	0.032	-0.204	0.033	-0.266	0.249	0.416	-0.54	-0.035		1	1	1	1	1	1	1	1	1	9
CHEMBL367802	CN(Cc1cccc2ccccc12)c3ccc4nc(N)nc(N)c4c3	IC50 (nM)	=	21	1	Dihydrofolate reductase (T. gondii)	0.293	Q07422	Training	-0.094	-0.09	-0.163	-0.195	-0.216	-0.196	-0.265	0.371	-0.17		1	1	1	1	1	1	1	1	1	9
CHEMBL3099582	NC1=Nc2[nH]c3cccc(Sc4ccc5ccccc5c4)c3c2C(=O)N1	IC50 (nM)	=	21	1	Dihydrofolate reductase (T. gondii)	0.293	Q07422	Test	-0.29	-0.044	0.144	-0.316	0.309	-0.009	-0.166	0.299	-0.059		1	1	1	1	1	1	1	1	1	9
CHEMBL121433	CN(CC1CCc2nc(N)nc(N)c2C1)c3ccc(Cl)c(Cl)c3	IC50 (nM)	=	21	1	Dihydrofolate reductase (T. gondii)	0.293	Q07422	Training	0.334	-0.096	-0.035	-0.121	-0.153	0.129	0.158	-0.083	-0.126		1	1	1	1	1	1	1	1	1	9
CHEMBL7375	COc1ccc(OC)c(CC2CCc3nc(N)nc(N)c3C2)c1	IC50 (nM)	=	21	1	Dihydrofolate reductase (T. gondii)	0.293	Q07422	Training	0.242	-0.09	-0.201	-0.034	-0.137	0.139	0.187	-0.17	-0.075		1	1	1	1	1	1	1	1	1	9
CHEMBL36245	COc1cc(CN(C)c2cnc3nc(N)nc(N)c3c2)cc(OC)c1	IC50 (nM)	=	21	1	Dihydrofolate reductase (T. gondii)	0.293	Q07422	Training	0.058	-0.077	0.07	-0.026	-0.025	-0.189	-0.218	0.075	-0.07		1	1	1	1	1	1	1	1	1	9
CHEMBL189012	Nc1nc(N)c2nc(CN3c4ccccc4C=Cc5c(cccc35)C#CCCCC(=O)O)cnc2n1	IC50 (nM)	=	21	1	Dihydrofolate reductase (T. gondii)	0.293	Q07422	Test	-0.163	0.01	-0.284	-0.066	-0.286	0.536	0.381	-0.208	-0.094		1	1	1	1	1	1	1	1	1	9
CHEMBL268355	COc1cccc(CC2CCc3nc(N)nc(N)c3C2)c1	IC50 (nM)	=	21	1	Dihydrofolate reductase (T. gondii)	0.293	Q07422	Training	0.21	-0.096	-0.22	0.012	-0.091	0.152	0.21	-0.205	-0.048		1	1	1	1	1	1	1	1	1	9
CHEMBL82936	Nc1nc(N)c2nc(CN3c4ccccc4C=Cc5cc(OCCCCC(=O)O)ccc35)cnc2n1	IC50 (nM)	=	21	1	Dihydrofolate reductase (T. gondii)	0.293	Q07422	Training	-0.054	0.063	-0.044	-0.036	-0.077	0.199	0.24	-0.037	-0.076		1	1	1	1	1	1	1	1	1	9
CHEMBL123043	CN(CC1CCc2nc(N)nc(N)c2C1)c3ccc(Cl)cc3	IC50 (nM)	=	22	1	Dihydrofolate reductase (T. gondii)	0.293	Q07422	Training	0.354	-0.096	-0.088	-0.079	-0.121	0.147	0.18	-0.201	-0.101		1	1	1	1	1	1	1	1	1	9
CHEMBL79464	Nc1nc(N)c2nc(CN3c4ccccc4C=Cc5cc(OCc6ccc(cc6)C(=O)O)ccc35)cnc2n1	IC50 (nM)	=	22	1	Dihydrofolate reductase (T. gondii)	0.293	Q07422	Test	-0.218	0.045	-0.067	-0.114	-0.129	0.152	0.038	0.033	-0.122		1	1	1	1	1	1	1	1	1	9
CHEMBL281648	COc1ccc(cc1NCc2cnc3nc(N)nc(N)c3c2C)C(F)(F)F	IC50 (nM)	=	22	1	Dihydrofolate reductase (T. gondii)	0.293	Q07422	Training	-0.091	-0.075	-0.013	-0.079	-0.091	-0.163	-0.148	0.046	-0.101		1	1	1	1	1	1	1	1	1	9
CHEMBL53903	COc1ccc(NCc2cnc3nc(N)nc(N)c3c2C)c4ccccc14	IC50 (nM)	=	23	1	Dihydrofolate reductase (T. gondii)	0.293	Q07422	Training	-0.146	-0.09	-0.073	-0.079	-0.113	-0.205	-0.24	0.352	-0.101		1	1	1	1	1	1	1	1	1	9
CHEMBL121348	CN(CC1CCc2nc(N)nc(N)c2C1)c3cccc4ccccc34	IC50 (nM)	=	23	1	Dihydrofolate reductase (T. gondii)	0.293	Q07422	Training	0.242	-0.096	-0.181	-0.195	-0.216	0.078	0.103	0.021	-0.17		1	1	1	1	1	1	1	1	1	9
CHEMBL7542	Cc1ccccc1CC2CCc3nc(N)nc(N)c3C2	IC50 (nM)	=	23	1	Dihydrofolate reductase (T. gondii)	0.293	Q07422	Test	0.207	-0.096	-0.255	0.011	-0.089	0.189	0.261	-0.189	-0.048		1	1	1	1	1	1	1	1	1	9
CHEMBL23713	COc1ccc(C)c(NCc2cnc3nc(N)nc(N)c3c2C)c1	IC50 (nM)	=	23	1	Dihydrofolate reductase (T. gondii)	0.293	Q07422	Training	-0.063	-0.096	0.002	0.042	0.003	-0.172	-0.177	0.15	-0.03		1	1	1	1	1	1	1	1	1	9
CHEMBL3099580	NC1=Nc2[nH]c3cccc(Sc4ccccc4)c3c2C(=O)N1	IC50 (nM)	=	23	1	Dihydrofolate reductase (T. gondii)	0.293	Q07422	Training	-0.281	-0.036	0.241	-0.183	0.428	0.029	-0.13	0.156	0.053		1	1	1	1	1	1	1	1	1	9
CHEMBL267616	COc1ccc(CC2CCc3nc(N)nc(N)c3C2)cc1OC	IC50 (nM)	=	23	1	Dihydrofolate reductase (T. gondii)	0.293	Q07422	Training	0.242	-0.076	-0.2	-0.034	-0.135	0.121	0.187	-0.181	-0.075		1	1	1	1	1	1	1	1	1	9
CHEMBL7063	COc1cc(CC2CCc3nc(N)nc(N)c3C2)cc(OC)c1OC	IC50 (nM)	=	24	1	Dihydrofolate reductase (T. gondii)	0.293	Q07422	Test	0.268	-0.06	-0.167	-0.072	-0.168	0.099	0.168	-0.143	-0.097		1	1	1	1	1	1	1	1	1	9
CHEMBL563212	CCc1sc2N=C(N)NC(=O)c2c1Sc3cc(OC)cc(OC)c3	IC50 (nM)	=	24	1	Dihydrofolate reductase (T. gondii)	0.293	Q07422	Training	-0.077	0.056	0.303	-0.296	0.451	0.166	0.026	0.195	0.214		1	1	1	1	1	1	1	1	1	9
CHEMBL538143	CCc1sc2N=C(N)NC(=O)c2c1Sc3ccc(F)cc3	IC50 (nM)	=	25	1	Dihydrofolate reductase (T. gondii)	0.293	Q07422	Training	-0.186	0.068	0.312	-0.291	0.504	0.187	0.026	0.155	0.28		1	1	1	1	1	1	1	1	1	9
CHEMBL301105	COc1ccc(OC)c(c1)N(C)Cc2ccc3nc(N)nc(N)c3n2	IC50 (nM)	=	25	1	Dihydrofolate reductase (T. gondii)	0.293	Q07422	Training	0.081	0.137	0.079	0.016	-0.125	0.031	0.066	-0.214	-0.045		1	1	1	1	1	1	1	1	1	9
CHEMBL55191	CN(Cc1ccc2nc(N)nc(N)c2n1)c3cc(Cl)ccc3Cl	IC50 (nM)	=	25	1	Dihydrofolate reductase (T. gondii)	0.293	Q07422	Test	-0.02	0.14	0.145	0.015	-0.114	0.053	0.053	-0.068	-0.046		1	1	1	1	1	1	1	1	1	9
CHEMBL455012	CCCCN(Cc1ccc2ccccc2c1)c3ccc4nc(N)nc(N)c4c3	IC50 (nM)	=	25	1	Dihydrofolate reductase (T. gondii)	0.293	Q07422	Training	0.095	-0.09	-0.144	-0.287	-0.232	-0.142	-0.053	0.304	-0.223		1	1	1	1	1	1	1	1	1	9
CHEMBL35222	COc1ccc(CN(C)c2cnc3nc(N)nc(N)c3c2)c(OC)c1OC	IC50 (nM)	=	26	1	Dihydrofolate reductase (T. gondii)	0.293	Q07422	Training	0.098	-0.047	0.087	-0.062	-0.081	-0.179	-0.208	0.086	-0.091		1	1	1	1	1	1	1	1	1	9
CHEMBL53974	COc1ccccc1N(C)Cc2ccc3nc(N)nc(N)c3n2	IC50 (nM)	=	26	1	Dihydrofolate reductase (T. gondii)	0.293	Q07422	Training	0.038	0.153	0.078	0.062	-0.093	0.048	0.076	-0.245	-0.018		1	1	1	1	1	1	1	1	1	9
CHEMBL299140	Nc1nc(N)c2nc(CNc3cccc4ccccc34)ccc2n1	IC50 (nM)	=	26	1	Dihydrofolate reductase (T. gondii)	0.293	Q07422	Test	-0.227	0.147	-0.082	0.041	-0.128	-0.042	-0.007	0.016	-0.03		1	1	1	1	1	1	1	1	1	9
CHEMBL282948	Cc1c(CNc2cccc3CCCCc23)cnc4nc(N)nc(N)c14	IC50 (nM)	=	26	1	Dihydrofolate reductase (T. gondii)	0.293	Q07422	Training	0.058	-0.096	-0.086	-0.044	-0.074	-0.061	0.074	0.134	-0.081		1	1	1	1	1	1	1	1	1	9
CHEMBL23374	Cc1c(CCc2cccc3ccccc23)cnc4nc(N)nc(N)c14	IC50 (nM)	=	26	1	Dihydrofolate reductase (T. gondii)	0.293	Q07422	Training	-0.186	-0.096	-0.199	-0.117	-0.105	-0.138	-0.158	0.332	-0.124		1	1	1	1	1	1	1	1	1	9
CHEMBL81995	Nc1nc(N)c2nc(CN3c4ccccc4C=Cc5cc(O)ccc35)cnc2n1	IC50 (nM)	=	26	1	Dihydrofolate reductase (T. gondii)	0.293	Q07422	Training	-0.229	0.096	-0.007	0.045	-0.235	0.208	0.044	0.102	-0.029		1	1	1	1	1	1	1	1	1	9
CHEMBL551768	CCc1sc2N=C(N)NC(=O)c2c1Sc3ccccc3Cl	IC50 (nM)	=	27	1	Dihydrofolate reductase (T. gondii)	0.293	Q07422	Test	-0.178	0.066	0.338	-0.291	0.494	0.19	0.026	0.262	0.28		1	1	1	1	1	1	1	1	1	9
CHEMBL169896	CC1=Nc2ccc3ccc(CNc4ccc5C(=O)N(Cc5c4)[C@@H](CCC(=O)O)C(=O)O)cc3c2C(=O)N1	IC50 (nM)	=	27	1	Dihydrofolate reductase (T. gondii)	0.293	Q07422	Training	-0.089	-0.053	0.033	-0.221	0.056	0.206	0.251	-0.296	-0.184		1	1	1	1	1	1	1	1	1	9
CHEMBL120826	Nc1nc(N)c2CC(CN3CCc4ccccc34)CCc2n1	IC50 (nM)	=	27	1	Dihydrofolate reductase (T. gondii)	0.293	Q07422	Training	0.322	-0.095	-0.121	-0.079	-0.18	0.215	0.295	-0.248	-0.101		1	1	1	1	1	1	1	1	1	9
CHEMBL82975	CN(Cc1cnc2nc(N)nc(N)c2c1C)c3ccc(Cl)c(Cl)c3	IC50 (nM)	=	27	1	Dihydrofolate reductase (T. gondii)	0.293	Q07422	Training	0.001	-0.096	0.104	-0.073	-0.06	-0.153	-0.213	0.288	-0.097		1	1	1	1	1	1	1	1	1	9
CHEMBL300603	CN(Cc1ccc2nc(N)nc(N)c2n1)c3ccc(Cl)c(Cl)c3	IC50 (nM)	=	27	1	Dihydrofolate reductase (T. gondii)	0.293	Q07422	Test	-0.02	0.142	0.123	0.015	-0.109	0.039	0.053	-0.08	-0.046		1	1	1	1	1	1	1	1	1	9
CHEMBL23211	Nc1nc(N)c2cc(CNc3cccc4ccccc34)ccc2n1	IC50 (nM)	=	27	1	Dihydrofolate reductase (T. gondii)	0.293	Q07422	Training	-0.25	-0.096	-0.198	-0.089	-0.168	-0.241	-0.29	0.365	-0.107		1	1	1	1	1	1	1	1	1	9
CHEMBL301795	CC(=O)c1ccc(NCc2ccc3nc(N)nc(N)c3n2)cc1	IC50 (nM)	=	27	1	Dihydrofolate reductase (T. gondii)	0.293	Q07422	Training	-0.163	0.132	-0.074	0.248	0	0.047	0.183	-0.337	0.091		1	1	1	1	1	1	1	1	1	9
CHEMBL81820	Cc1c(CNc2ccc(Cl)c(Cl)c2)cnc3nc(N)nc(N)c13	IC50 (nM)	=	28	1	Dihydrofolate reductase (T. gondii)	0.293	Q07422	Training	-0.16	-0.096	0.076	0.043	0.008	-0.194	-0.239	0.286	-0.029		1	1	1	1	1	1	1	1	1	9
CHEMBL54913	Nc1nc(N)c2nc(CNc3c(Cl)cccc3Cl)ccc2n1	IC50 (nM)	=	28	1	Dihydrofolate reductase (T. gondii)	0.293	Q07422	Test	-0.186	0.183	0.131	0.14	-0.057	0.011	0.037	-0.053	0.028		1	1	1	1	1	1	1	1	1	9
CHEMBL84273	Nc1nc(N)c2nc(CN3c4ccccc4C=Cc5cc(OCCC(=O)O)ccc35)cnc2n1	IC50 (nM)	=	28	1	Dihydrofolate reductase (T. gondii)	0.293	Q07422	Training	-0.163	0.066	-0.032	0.023	-0.054	0.194	0.156	-0.019	-0.041		1	1	1	1	1	1	1	1	1	9
CHEMBL492838	Cc1sc2N=C(N)NC(=O)c2c1Sc3ccc(Cl)c(Cl)c3	IC50 (nM)	=	28	1	Dihydrofolate reductase (T. gondii)	0.293	Q07422	Training	-0.227	0.065	0.34	-0.291	0.488	0.151	-0.065	0.282	0.28		1	1	1	1	1	1	1	1	1	9
CHEMBL281803	COc1ccc(OC)c(c1)N(C)Cc2cnc3nc(N)nc(N)c3c2C	IC50 (nM)	=	28	1	Dihydrofolate reductase (T. gondii)	0.293	Q07422	Training	0.092	-0.084	0.066	-0.065	-0.08	-0.147	-0.182	0.141	-0.093		1	1	1	1	1	1	1	1	1	9
CHEMBL144839	Nc1nc(N)c2nc(CN3c4ccccc4Cc5ccccc35)cnc2n1	IC50 (nM)	=	29	1	Dihydrofolate reductase (T. gondii)	0.293	Q07422	Test	-0.209	0.143	0.104	-0.065	-0.139	0.015	-0.064	0.115	-0.093		1	1	1	1	1	1	1	1	1	9
CHEMBL23844	CCOc1ccc(OCC)c(c1)N(C)Cc2cnc3nc(N)nc(N)c3c2C	IC50 (nM)	=	29	1	Dihydrofolate reductase (T. gondii)	0.293	Q07422	Training	0.182	-0.085	0.07	-0.136	-0.096	-0.131	-0.042	0.134	-0.134		1	1	1	1	1	1	1	1	1	9
CHEMBL123276	Nc1nc(N)c2CC(CNc3cccc(Br)c3)CCc2n1	IC50 (nM)	=	29.99	1	Dihydrofolate reductase (T. gondii)	0.293	Q07422	Training	0.213	-0.096	-0.141	0.048	-0.057	0.115	0.169	-0.138	-0.027		1	1	1	1	1	1	1	1	1	9
CHEMBL445359	CN(Cc1ccc2nc(N)nc(N)c2n1)c3c(Cl)cccc3Cl	IC50 (nM)	=	30	1	Dihydrofolate reductase (T. gondii)	0.293	Q07422	Training	-0.02	0.137	0.175	0.015	-0.123	0.06	0.053	-0.043	-0.046		1	1	1	1	1	1	1	1	1	9
CHEMBL88430	COc1ccc(OC)c(NCc2ccc3nc(N)nc(N)c3c2Cl)c1	IC50 (nM)	=	30	1	Dihydrofolate reductase (T. gondii)	0.293	Q07422	Test	-0.094	-0.067	0.019	-0.042	-0.149	-0.214	-0.247	0.329	-0.079		1	1	1	1	1	1	1	1	1	9
CHEMBL79347	CN(Cc1cnc2nc(N)nc(N)c2c1C)c3ccc(Br)cc3	IC50 (nM)	=	30	1	Dihydrofolate reductase (T. gondii)	0.293	Q07422	Training	0.009	-0.096	0.039	-0.03	-0.025	-0.149	-0.207	0.244	-0.073		1	1	1	1	1	1	1	1	1	9
CHEMBL288350	COc1ccc(CCCCCCC(=O)O)cc1Cc2cnc(N)nc2N	IC50 (nM)	=	30	1	Dihydrofolate reductase (T. gondii)	0.293	Q07422	Training	0.239	-0.096	-0.263	0.147	0.27	-0.014	0.333	-0.268	0.032		1	1	1	1	1	1	1	1	1	9
CHEMBL23244	COc1ccc(SCc2cnc3nc(N)nc(N)c3c2C)cc1OC	IC50 (nM)	=	30	1	Dihydrofolate reductase (T. gondii)	0.293	Q07422	Training	-0.04	-0.063	-0.04	-0.031	-0.024	-0.156	-0.188	0.303	0.116		1	1	1	1	1	1	1	1	1	9
CHEMBL23584	Cc1c(CSc2cccc3ccccc23)cnc4nc(N)nc(N)c14	IC50 (nM)	=	30	1	Dihydrofolate reductase (T. gondii)	0.293	Q07422	Test	-0.192	-0.096	-0.176	-0.117	-0.09	-0.173	-0.236	0.556	0.066		1	1	1	1	1	1	1	1	1	9
CHEMBL522517	Cc1sc2N=C(N)NC(=O)c2c1Sc3ccc(Cl)cc3	IC50 (nM)	=	31	1	Dihydrofolate reductase (T. gondii)	0.293	Q07422	Training	-0.232	0.072	0.328	-0.253	0.53	0.164	-0.053	0.192	0.328		1	1	1	1	1	1	1	1	1	9
CHEMBL37334	COc1ccc(cc1Cc2cnc(N)nc2N)C#CCCCC(=O)O	IC50 (nM)	=	32	1	Dihydrofolate reductase (T. gondii)	0.293	Q07422	Training	-0.077	-0.096	-0.458	0.195	-0.217	0.436	0.388	-0.487	0.06		1	1	1	1	1	1	1	1	1	9
CHEMBL33038	CN(Cc1ccccc1)c2cnc3nc(N)nc(N)c3c2	IC50 (nM)	=	32	1	Dihydrofolate reductase (T. gondii)	0.293	Q07422	Training	-0.04	-0.075	0.092	0.067	0.067	-0.198	-0.243	0.072	-0.015		1	1	1	1	1	1	1	1	1	9
CHEMBL6970	Nc1nc(N)c2CC(Cc3ccccc3)CCc2n1	IC50 (nM)	=	32	1	Dihydrofolate reductase (T. gondii)	0.293	Q07422	Test	0.17	-0.096	-0.226	0.067	-0.046	0.18	0.236	-0.228	-0.015		1	1	1	1	1	1	1	1	1	9
CHEMBL179131	COc1cc(NCc2cnc3nc(N)nc(N)c3c2C)c(O)cc1n4cccc4	IC50 (nM)	=	32.96	1	Dihydrofolate reductase (T. gondii)	0.293	Q07422	Training	-0.158	-0.038	0.066	0.042	-0.104	-0.212	-0.248	0.216	-0.03		1	1	1	1	1	1	1	1	1	9
CHEMBL23227	Cc1cc(Cl)ccc1NCc2ccc3nc(N)nc(N)c3c2	IC50 (nM)	=	33	1	Dihydrofolate reductase (T. gondii)	0.293	Q07422	Training	-0.166	-0.096	-0.11	-0.002	-0.096	-0.209	-0.234	0.25	-0.056		1	1	1	1	1	1	1	1	1	9
CHEMBL435479	COc1cc(c(OC)cc1NCc2cnc3nc(N)nc(N)c3c2C)n4cccc4	IC50 (nM)	=	33	1	Dihydrofolate reductase (T. gondii)	0.293	Q07422	Training	-0.106	-0.061	0.079	-0.13	-0.129	-0.205	-0.233	0.226	-0.131		1	1	1	1	1	1	1	1	1	9
CHEMBL550769	CCc1sc2N=C(N)NC(=O)c2c1Sc3ccccc3	IC50 (nM)	=	33	1	Dihydrofolate reductase (T. gondii)	0.293	Q07422	Test	-0.183	0.073	0.327	-0.253	0.536	0.201	0.042	0.162	0.328		1	1	1	1	1	1	1	1	1	9
CHEMBL291239	Cc1c(CSc2ccccc2)cnc3nc(N)nc(N)c13	IC50 (nM)	=	34	1	Dihydrofolate reductase (T. gondii)	0.293	Q07422	Training	-0.158	-0.096	-0.043	0.061	0.068	-0.15	-0.209	0.329	0.206		1	1	1	1	1	1	1	1	1	9
CHEMBL300419	COc1cc(Cc2cnc(N)nc2N)cc(C#CCCCC(=O)O)c1OC	IC50 (nM)	=	34	1	Dihydrofolate reductase (T. gondii)	0.293	Q07422	Training	-0.037	-0.086	-0.426	0.142	-0.237	0.464	0.359	-0.434	0.029		1	1	1	1	1	1	1	1	1	9
CHEMBL495125	Cc1sc2N=C(N)NC(=O)c2c1Sc3ccncc3	IC50 (nM)	=	34	1	Dihydrofolate reductase (T. gondii)	0.293	Q07422	Training	-0.238	0.078	0.346	-0.046	0.591	0.341	0.481	-0.142	0.478		1	1	1	1	1	1	1	1	1	9
CHEMBL3099581	NC1=Nc2[nH]c3cccc(Sc4cccc5ccccc45)c3c2C(=O)N1	IC50 (nM)	=	35.8	1	Dihydrofolate reductase (T. gondii)	0.293	Q07422	Test	-0.29	-0.045	0.14	-0.316	0.299	-0.011	-0.166	0.353	-0.059		1	1	1	1	1	1	1	1	1	9
CHEMBL7779	Cc1cccc(CC2CCc3nc(N)nc(N)c3C2)c1	IC50 (nM)	=	36	1	Dihydrofolate reductase (T. gondii)	0.293	Q07422	Training	0.207	-0.096	-0.252	0.011	-0.082	0.177	0.261	-0.194	-0.048		1	1	1	1	1	1	1	1	1	9
CHEMBL121264	Nc1nc(N)c2CC(CNc3cccc4ccccc34)CCc2n1	IC50 (nM)	=	36	1	Dihydrofolate reductase (T. gondii)	0.293	Q07422	Training	0.113	-0.096	-0.219	-0.089	-0.168	0.036	0.09	0.014	-0.107		1	1	1	1	1	1	1	1	1	9
CHEMBL23705	COc1ccc(N(C)Cc2cnc3nc(N)nc(N)c3c2C)c(OC)c1	IC50 (nM)	=	38	1	Dihydrofolate reductase (T. gondii)	0.293	Q07422	Training	0.092	-0.087	0.062	-0.065	-0.076	-0.148	-0.182	0.137	-0.093		1	1	1	1	1	1	1	1	1	9
CHEMBL23076	COc1ccc(cc1N(C)Cc2cnc3nc(N)nc(N)c3c2C)C(F)(F)F	IC50 (nM)	=	38	1	Dihydrofolate reductase (T. gondii)	0.293	Q07422	Test	0.041	-0.09	0.019	-0.174	-0.144	-0.128	-0.129	0.06	-0.157		1	1	1	1	1	1	1	1	1	9
CHEMBL52698	CN(Cc1ccc2nc(N)nc(N)c2n1)c3cc(Cl)c(Cl)c(Cl)c3	IC50 (nM)	=	38	1	Dihydrofolate reductase (T. gondii)	0.293	Q07422	Training	-0.02	0.126	0.186	-0.029	-0.142	0.027	0.037	0.059	-0.072		1	1	1	1	1	1	1	1	1	9
CHEMBL82924	CN(Cc1cnc2nc(N)nc(N)c2c1C)c3cc(Cl)c(Cl)c(Cl)c3	IC50 (nM)	=	38.1	1	Dihydrofolate reductase (T. gondii)	0.293	Q07422	Training	-0.005	-0.096	0.164	-0.112	-0.094	-0.155	-0.219	0.402	-0.12		1	1	1	1	1	1	1	1	1	9
CHEMBL301769	Nc1nc(N)c2nc(CN3c4ccccc4C=Cc5ccccc35)cnc2n1	IC50 (nM)	=	39	1	Dihydrofolate reductase (T. gondii)	0.293	Q07422	Training	-0.227	0.1	-0.009	-0.1	-0.234	0.217	0.056	0.089	-0.114		1	1	1	1	1	1	1	1	1	9
CHEMBL55179	COc1cc(NCc2ccc3nc(N)nc(N)c3n2)cc(OC)c1OC	IC50 (nM)	=	40	1	Dihydrofolate reductase (T. gondii)	0.293	Q07422	Test	-0.022	0.183	0.05	0.081	-0.093	-0.032	0.043	-0.191	-0.007		1	1	1	1	1	1	1	1	1	9
CHEMBL7170	Nc1nc(N)c2CC(CC3CCCO3)CCc2n1	IC50 (nM)	=	40	1	Dihydrofolate reductase (T. gondii)	0.293	Q07422	Training	0.736	-0.092	-0.164	0.189	-0.021	0.293	0.725	-0.522	0.056		1	1	1	1	1	1	1	1	1	9
CHEMBL141698	COc1ccc(OC)c(c1)N(C)c2ccc3nc(N)nc(N)c3n2	IC50 (nM)	=	41	1	Dihydrofolate reductase (T. gondii)	0.293	Q07422	Training	-0.097	0.137	0.171	0.06	-0.115	0.013	-0.006	-0.159	-0.019		1	1	1	1	1	1	1	1	1	9
CHEMBL495124	Cc1sc2N=C(N)NC(=O)c2c1Sc3ccc4ccccc4c3	IC50 (nM)	=	44	1	Dihydrofolate reductase (T. gondii)	0.293	Q07422	Training	-0.258	0.052	0.214	-0.357	0.412	0.117	-0.097	0.304	0.198		1	1	1	1	1	1	1	1	1	9
CHEMBL52930	CN(Cc1ccc2nc(N)nc(N)c2n1)c3c(Cl)cc(Cl)cc3Cl	IC50 (nM)	=	44	1	Dihydrofolate reductase (T. gondii)	0.293	Q07422	Test	-0.02	0.125	0.215	-0.029	-0.15	0.046	0.037	0.078	-0.072		1	1	1	1	1	1	1	1	1	9
CHEMBL137844	COc1ccc(Sc2ccc3nc(N)nc(N)c3n2)cc1	IC50 (nM)	=	45	1	Dihydrofolate reductase (T. gondii)	0.293	Q07422	Training	-0.221	0.24	0.033	0.161	0.015	0.05	0	-0.042	0.265		1	1	1	1	1	1	1	1	1	9
CHEMBL51706	Nc1nc(N)c2nc(CNc3c(Cl)cc(Cl)cc3Cl)ccc2n1	IC50 (nM)	=	46	1	Dihydrofolate reductase (T. gondii)	0.293	Q07422	Training	-0.181	0.167	0.169	0.089	-0.091	-0.004	0.021	0.069	-0.003		1	1	1	1	1	1	1	1	1	9
CHEMBL55049	CN(Cc1ccc2nc(N)nc(N)c2n1)c3ccc(cc3)C(=O)C(F)(F)F	IC50 (nM)	=	46	1	Dihydrofolate reductase (T. gondii)	0.293	Q07422	Training	-0.054	0.066	-0.06	-0.007	-0.141	0.08	0.184	-0.418	-0.059		1	1	1	1	1	1	1	1	1	9
CHEMBL292143	Nc1nc(N)c2nc(CSc3ccc4ccccc4c3)ccc2n1	IC50 (nM)	=	48	1	Dihydrofolate reductase (T. gondii)	0.293	Q07422	Test	-0.215	0.19	-0.158	-0.035	-0.135	0.015	0.009	0.134	0.122		1	1	1	1	1	1	1	1	1	9
CHEMBL359454	COc1cccc2N(Cc3cnc4nc(N)nc(N)c4c3C)CCc12	IC50 (nM)	=	48	1	Dihydrofolate reductase (T. gondii)	0.293	Q07422	Training	0.032	-0.095	0.028	-0.069	-0.126	-0.055	-0.081	0.131	-0.095		1	1	1	1	1	1	1	1	1	9
CHEMBL449543	Cc1sc2N=C(N)NC(=O)c2c1Sc3ccc(F)cc3	IC50 (nM)	=	48	1	Dihydrofolate reductase (T. gondii)	0.293	Q07422	Training	-0.241	0.072	0.316	-0.253	0.53	0.163	-0.053	0.129	0.328		1	1	1	1	1	1	1	1	1	9
CHEMBL7586	Nc1nc(N)c2CC(Cc3ccsc3)CCc2n1	IC50 (nM)	=	49	1	Dihydrofolate reductase (T. gondii)	0.293	Q07422	Training	0.213	-0.061	-0.215	0.129	-0.035	0.222	0.266	-0.176	0.349		1	1	1	1	1	1	1	1	1	9
CHEMBL423560	COc1cc2CCN(Cc3cnc4nc(N)nc(N)c4c3C)c2cc1OC	IC50 (nM)	=	49	1	Dihydrofolate reductase (T. gondii)	0.293	Q07422	Test	0.069	-0.079	0.033	-0.102	-0.151	-0.064	-0.08	0.138	-0.115		1	1	1	1	1	1	1	1	1	9
CHEMBL356490	CCN(Cc1cnc2nc(N)nc(N)c2c1)c3cc(OC)c(OC)c(OC)c3	IC50 (nM)	=	49	1	Dihydrofolate reductase (T. gondii)	0.293	Q07422	Training	0.104	-0.062	0.084	-0.097	-0.084	-0.159	-0.137	0.078	-0.112		1	1	1	1	1	1	1	1	1	9
CHEMBL55656	Nc1nc(N)c2nc(CSc3cccc4ccccc34)ccc2n1	IC50 (nM)	=	49	1	Dihydrofolate reductase (T. gondii)	0.293	Q07422	Training	-0.215	0.185	-0.164	-0.035	-0.145	0.02	0.009	0.194	0.122		1	1	1	1	1	1	1	1	1	9
CHEMBL292634	Nc1nc(N)c2nc(CNc3ccc(Cl)cc3Cl)ccc2n1	IC50 (nM)	=	50	1	Dihydrofolate reductase (T. gondii)	0.293	Q07422	Training	-0.186	0.187	0.101	0.14	-0.049	0.004	0.037	-0.076	0.028		1	1	1	1	1	1	1	1	1	9
CHEMBL78022	COc1cc(cc(OC)c1OC)C(=O)OCc2ccc3nc(N)nc(N)c3c2	IC50 (nM)	=	50	1	Dihydrofolate reductase (T. gondii)	0.293	Q07422	Test	-0.08	-0.05	-0.05	-0.008	-0.036	-0.098	-0.156	-0.065	-0.059		1	1	1	1	1	1	1	1	1	9
CHEMBL54732	CN(Cc1ccc2nc(N)nc(N)c2n1)c3ccc(Cl)cc3Cl	IC50 (nM)	=	50	1	Dihydrofolate reductase (T. gondii)	0.293	Q07422	Training	-0.02	0.141	0.138	0.015	-0.113	0.049	0.053	-0.071	-0.046		1	1	1	1	1	1	1	1	1	9
CHEMBL7452	COc1ccc(CC2CCc3nc(N)nc(N)c3C2)cc1	IC50 (nM)	=	50	1	Dihydrofolate reductase (T. gondii)	0.293	Q07422	Training	0.21	-0.096	-0.223	0.012	-0.088	0.148	0.21	-0.212	-0.048		1	1	1	1	1	1	1	1	1	9
CHEMBL57682	COc1cc(cc(OC)c1OC)N2C=CC3=C4C(=NC(=NC4=NC(=O)C3=C2)N)N	IC50 (nM)	=	52	1	Dihydrofolate reductase (T. gondii)	0.293	Q07422	Training	-0.054	0.268	0.223	-0.01	-0.141	0.6	0.243	-0.275	-0.06		1	1	1	1	1	1	1	1	1	9
CHEMBL52777	COc1ccc(NCc2ccc3nc(N)nc(N)c3n2)cc1	IC50 (nM)	=	54	1	Dihydrofolate reductase (T. gondii)	0.293	Q07422	Test	-0.132	0.206	0.029	0.189	-0.014	0.004	0.062	-0.261	0.056		1	1	1	1	1	1	1	1	1	9
CHEMBL7488	COc1cc(NCC2CCc3nc(N)nc(N)c3C2)cc(OC)c1OC	IC50 (nM)	=	54	1	Dihydrofolate reductase (T. gondii)	0.293	Q07422	Training	0.308	-0.053	-0.082	-0.04	-0.132	0.043	0.137	-0.193	-0.078		1	1	1	1	1	1	1	1	1	9
CHEMBL53872	Nc1nc(N)c2nc(CN(CC#C)c3ccc(cc3)C(=O)C(F)(F)F)ccc2n1	IC50 (nM)	=	54	1	Dihydrofolate reductase (T. gondii)	0.293	Q07422	Training	-0.132	0.017	-0.194	-0.079	-0.297	0.232	0.388	-0.578	-0.101		1	1	1	1	1	1	1	1	1	9
CHEMBL492836	Cc1sc2N=C(N)NC(=O)c2c1Sc3ccc(cc3)[N+](=O)[O-]	IC50 (nM)	=	56	1	Dihydrofolate reductase (T. gondii)	0.293	Q07422	Training	0.173	0.167	0.311	0.15	0.617	0.088	-0.087	0.025	0.517		1	1	1	1	1	1	1	1	1	9
CHEMBL79182	Cc1c(COC(=O)c2ccccc2)cnc3nc(N)nc(N)c13	IC50 (nM)	=	56	1	Dihydrofolate reductase (T. gondii)	0.293	Q07422	Test	-0.192	-0.096	0.008	0.17	0.146	-0.076	-0.14	-0.112	0.045		1	1	1	1	1	1	1	1	1	9
CHEMBL492837	COc1ccc(OC)c(Sc2c(C)[nH]c3N=C(N)NC(=O)c23)c1	IC50 (nM)	=	56	1	Dihydrofolate reductase (T. gondii)	0.293	Q07422	Training	-0.083	0.025	0.304	-0.127	0.506	0.067	-0.044	-0.028	0.076		1	1	1	1	1	1	1	1	1	9
CHEMBL24344	Cc1ccc(SCc2cnc3nc(N)nc(N)c3c2C)cc1	IC50 (nM)	=	57	1	Dihydrofolate reductase (T. gondii)	0.293	Q07422	Training	-0.106	-0.096	-0.073	0.01	0.032	-0.141	-0.168	0.334	0.166		1	1	1	1	1	1	1	1	1	9
CHEMBL146438	COc1ccc2N(Cc3cnc4nc(N)nc(N)c4c3C)CCc2c1	IC50 (nM)	=	57	1	Dihydrofolate reductase (T. gondii)	0.293	Q07422	Training	0.032	-0.094	0.018	-0.069	-0.12	-0.061	-0.081	0.128	-0.095		1	1	1	1	1	1	1	1	1	9
CHEMBL292427	Nc1nc(N)c2nc(CNc3ccc(Cl)c(Cl)c3)ccc2n1	IC50 (nM)	=	57	1	Dihydrofolate reductase (T. gondii)	0.293	Q07422	Test	-0.186	0.188	0.092	0.14	-0.046	-0.004	0.037	-0.081	0.028		1	1	1	1	1	1	1	1	1	9
CHEMBL142081	COc1ccccc1Sc2ccc3nc(N)nc(N)c3n2	IC50 (nM)	=	58	1	Dihydrofolate reductase (T. gondii)	0.293	Q07422	Training	-0.221	0.282	0.051	0.161	0	0.057	0	-0.016	0.265		1	1	1	1	1	1	1	1	1	9
CHEMBL515312	CCCc1c(Sc2cccc3ccccc23)[nH]c4nc(N)nc(N)c14	IC50 (nM)	=	58	1	Dihydrofolate reductase (T. gondii)	0.293	Q07422	Training	-0.103	-0.028	-0.069	-0.117	-0.084	0.178	0.078	0.292	0.066		1	1	1	1	1	1	1	1	1	9
CHEMBL285279	COc1ccc(CCCCC(=O)O)cc1Cc2cnc(N)nc2N	IC50 (nM)	=	58	1	Dihydrofolate reductase (T. gondii)	0.293	Q07422	Training	0.087	-0.096	-0.249	0.247	0.296	-0.028	0.211	-0.239	0.09		1	1	1	1	1	1	1	1	1	9
CHEMBL267207	Nc1nc(N)c2CC(Cc3cccs3)CCc2n1	IC50 (nM)	=	62	1	Dihydrofolate reductase (T. gondii)	0.293	Q07422	Test	0.176	-0.061	-0.211	0.129	-0.035	0.248	0.266	-0.173	0.349		1	1	1	1	1	1	1	1	1	9
CHEMBL23911	COc1ccc(SCc2cnc3nc(N)nc(N)c3c2C)cc1	IC50 (nM)	=	63	1	Dihydrofolate reductase (T. gondii)	0.293	Q07422	Training	-0.094	-0.08	-0.05	0.011	0.021	-0.155	-0.198	0.309	0.157		1	1	1	1	1	1	1	1	1	9
CHEMBL478403	CC(C)c1c(Sc2ccccc2)[nH]c3nc(N)nc(N)c13	IC50 (nM)	=	64	1	Dihydrofolate reductase (T. gondii)	0.293	Q07422	Training	-0.02	-0.011	0.058	0.061	0.037	0.336	0.173	-0.034	0.206		1	1	1	1	1	1	1	1	1	9
CHEMBL492839	Cc1sc2N=C(N)NC(=O)c2c1Sc3cc(Cl)cc(Cl)c3	IC50 (nM)	=	64	1	Dihydrofolate reductase (T. gondii)	0.293	Q07422	Training	-0.227	0.066	0.341	-0.291	0.489	0.153	-0.065	0.295	0.28		1	1	1	1	1	1	1	1	1	9
CHEMBL23272	Cc1cccc(SCc2cnc3nc(N)nc(N)c3c2C)c1	IC50 (nM)	=	65	1	Dihydrofolate reductase (T. gondii)	0.293	Q07422	Test	-0.106	-0.096	-0.075	0.01	0.029	-0.139	-0.168	0.343	0.166		1	1	1	1	1	1	1	1	1	9
CHEMBL310807	COc1ccc(cc1OC)C(=O)OCc2ccc3nc(N)nc(N)c3c2	IC50 (nM)	=	66	1	Dihydrofolate reductase (T. gondii)	0.293	Q07422	Training	-0.126	-0.071	-0.074	0.031	0	-0.1	-0.162	-0.089	-0.036		1	1	1	1	1	1	1	1	1	9
CHEMBL357629	COc1ccc(cc1NCc2cnc3nc(N)nc(N)c3c2C)c4ccccc4	IC50 (nM)	=	68	1	Dihydrofolate reductase (T. gondii)	0.293	Q07422	Training	-0.158	-0.076	-0.082	-0.146	-0.113	-0.207	-0.248	0.321	-0.14		1	1	1	1	1	1	1	1	1	9
CHEMBL178888	COc1ccc(cc1NNCc2cnc3nc(N)nc(N)c3c2C)c4ccccc4	IC50 (nM)	=	68.08	1	Dihydrofolate reductase (T. gondii)	0.293	Q07422	Training	-0.143	-0.032	-0.047	-0.115	-0.101	-0.22	-0.251	0.265	-0.123		1	1	1	1	1	1	1	1	1	9
CHEMBL104787	COc1ccc(OC)c(Cc2sc3nc(N)nc(N)c3c2C)c1	IC50 (nM)	=	70	1	Dihydrofolate reductase (T. gondii)	0.293	Q07422	Test	-0.074	-0.011	-0.1	-0.034	-0.061	-0.112	-0.178	0.497	0.182		1	1	1	1	1	1	1	1	1	9
CHEMBL87383	CCc1nc(N)nc(N)c1c2ccc(Cl)c(c2)\N=N\N(CCOC(=O)C)Cc3cc(OC)c(OC)c(OC)c3	IC50 (nM)	=	70	1	Dihydrofolate reductase (T. gondii)	0.293	Q07422	Training	0.087	0.163	0.278	-0.199	-0.047	-0.127	-0.018	-0.072	-0.172		1	1	1	1	1	1	1	1	1	9
CHEMBL33922	COc1ccc(cc1Cc2cnc(N)nc2N)C#CCCCCC(=O)O	IC50 (nM)	=	72	1	Dihydrofolate reductase (T. gondii)	0.293	Q07422	Training	-0.011	-0.096	-0.46	0.147	-0.219	0.438	0.439	-0.492	0.032		1	1	1	1	1	1	1	1	1	9
CHEMBL7062	Nc1nc(N)c2CC(Cc3ccc(OC(F)(F)F)cc3)CCc2n1	IC50 (nM)	=	73	1	Dihydrofolate reductase (T. gondii)	0.293	Q07422	Training	0.308	-0.096	-0.209	-0.121	-0.149	0.103	0.198	-0.293	-0.126		1	1	1	1	1	1	1	1	1	9
CHEMBL180476	Cc1c(C)c(c(C)c(C)c1NNCc2cnc3nc(N)nc(N)c3c2C)n4cccc4	IC50 (nM)	=	75	1	Dihydrofolate reductase (T. gondii)	0.293	Q07422	Test	-0.043	-0.054	0.007	-0.17	-0.177	-0.134	-0.137	0.285	-0.155		1	1	1	1	1	1	1	1	1	9
CHEMBL144563	Cc1c(C)c(c(C)c(C)c1NCc2cnc3nc(N)nc(N)c3c2C)n4cccc4	IC50 (nM)	=	75	1	Dihydrofolate reductase (T. gondii)	0.293	Q07422	Training	-0.054	-0.093	-0.028	-0.201	-0.183	-0.116	-0.13	0.34	-0.173		1	1	1	1	1	1	1	1	1	9
CHEMBL23092	Nc1nc(N)c2cc(CNc3ccc(Cl)cc3)ccc2n1	IC50 (nM)	=	75	1	Dihydrofolate reductase (T. gondii)	0.293	Q07422	Training	-0.218	-0.096	-0.093	0.048	-0.055	-0.234	-0.278	0.225	-0.027		1	1	1	1	1	1	1	1	1	9
CHEMBL26006	Nc1nc(N)c2nc(CNc3cccc4ccccc34)cnc2n1	IC50 (nM)	=	76	1	Dihydrofolate reductase (T. gondii)	0.293	Q07422	Training	-0.227	0.228	0.025	0.128	0.013	-0.103	-0.105	0.018	0.021		1	1	1	1	1	1	1	1	1	9
CHEMBL189369	Nc1nc(N)c2nc(CN3c4ccccc4C=Cc5c(cccc35)C#CCCC(=O)O)cnc2n1	IC50 (nM)	=	77	1	Dihydrofolate reductase (T. gondii)	0.293	Q07422	Test	-0.209	0.01	-0.28	-0.038	-0.285	0.532	0.345	-0.204	-0.077		1	1	1	1	1	1	1	1	1	9
CHEMBL358297	COc1ccc2c(ccn2Cc3cnc4nc(N)nc(N)c4c3C)c1	IC50 (nM)	=	77.09	1	Dihydrofolate reductase (T. gondii)	0.293	Q07422	Training	-0.14	-0.093	0.03	-0.062	-0.115	-0.176	-0.231	0.273	-0.091		1	1	1	1	1	1	1	1	1	9
CHEMBL178904	Nc1nc(N)c2CC(CNc3cccc(Cl)c3)CCc2n1	IC50 (nM)	=	78	1	Dihydrofolate reductase (T. gondii)	0.293	Q07422	Training	0.207	-0.096	-0.109	0.048	-0.057	0.11	0.169	-0.192	-0.027		1	1	1	1	1	1	1	1	1	9
CHEMBL121947	Nc1nc(N)c2CC(CNc3ccc(Cl)cc3)CCc2n1	IC50 (nM)	=	78	1	Dihydrofolate reductase (T. gondii)	0.293	Q07422	Training	0.207	-0.096	-0.118	0.048	-0.055	0.108	0.169	-0.201	-0.027		1	1	1	1	1	1	1	1	1	9
CHEMBL36	CCc1nc(N)nc(N)c1c2ccc(Cl)cc2	IC50 (nM)	=	80	1	Dihydrofolate reductase (T. gondii)	0.293	Q07422	Test	-0.149	-0.096	-0.076	0.199	0.023	-0.222	-0.172	0.331	0.062		1	1	1	1	1	1	1	1	1	9
CHEMBL313034	CCc1nc(N)nc(N)c1c2ccc(Cl)c(c2)\N=N\N(CCOC(=O)C)Cc3ccc(OC)c(OC)c3	IC50 (nM)	=	80	1	Dihydrofolate reductase (T. gondii)	0.293	Q07422	Training	0.061	0.167	0.281	-0.182	-0.023	-0.128	-0.015	-0.088	-0.162		1	1	1	1	1	1	1	1	1	9
CHEMBL116614	Cc1c(CN(C=O)c2ccc(Cl)c(Cl)c2)cnc3nc(N)nc(N)c13	IC50 (nM)	=	83	1	Dihydrofolate reductase (T. gondii)	0.293	Q07422	Training	-0.16	-0.096	0.152	0.035	0	-0.097	-0.182	0.151	-0.034		1	1	1	1	1	1	1	1	1	9
CHEMBL113999	COc1cc(CNc2ccc3nc(N)nc(N)c3c2)cc(OC)c1OC	IC50 (nM)	=	84	1	Dihydrofolate reductase (T. gondii)	0.293	Q07422	Training	-0.043	-0.03	-0.062	-0.04	-0.153	-0.222	-0.23	0.142	-0.078		1	1	1	1	1	1	1	1	1	9
CHEMBL54733	Nc1nc(N)c2nc(CNc3ccccc3)ccc2n1	IC50 (nM)	=	85	1	Dihydrofolate reductase (T. gondii)	0.293	Q07422	Test	-0.201	0.229	0.046	0.259	0.035	0.026	0.074	-0.278	0.098		1	1	1	1	1	1	1	1	1	9
CHEMBL53420	Nc1nc(N)c2nc(CNc3cc(Cl)c(Cl)c(Cl)c3)ccc2n1	IC50 (nM)	=	87.1	1	Dihydrofolate reductase (T. gondii)	0.293	Q07422	Training	-0.181	0.168	0.152	0.089	-0.087	-0.018	0.021	0.059	-0.003		1	1	1	1	1	1	1	1	1	9
CHEMBL55928	COc1ccc(NCc2ccc3nc(N)nc(N)c3n2)cc1OC	IC50 (nM)	=	89.99	1	Dihydrofolate reductase (T. gondii)	0.293	Q07422	Training	-0.071	0.194	0.033	0.131	-0.06	-0.016	0.051	-0.23	0.022		1	1	1	1	1	1	1	1	1	9
CHEMBL24007	Cc1c(CSc2cccc(Cl)c2)cnc3nc(N)nc(N)c13	IC50 (nM)	=	90	1	Dihydrofolate reductase (T. gondii)	0.293	Q07422	Training	-0.152	-0.096	-0.033	0.01	0.029	-0.154	-0.215	0.405	0.166		1	1	1	1	1	1	1	1	1	9
CHEMBL22677	Cc1c(CSc2ccc(Cl)cc2)cnc3nc(N)nc(N)c13	IC50 (nM)	=	90	1	Dihydrofolate reductase (T. gondii)	0.293	Q07422	Test	-0.152	-0.096	-0.037	0.01	0.032	-0.155	-0.215	0.39	0.166		1	1	1	1	1	1	1	1	1	9
CHEMBL114839	Nc1nc(N)c2cc(NCc3cccc4CCCCc34)ccc2n1	IC50 (nM)	=	90	1	Dihydrofolate reductase (T. gondii)	0.293	Q07422	Training	0.024	-0.072	-0.207	-0.089	-0.175	-0.081	0.048	0.15	-0.107		1	1	1	1	1	1	1	1	1	9
CHEMBL225180	Cc1[nH]c2N=C(N)NC(=O)c2c1Sc3ccc(cc3)C(=O)N[C@@H](CCC(=O)O)C(=O)O	IC50 (nM)	=	90	1	Dihydrofolate reductase (T. gondii)	0.293	Q07422	Training	-0.123	0.07	0.17	0.311	0.607	0.159	0.269	-0.358	0.281		1	1	1	1	1	1	1	1	1	9
CHEMBL292212	Nc1nc(N)c2nc(CNc3cc(Cl)ccc3Cl)ccc2n1	IC50 (nM)	=	91	1	Dihydrofolate reductase (T. gondii)	0.293	Q07422	Training	-0.186	0.187	0.106	0.14	-0.049	0.007	0.037	-0.075	0.028		1	1	1	1	1	1	1	1	1	9
CHEMBL56170	CCc1nc(N)nc(N)c1c2ccc(N(C)Cc3ccccc3)c(c2)[N+](=O)[O-]	IC50 (nM)	=	91	1	Dihydrofolate reductase (T. gondii)	0.293	Q07422	Test	0.38	0.062	0.088	0.087	0.096	-0.193	-0.164	0.112	-0.004		1	1	1	1	1	1	1	1	1	9
CHEMBL334271	Cc1c(CN(C=O)c2cc(Cl)c(Cl)c(Cl)c2)cnc3nc(N)nc(N)c13	IC50 (nM)	=	93.99	1	Dihydrofolate reductase (T. gondii)	0.293	Q07422	Training	-0.158	-0.096	0.21	-0.007	-0.032	-0.097	-0.188	0.262	-0.059		1	1	1	1	1	1	1	1	1	9
CHEMBL121319	Nc1nc(N)c2CC(CNc3cc(Cl)ccc3Cl)CCc2n1	IC50 (nM)	=	97	1	Dihydrofolate reductase (T. gondii)	0.293	Q07422	Training	0.193	-0.096	-0.057	-0.002	-0.096	0.099	0.147	-0.077	-0.056		1	1	1	1	1	1	1	1	1	9
CHEMBL34823	COc1ccc(cc1Cc2cnc(N)nc2N)C#CCCC(=O)O	IC50 (nM)	=	97	1	Dihydrofolate reductase (T. gondii)	0.293	Q07422	Training	-0.149	-0.096	-0.454	0.247	-0.216	0.429	0.333	-0.484	0.09		1	1	1	1	1	1	1	1	1	9
CHEMBL179102	Nc1nc(N)c2cc(NCc3cccc4ccccc34)ccc2n1	IC50 (nM)	=	98.99	1	Dihydrofolate reductase (T. gondii)	0.293	Q07422	Test	-0.25	-0.072	-0.205	-0.089	-0.175	-0.237	-0.29	0.365	-0.107		1	1	1	1	1	1	1	1	1	9
CHEMBL421319	Nc1nc(N)c2cc(COC(=O)c3ccccc3)ccc2n1	IC50 (nM)	=	99	1	Dihydrofolate reductase (T. gondii)	0.293	Q07422	Training	-0.244	-0.096	-0.09	0.13	0.078	-0.099	-0.177	-0.112	0.022		1	1	1	1	1	1	1	1	1	9
CHEMBL190807	Nc1nc(N)c2nc(CN3c4ccccc4C=Cc5c(cccc35)C#CCC(=O)O)cnc2n1	IC50 (nM)	=	100	1	Dihydrofolate reductase (T. gondii)	0.293	Q07422	Training	-0.229	0.01	-0.27	-0.008	-0.289	0.518	0.308	-0.207	-0.06		1	1	1	1	1	1	1	1	1	9
CHEMBL281131	COc1cccc(C)c1NCc2cnc3nc(N)nc(N)c3c2C	IC50 (nM)	=	100	1	Dihydrofolate reductase (T. gondii)	0.293	Q07422	Training	-0.063	-0.072	0.014	0.042	-0.015	-0.167	-0.177	0.157	-0.03		1	1	1	1	1	1	1	1	1	9
CHEMBL52836	COc1cccc(NCc2ccc3nc(N)nc(N)c3n2)c1	IC50 (nM)	=	100	1	Dihydrofolate reductase (T. gondii)	0.293	Q07422	Test	-0.132	0.197	0.036	0.189	-0.007	0.005	0.062	-0.255	0.056		1	1	1	1	1	1	1	1	1	9
CHEMBL52947	COc1ccc(OC)c(NCc2ccc3nc(N)nc(N)c3n2)c1	IC50 (nM)	=	100	1	Dihydrofolate reductase (T. gondii)	0.293	Q07422	Training	-0.071	0.198	0.045	0.131	-0.059	-0.01	0.051	-0.221	0.022		1	1	1	1	1	1	1	1	1	9
CHEMBL80746	Nc1nc(N)c2cc(CNc3ccccc3)ccc2n1	IC50 (nM)	=	100	1	Dihydrofolate reductase (T. gondii)	0.293	Q07422	Training	-0.227	-0.096	-0.108	0.103	-0.02	-0.232	-0.274	0.168	0.006		1	1	1	1	1	1	1	1	1	9
CHEMBL53165	Nc1nc(N)c2nc(CNc3ccccc3Cl)ccc2n1	IC50 (nM)	=	109.9	1	Dihydrofolate reductase (T. gondii)	0.293	Q07422	Training	-0.192	0.205	0.078	0.197	-0.013	0.018	0.055	-0.178	0.061		1	1	1	1	1	1	1	1	1	9
CHEMBL23919	COc1cc(NCc2cnc3nc(N)nc(N)c3n2)cc(OC)c1	IC50 (nM)	=	110	1	Dihydrofolate reductase (T. gondii)	0.293	Q07422	Test	-0.071	0.259	0.154	0.218	0.116	-0.08	-0.05	-0.223	0.073		1	1	1	1	1	1	1	1	1	9
CHEMBL147886	COc1cc2CCN(Cc3cnc4nc(N)nc(N)c4c3C)Cc2cc1OC	IC50 (nM)	=	110	1	Dihydrofolate reductase (T. gondii)	0.293	Q07422	Training	0.236	-0.08	-0.024	-0.136	-0.148	-0.021	-0.027	0.069	-0.134		1	1	1	1	1	1	1	1	1	9
CHEMBL120994	Nc1nc(N)c2CC(CNc3ccc(Cl)c(Cl)c3)CCc2n1	IC50 (nM)	=	110	1	Dihydrofolate reductase (T. gondii)	0.293	Q07422	Training	0.193	-0.096	-0.068	-0.002	-0.094	0.087	0.147	-0.084	-0.056		1	1	1	1	1	1	1	1	1	9
CHEMBL37520	COc1ccc(OCCCCC(=O)O)cc1Cc2cnc(N)nc2N	IC50 (nM)	=	110	1	Dihydrofolate reductase (T. gondii)	0.293	Q07422	Training	0.115	-0.09	-0.193	0.238	0.297	-0.072	0.169	-0.276	0.085		1	1	1	1	1	1	1	1	1	9
CHEMBL144200	Nc1nc(N)c2nc(CN3c4ccccc4Sc5ccccc35)cnc2n1	IC50 (nM)	=	110	1	Dihydrofolate reductase (T. gondii)	0.293	Q07422	Test	-0.232	0.175	0.156	-0.065	-0.136	-0.05	-0.138	0.351	0.082		1	1	1	1	1	1	1	1	1	9
CHEMBL277217	COc1cccc(SCc2cnc3nc(N)nc(N)c3c2C)c1	IC50 (nM)	=	110	1	Dihydrofolate reductase (T. gondii)	0.293	Q07422	Training	-0.094	-0.096	-0.046	0.011	0.027	-0.153	-0.198	0.318	0.157		1	1	1	1	1	1	1	1	1	9
CHEMBL116815	COc1cc(CNc2ccc3nc(N)nc(N)c3c2)cc(OC)c1	IC50 (nM)	=	120	1	Dihydrofolate reductase (T. gondii)	0.293	Q07422	Training	-0.094	-0.062	-0.084	0	-0.109	-0.229	-0.243	0.148	-0.055		1	1	1	1	1	1	1	1	1	9
CHEMBL516891	CCCc1c(Sc2ccccc2)[nH]c3nc(N)nc(N)c13	IC50 (nM)	=	120	1	Dihydrofolate reductase (T. gondii)	0.293	Q07422	Training	-0.048	-0.008	0.071	0.061	0.066	0.281	0.173	-0.022	0.206		1	1	1	1	1	1	1	1	1	9
CHEMBL54523	COc1ccccc1NCc2ccc3nc(N)nc(N)c3n2	IC50 (nM)	=	120	1	Dihydrofolate reductase (T. gondii)	0.293	Q07422	Test	-0.132	0.221	0.046	0.189	-0.025	0.007	0.062	-0.25	0.056		1	1	1	1	1	1	1	1	1	9
CHEMBL494067	Cc1sc2N=C(N)NC(=O)c2c1Sc3ccccc3	IC50 (nM)	=	120	1	Dihydrofolate reductase (T. gondii)	0.293	Q07422	Training	-0.241	0.078	0.332	-0.211	0.563	0.177	-0.039	0.136	0.381		1	1	1	1	1	1	1	1	1	9
CHEMBL476945	CC(C)c1c(Sc2cccc3ccccc23)[nH]c4nc(N)nc(N)c14	IC50 (nM)	=	120	1	Dihydrofolate reductase (T. gondii)	0.293	Q07422	Training	-0.077	-0.03	-0.074	-0.117	-0.101	0.226	0.078	0.275	0.066		1	1	1	1	1	1	1	1	1	9
CHEMBL114833	COc1cc(OC)c(OC)cc1CNc2ccc3nc(N)nc(N)c3c2	IC50 (nM)	=	123.88	1	Dihydrofolate reductase (T. gondii)	0.293	Q07422	Training	-0.043	-0.046	-0.062	-0.04	-0.145	-0.218	-0.23	0.148	-0.078		1	1	1	1	1	1	1	1	1	9
CHEMBL300886	Nc1nc(N)c2nc(CSc3ccccc3)ccc2n1	IC50 (nM)	=	129.99	1	Dihydrofolate reductase (T. gondii)	0.293	Q07422	Test	-0.186	0.281	-0.012	0.168	0.012	0.105	0.094	-0.151	0.281		1	1	1	1	1	1	1	1	1	9
CHEMBL54618	Nc1nc(N)c2nc(CNc3cccc(Cl)c3)ccc2n1	IC50 (nM)	=	129.99	1	Dihydrofolate reductase (T. gondii)	0.293	Q07422	Training	-0.192	0.209	0.061	0.197	-0.006	0.013	0.055	-0.19	0.061		1	1	1	1	1	1	1	1	1	9
CHEMBL23288	COc1cc(NCc2cnc3nc(N)nc(N)c3c2)cc(OC)c1OC	IC50 (nM)	=	130	1	Dihydrofolate reductase (T. gondii)	0.293	Q07422	Training	-0.043	-0.053	0.044	0.041	0.005	-0.223	-0.23	0.066	-0.031		1	1	1	1	1	1	1	1	1	9
CHEMBL296382	COc1ccc(NCc2ccc3nc(N)nc(N)c3n2)c(OC)c1	IC50 (nM)	=	140	1	Dihydrofolate reductase (T. gondii)	0.293	Q07422	Training	-0.071	0.2	0.042	0.131	-0.061	-0.011	0.051	-0.224	0.022		1	1	1	1	1	1	1	1	1	9
CHEMBL23454	COc1ccc(OC)c(NCc2ccc3nc(N)nc(N)c3c2)c1	IC50 (nM)	=	140	1	Dihydrofolate reductase (T. gondii)	0.293	Q07422	Test	-0.094	-0.064	-0.08	0	-0.105	-0.223	-0.243	0.15	-0.055		1	1	1	1	1	1	1	1	1	9
CHEMBL103558	CCc1nc(N)nc(N)c1c2ccc(NCc3ccc(cc3)C(=O)N4CCCCC4)c(c2)[N+](=O)[O-]	IC50 (nM)	=	140	1	Dihydrofolate reductase (T. gondii)	0.293	Q07422	Training	0.475	0.021	0.043	0.017	0.048	-0.039	0.118	-0.118	-0.045		1	1	1	1	1	1	1	1	1	9
CHEMBL120939	CCOc1ccc(OCC)c(NCC2CCc3nc(N)nc(N)c3C2)c1	IC50 (nM)	=	140	1	Dihydrofolate reductase (T. gondii)	0.293	Q07422	Training	0.371	-0.066	-0.096	-0.081	-0.122	0.082	0.279	-0.22	-0.102		1	1	1	1	1	1	1	1	1	9
CHEMBL267437	Nc1nc(N)c2CC(Cc3cccc(c3)C(F)(F)F)CCc2n1	IC50 (nM)	=	140	1	Dihydrofolate reductase (T. gondii)	0.293	Q07422	Training	0.133	-0.096	-0.244	-0.127	-0.169	0.132	0.242	-0.269	-0.129		1	1	1	1	1	1	1	1	1	9
CHEMBL176332	COc1cc(CCCC2CCc3nc(N)nc(N)c23)cc(OC)c1OC	IC50 (nM)	=	140	1	Dihydrofolate reductase (T. gondii)	0.293	Q07422	Test	0.279	-0.061	-0.173	-0.11	-0.182	0.091	0.231	-0.183	-0.119		1	1	1	1	1	1	1	1	1	9
CHEMBL309792	COc1ccc(C(=O)OCc2ccc3nc(N)nc(N)c3c2)c(OC)c1OC	IC50 (nM)	=	140	1	Dihydrofolate reductase (T. gondii)	0.293	Q07422	Training	-0.08	-0.059	-0.031	-0.008	-0.022	-0.09	-0.156	-0.06	-0.059		1	1	1	1	1	1	1	1	1	9
CHEMBL478213	CCCc1c(Sc2ccc3ccccc3c2)[nH]c4nc(N)nc(N)c14	IC50 (nM)	=	150	1	Dihydrofolate reductase (T. gondii)	0.293	Q07422	Training	-0.103	-0.027	-0.067	-0.117	-0.073	0.17	0.078	0.226	0.066		1	1	1	1	1	1	1	1	1	9
CHEMBL420393	COc1cc(OC)cc(c1)C(=O)OCc2ccc3nc(N)nc(N)c3c2	IC50 (nM)	=	150	1	Dihydrofolate reductase (T. gondii)	0.293	Q07422	Training	-0.126	-0.076	-0.071	0.031	0.003	-0.095	-0.162	-0.083	-0.036		1	1	1	1	1	1	1	1	1	9
CHEMBL22924	Nc1nc(N)c2cc(CNc3cccc4ccccc34)cnc2n1	IC50 (nM)	=	150	1	Dihydrofolate reductase (T. gondii)	0.293	Q07422	Test	-0.25	-0.096	-0.089	-0.002	-0.027	-0.242	-0.29	0.287	-0.056		1	1	1	1	1	1	1	1	1	9
CHEMBL17287	CN(Cc1c[nH]c2nc(N)nc(N)c12)c3ccc(cc3)C(=O)N(C)C(CCC(=O)O)C(=O)O	IC50 (nM)	=	150	1	Dihydrofolate reductase (T. gondii)	0.293	Q07422	Training	0.055	-0.017	0.041	0.31	0.234	0.221	0.307	-0.522	0.128		1	1	1	1	1	1	1	1	1	9
CHEMBL609914	Cc1c(Sc2cccc3CCCCc23)[nH]c4nc(N)nc(N)c14	IC50 (nM)	=	158.49	1	Dihydrofolate reductase (T. gondii)	0.293	Q07422	Training	0.024	-0.024	-0.075	-0.036	-0.053	0.259	0.287	0.075	0.13		1	1	1	1	1	1	1	1	1	9
CHEMBL116816	COc1ccc(OC)c(CNc2ccc3nc(N)nc(N)c3c2)c1	IC50 (nM)	=	160	1	Dihydrofolate reductase (T. gondii)	0.293	Q07422	Training	-0.094	-0.061	-0.079	0	-0.113	-0.224	-0.243	0.15	-0.055		1	1	1	1	1	1	1	1	1	9
CHEMBL122998	Cc1c(Sc2cccc3ccccc23)[nH]c4nc(N)nc(N)c14	IC50 (nM)	=	160	1	Dihydrofolate reductase (T. gondii)	0.293	Q07422	Test	-0.252	-0.024	-0.073	-0.036	-0.053	0.088	-0.064	0.315	0.13		1	1	1	1	1	1	1	1	1	9
CHEMBL417746	Nc1nc(N)c2nc(CNc3ccc4ccccc4c3)ccc2n1	IC50 (nM)	=	160	1	Dihydrofolate reductase (T. gondii)	0.293	Q07422	Training	-0.227	0.151	-0.093	0.041	-0.118	-0.047	-0.007	-0.018	-0.03		1	1	1	1	1	1	1	1	1	9
CHEMBL116200	COc1ccc(CNc2ccc3nc(N)nc(N)c3c2)c(OC)c1	IC50 (nM)	=	170	1	Dihydrofolate reductase (T. gondii)	0.293	Q07422	Training	-0.094	-0.07	-0.079	0	-0.104	-0.226	-0.243	0.146	-0.055		1	1	1	1	1	1	1	1	1	9
CHEMBL389643	Cc1c(Sc2ccc(cc2)C(=O)N[C@@H](CCC(=O)O)C(=O)O)[nH]c3nc(N)nc(N)c13	IC50 (nM)	=	170	1	Dihydrofolate reductase (T. gondii)	0.293	Q07422	Training	-0.135	0.092	0.002	0.448	0.395	0.222	0.313	-0.408	0.361		1	1	1	1	1	1	1	1	1	9
CHEMBL331986	COc1ccc(OC)c(Sc2[nH]c3nc(N)nc(N)c3c2C)c1	IC50 (nM)	=	170	1	Dihydrofolate reductase (T. gondii)	0.293	Q07422	Test	-0.094	0.042	0.078	0.057	0.016	0.127	-0.005	0.055	0.185		1	1	1	1	1	1	1	1	1	9
CHEMBL7263	COc1ccc(OC)c(NCC2CCc3nc(N)nc(N)c3C2)c1	IC50 (nM)	=	180	1	Dihydrofolate reductase (T. gondii)	0.293	Q07422	Training	0.285	-0.064	-0.103	0	-0.105	0.074	0.153	-0.223	-0.055		1	1	1	1	1	1	1	1	1	9
CHEMBL37696	COc1ccc(OCCCC(=O)O)cc1Cc2cnc(N)nc2N	IC50 (nM)	=	180	1	Dihydrofolate reductase (T. gondii)	0.293	Q07422	Training	0.038	-0.074	-0.185	0.291	0.307	-0.08	0.102	-0.262	0.116		1	1	1	1	1	1	1	1	1	9
CHEMBL36310	COc1ccc(OCCCCCCC(=O)O)cc1Cc2cnc(N)nc2N	IC50 (nM)	=	180	1	Dihydrofolate reductase (T. gondii)	0.293	Q07422	Training	0.262	-0.091	-0.206	0.142	0.267	-0.055	0.29	-0.304	0.029		1	1	1	1	1	1	1	1	1	9
CHEMBL32583	COc1cc(cc(OC)c1OC)C(C)Nc2cnc3nc(N)nc(N)c3c2	IC50 (nM)	=	181.55	1	Dihydrofolate reductase (T. gondii)	0.293	Q07422	Test	-0.02	-0.003	0.044	0	-0.058	-0.17	-0.156	0.078	-0.055		1	1	1	1	1	1	1	1	1	9
CHEMBL80123	Nc1nc(N)c2cc(\C=C\C(=O)Oc3ccccc3)ccc2n1	IC50 (nM)	=	189	1	Dihydrofolate reductase (T. gondii)	0.293	Q07422	Training	-0.287	-0.096	-0.159	0.079	-0.075	0.168	-0.001	-0.255	-0.008		1	1	1	1	1	1	1	1	1	9
CHEMBL48203	CCc1nc(N)nc(N)c1c2ccc(Cl)c(c2)\N=N\N3CCOCC3	IC50 (nM)	=	190	1	Dihydrofolate reductase (T. gondii)	0.293	Q07422	Training	0.233	0.278	0.37	0.001	-0.019	-0.164	0.022	-0.019	-0.054		1	1	1	1	1	1	1	1	1	9
CHEMBL116637	COc1ccc(CNc2ccc3nc(N)nc(N)c3c2)c(OC)c1OC	IC50 (nM)	=	190.11	1	Dihydrofolate reductase (T. gondii)	0.293	Q07422	Training	-0.043	-0.034	-0.051	-0.04	-0.152	-0.216	-0.23	0.148	-0.078		1	1	1	1	1	1	1	1	1	9
CHEMBL145068	COc1ccc(CCc2cnc3nc(N)nc(N)c3c2)cc1OC	IC50 (nM)	=	200	1	Dihydrofolate reductase (T. gondii)	0.293	Q07422	Test	-0.077	-0.076	-0.075	0.011	0.005	-0.169	-0.141	0.051	-0.048		1	1	1	1	1	1	1	1	1	9
CHEMBL142624	COc1cc(CCc2cnc3nc(N)nc(N)c3c2)cc(OC)c1OC	IC50 (nM)	=	200	1	Dihydrofolate reductase (T. gondii)	0.293	Q07422	Training	-0.025	-0.06	-0.057	-0.029	-0.043	-0.165	-0.136	0.064	-0.072		1	1	1	1	1	1	1	1	1	9
CHEMBL3901807	Cc1nc(N)nc(N)c1CN2CCN(CC2)c3cccc(c3)c4cccc(c4)C#N	IC50 (nM)	=	200	1	Dihydrofolate reductase (T. gondii)	0.293	Q07422	Training	0.167	-0.093	-0.152	-0.096	0.683	0.022	0.048	-0.254	-0.111		1	1	1	1	1	1	1	1	1	9
CHEMBL6899	COc1cc(CN2CCc3nc(N)nc(N)c3C2)cc(OC)c1OC	IC50 (nM)	=	200	1	Dihydrofolate reductase (T. gondii)	0.293	Q07422	Training	0.351	-0.058	-0.001	-0.067	-0.147	0.004	0.003	-0.142	-0.094		1	1	1	1	1	1	1	1	1	9
CHEMBL313553	CCc1nc(N)nc(N)c1c2ccc(Cl)c(c2)\N=N\N(CCOC(=O)C)Cc3cccc4ccccc34	IC50 (nM)	=	200	1	Dihydrofolate reductase (T. gondii)	0.293	Q07422	Test	-0.04	0.145	0.218	-0.24	-0.057	-0.131	-0.051	0.048	-0.196		1	1	1	1	1	1	1	1	1	9
CHEMBL337746	COc1ccccc1S(=O)(=O)c2ccc3nc(N)nc(N)c3n2	IC50 (nM)	=	210	1	Dihydrofolate reductase (T. gondii)	0.293	Q07422	Training	-0.227	1.215	0.612	0.375	0.452	0.081	-0.054	-0.316	0.188		1	1	1	1	1	1	1	1	1	9
CHEMBL22543	COc1ccc(OC)c(c1)N(C)Cc2cnc3nc(N)nc(N)c3n2	IC50 (nM)	=	210	1	Dihydrofolate reductase (T. gondii)	0.293	Q07422	Training	0.081	0.219	0.189	0.099	0.01	-0.031	-0.032	-0.212	0.004		1	1	1	1	1	1	1	1	1	9
CHEMBL284839	COc1ccc(CCCOc2cccc(c2)C(=O)O)cc1Cc3cnc(N)nc3N	IC50 (nM)	=	210	1	Dihydrofolate reductase (T. gondii)	0.293	Q07422	Training	-0.048	-0.083	-0.236	0.023	0.103	-0.071	0.003	-0.154	-0.041		1	1	1	1	1	1	1	1	1	9
CHEMBL17232	Nc1nc(N)c2c(CNc3ccc(cc3)C(=O)NC(CCC(=O)O)C(=O)O)c[nH]c2n1	IC50 (nM)	=	210	1	Dihydrofolate reductase (T. gondii)	0.293	Q07422	Test	-0.132	0.083	-0.018	0.507	0.412	0.151	0.3	-0.531	0.243		1	1	1	1	1	1	1	1	1	9
CHEMBL597770	Cc1c(Sc2cc(Cl)c(Cl)cc2Cl)[nH]c3nc(N)nc(N)c13	IC50 (nM)	=	212	1	Dihydrofolate reductase (T. gondii)	0.293	Q07422	Training	-0.206	-0.018	0.173	0.01	-0.009	0.133	-0.039	0.362	0.166		1	1	1	1	1	1	1	1	1	9
CHEMBL79216	COc1ccc(OC)c(c1)C(=O)OCc2ccc3nc(N)nc(N)c3c2	IC50 (nM)	=	220	1	Dihydrofolate reductase (T. gondii)	0.293	Q07422	Training	-0.126	-0.082	-0.056	0.031	0.014	-0.088	-0.162	-0.081	-0.036		1	1	1	1	1	1	1	1	1	9
CHEMBL87013	CCc1nc(N)nc(N)c1c2ccc(Cl)c(c2)\N=N\N(CCOC(=O)c3ccccc3)Cc4ccccc4	IC50 (nM)	=	220	1	Dihydrofolate reductase (T. gondii)	0.293	Q07422	Training	-0.077	0.143	0.258	-0.262	-0.054	-0.095	-0.085	-0.088	-0.209		1	1	1	1	1	1	1	1	1	9
CHEMBL32754	COc1cc(OC)c(CNc2cnc3nc(N)nc(N)c3c2)c(OC)c1	IC50 (nM)	=	229.99	1	Dihydrofolate reductase (T. gondii)	0.293	Q07422	Test	-0.043	-0.04	0.053	0.041	-0.001	-0.213	-0.23	0.083	-0.031		1	1	1	1	1	1	1	1	1	9
CHEMBL477790	CCCc1c(Sc2ccc(OC)cc2)[nH]c3nc(N)nc(N)c13	IC50 (nM)	=	230	1	Dihydrofolate reductase (T. gondii)	0.293	Q07422	Training	0.006	0	0.057	0.011	0.022	0.245	0.154	-0.01	0.157		1	1	1	1	1	1	1	1	1	9
CHEMBL48296	Nc1nc(N)c2nc(c3ccccc3)c(nc2n1)c4ccccc4	IC50 (nM)	=	240	1	Dihydrofolate reductase (T. gondii)	0.293	Q07422	Training	-0.319	0.19	0.128	0.052	-0.039	0.076	-0.134	0.084	-0.024		1	1	1	1	1	1	1	1	1	9
CHEMBL145528	COc1ccc(CCc2cnc3nc(N)nc(N)c3c2)cc1	IC50 (nM)	=	250	1	Dihydrofolate reductase (T. gondii)	0.293	Q07422	Training	-0.135	-0.096	-0.081	0.059	0.069	-0.173	-0.147	0.05	-0.02		1	1	1	1	1	1	1	1	1	9
CHEMBL299927	COc1cc(cc(OC)c1OC)N2CCC3C(CNc4nc(N)nc(N)c34)C2	IC50 (nM)	=	290	-1	Dihydrofolate reductase (T. gondii)	0.293	Q07422	Test	0.374	-0.066	0.052	-0.107	-0.157	0.219	0.177	-0.201	-0.118		1	1	1	1	1	1	1	1	1	9
CHEMBL139188	Nc1nc(N)c2nc(Nc3ccccc3)ccc2n1	IC50 (nM)	=	299.92	-1	Dihydrofolate reductase (T. gondii)	0.293	Q07422	Training	-0.301	0.22	0.12	0.328	0.094	-0.018	-0.015	-0.223	0.138		1	1	1	1	1	1	1	1	1	9
CHEMBL7139	COc1ccc(OC)c(CN2CCc3nc(N)nc(N)c3C2)c1	IC50 (nM)	=	300	-1	Dihydrofolate reductase (T. gondii)	0.293	Q07422	Training	0.331	-0.089	-0.011	-0.028	-0.112	0.031	0.008	-0.168	-0.071		1	1	1	1	1	1	1	1	1	9
CHEMBL23492	Nc1nc(N)c2cc(CNc3ccc(Cl)cc3)cnc2n1	IC50 (nM)	=	300	-1	Dihydrofolate reductase (T. gondii)	0.293	Q07422	Training	-0.218	-0.096	0.044	0.147	0.126	-0.235	-0.278	0.127	0.032		1	1	1	1	1	1	1	1	1	9
CHEMBL478192	CC(C)c1c(Sc2c(C)cccc2C)[nH]c3nc(N)nc(N)c13	IC50 (nM)	=	300	-1	Dihydrofolate reductase (T. gondii)	0.293	Q07422	Test	0.064	-0.022	-0.011	-0.036	-0.041	0.34	0.222	0.067	0.13		1	1	1	1	1	1	1	1	1	9
CHEMBL32708	COc1ccc(OC)c(CNc2cnc3nc(N)nc(N)c3c2)c1	IC50 (nM)	=	310	-1	Dihydrofolate reductase (T. gondii)	0.293	Q07422	Training	-0.094	-0.024	0.038	0.087	0.03	-0.224	-0.243	0.066	-0.004		1	1	1	1	1	1	1	1	1	9
CHEMBL49246	CCc1nc(N)nc(N)c1c2ccc(Cl)c(c2)\N=N\N(C)C	IC50 (nM)	=	310	-1	Dihydrofolate reductase (T. gondii)	0.293	Q07422	Training	0.072	0.304	0.309	0.096	0.03	-0.226	-0.153	0.097	0.002		1	1	1	1	1	1	1	1	1	9
CHEMBL115474	Nc1nc(N)c2cc(NCc3ccccc3)ccc2n1	IC50 (nM)	=	320	-1	Dihydrofolate reductase (T. gondii)	0.293	Q07422	Training	-0.227	-0.064	-0.088	0.103	-0.029	-0.244	-0.274	0.168	0.006		1	1	1	1	1	1	1	1	1	9
CHEMBL178684	COCc1cc(cc(COC)c1COC)N(C)CC2CCc3nc(N)nc(N)c3C2	IC50 (nM)	=	330	-1	Dihydrofolate reductase (T. gondii)	0.293	Q07422	Test	0.794	-0.09	-0.149	-0.23	-0.229	0.17	0.261	-0.143	-0.19		1	1	1	1	1	1	1	1	1	9
CHEMBL122704	COc1cc(CN(C)CC2CCc3nc(N)nc(N)c3C2)cc(OC)c1OC	IC50 (nM)	=	330	-1	Dihydrofolate reductase (T. gondii)	0.293	Q07422	Training	0.616	-0.061	-0.109	-0.172	-0.195	0.108	0.195	-0.234	-0.156		1	1	1	1	1	1	1	1	1	9
CHEMBL34293	COc1ccc(cc1Cc2cnc(N)nc2N)C#Cc3ccc(cc3)C(=O)O	IC50 (nM)	=	340	-1	Dihydrofolate reductase (T. gondii)	0.293	Q07422	Training	-0.209	-0.096	-0.458	0.061	-0.267	0.416	0.09	-0.223	-0.019		1	1	1	1	1	1	1	1	1	9
CHEMBL33208	COc1cc(CNc2cnc3nc(N)nc(N)c3c2)cc(OC)c1OC	IC50 (nM)	=	350	-1	Dihydrofolate reductase (T. gondii)	0.293	Q07422	Training	-0.043	0.003	0.043	0.041	-0.025	-0.222	-0.23	0.066	-0.031		1	1	1	1	1	1	1	1	1	9
CHEMBL35569	COc1ccc(CNc2cnc3nc(N)nc(N)c3c2)c(OC)c1OC	IC50 (nM)	=	350	-1	Dihydrofolate reductase (T. gondii)	0.293	Q07422	Test	-0.043	-0.002	0.052	0.041	-0.026	-0.216	-0.23	0.072	-0.031		1	1	1	1	1	1	1	1	1	9
CHEMBL289904	COc1ccc(OCCCCCCCC(=O)O)cc1Cc2cnc(N)nc2N	IC50 (nM)	=	360	-1	Dihydrofolate reductase (T. gondii)	0.293	Q07422	Training	0.328	-0.091	-0.212	0.1	0.254	-0.048	0.345	-0.317	0.004		1	1	1	1	1	1	1	1	1	9
CHEMBL306731	Nc1nc(N)c2cc(ccc2n1)C(=O)OCc3ccccc3	IC50 (nM)	=	360	-1	Dihydrofolate reductase (T. gondii)	0.293	Q07422	Training	-0.244	-0.096	-0.065	0.13	0.091	-0.085	-0.177	-0.086	0.022		1	1	1	1	1	1	1	1	1	9
CHEMBL341703	Nc1nc(N)c2c(CCc3ccccc3)cccc2n1	IC50 (nM)	=	370	-1	Dihydrofolate reductase (T. gondii)	0.293	Q07422	Training	-0.206	-0.096	-0.191	0.011	-0.071	-0.148	-0.154	0.216	-0.048		1	1	1	1	1	1	1	1	1	9
CHEMBL3912823	Cc1nc(N)nc(N)c1CN2CCN(CC2)c3cc(Cl)ccc3c4ccccn4	IC50 (nM)	=	370	-1	Dihydrofolate reductase (T. gondii)	0.293	Q07422	Test	0.256	-0.092	0.04	-0.2	-0.203	0.199	0.347	-0.2	-0.173		1	1	1	1	1	1	1	1	1	9
CHEMBL314001	CCc1nc(N)nc(N)c1c2ccc(Cl)c(c2)\N=N\N(CCOC(=O)C)Cc3cc(OC)cc(OC)c3	IC50 (nM)	=	378	-1	Dihydrofolate reductase (T. gondii)	0.293	Q07422	Training	0.061	0.159	0.285	-0.182	-0.018	-0.126	-0.015	-0.084	-0.162		1	1	1	1	1	1	1	1	1	9
CHEMBL32220	COc1ccc(CNc2cnc3nc(N)nc(N)c3c2)c4ccccc14	IC50 (nM)	=	380.01	-1	Dihydrofolate reductase (T. gondii)	0.293	Q07422	Training	-0.189	-0.044	-0.09	-0.042	-0.088	-0.232	-0.275	0.309	-0.079		1	1	1	1	1	1	1	1	1	9
CHEMBL52415	COc1cc(Cc2cnc(N)nc2N)cc(C#Cc3ccc(cc3)C(=O)O)c1OC	IC50 (nM)	=	420	-1	Dihydrofolate reductase (T. gondii)	0.293	Q07422	Training	-0.166	-0.088	-0.427	0.023	-0.281	0.443	0.08	-0.177	-0.041		1	1	1	1	1	1	1	1	1	9
CHEMBL38332	COc1ccc(OCCCCCCCCC(=O)O)cc1Cc2cnc(N)nc2N	IC50 (nM)	=	430	-1	Dihydrofolate reductase (T. gondii)	0.293	Q07422	Test	0.389	-0.091	-0.218	0.06	0.242	-0.04	0.396	-0.33	-0.019		1	1	1	1	1	1	1	1	1	9
CHEMBL225072	NC1=NC(=O)c2c(CCc3ccc(cc3)C(=O)N[C@@H](CCC(=O)O)C(=O)O)c[nH]c2N1	IC50 (nM)	=	430	-1	Dihydrofolate reductase (T. gondii)	0.293	Q07422	Training	-0.066	0.031	0.077	0.311	0.633	0.178	0.359	-0.588	0.128		1	1	1	1	1	1	1	1	1	9
CHEMBL313440	CCc1nc(N)nc(N)c1c2ccc(Cl)c(c2)\N=N\N(CCOC(=O)C)Cc3ccc(OC)cc3	IC50 (nM)	=	440	-1	Dihydrofolate reductase (T. gondii)	0.293	Q07422	Training	0.032	0.171	0.29	-0.163	0.004	-0.128	-0.012	-0.098	-0.151		1	1	1	1	1	1	1	1	1	9
CHEMBL23560	COc1ccc(C)c(NCc2cnc3nc(N)nc(N)c3n2)c1	IC50 (nM)	=	440	-1	Dihydrofolate reductase (T. gondii)	0.293	Q07422	Training	-0.083	0.268	0.13	0.226	0.111	-0.056	-0.015	-0.212	0.078		1	1	1	1	1	1	1	1	1	9
CHEMBL3980903	Cn1cc(c2c(N)nc(N)nc2C3CC3)c4ccccc14	IC50 (nM)	=	460	-1	Dihydrofolate reductase (T. gondii)	0.293	Q07422	Test	-0.002	-0.088	-0.084	-0.024	-0.222	-0.086	0.004	0.353	-0.069		1	1	1	1	1	1	1	1	1	9
CHEMBL140705	COc1ccccc1Nc2ccc3nc(N)nc(N)c3n2	IC50 (nM)	=	460.04	-1	Dihydrofolate reductase (T. gondii)	0.293	Q07422	Training	-0.221	0.218	0.121	0.248	0.024	-0.029	-0.019	-0.193	0.091		1	1	1	1	1	1	1	1	1	9
CHEMBL423558	COc1cc(CCC2CNc3nc(N)nc(N)c3C2)cc(OC)c1OC	IC50 (nM)	=	469.89	-1	Dihydrofolate reductase (T. gondii)	0.293	Q07422	Training	0.308	-0.06	-0.076	-0.04	-0.053	0.039	0.137	-0.193	-0.078		1	1	1	1	1	1	1	1	1	9
CHEMBL48963	COc1cc(Cc2cnc(N)nc2N)cc(OC)c1n3cccc3	IC50 (nM)	=	470	-1	Dihydrofolate reductase (T. gondii)	0.293	Q07422	Training	-0.123	-0.071	-0.024	-0.063	-0.157	-0.193	-0.229	0.174	-0.092		1	1	1	1	1	1	1	1	1	9
CHEMBL284849	COc1cc(OC)c(OC)cc1CNc2cnc3nc(N)nc(N)c3c2	IC50 (nM)	=	480	-1	Dihydrofolate reductase (T. gondii)	0.293	Q07422	Test	-0.043	-0.013	0.043	0.041	-0.017	-0.218	-0.23	0.072	-0.031		1	1	1	1	1	1	1	1	1	9
CHEMBL285448	COc1ccc(OCCCCCC(=O)O)cc1Cc2cnc(N)nc2N	IC50 (nM)	=	480	-1	Dihydrofolate reductase (T. gondii)	0.293	Q07422	Training	0.19	-0.09	-0.2	0.188	0.28	-0.064	0.232	-0.29	0.056		1	1	1	1	1	1	1	1	1	9
CHEMBL225071	CN(Cc1ccc2NC(=NC(=O)c2c1)C)c3ccc(s3)C(=O)N[C@@H](CCC(=O)O)C(=O)O	IC50 (nM)	=	480	-1	Dihydrofolate reductase (T. gondii)	0.293	Q07422	Training	0.078	0.184	0.081	-0.091	0.287	0.225	0.331	-0.496	0.076		1	1	1	1	1	1	1	1	1	9
CHEMBL141808	COc1cc(CNc2ccc3nc(N)nc(N)c3n2)cc(OC)c1OC	IC50 (nM)	=	490	-1	Dihydrofolate reductase (T. gondii)	0.293	Q07422	Training	-0.034	0.172	0.046	0.081	-0.076	-0.029	0.03	-0.192	-0.007		1	1	1	1	1	1	1	1	1	9
CHEMBL102303	Nc1nc(N)c2nc(Cc3ccccc3)[nH]c2n1	IC50 (nM)	=	500	-1	Dihydrofolate reductase (T. gondii)	0.293	Q07422	Test	-0.258	0.225	0.187	0.361	0.247	-0.07	-0.111	-0.191	0.158		1	1	1	1	1	1	1	1	1	9
CHEMBL35437	COc1ccc(cc1Cc2cnc(N)nc2N)C#CCOc3ccccc3C(=O)O	IC50 (nM)	=	500	-1	Dihydrofolate reductase (T. gondii)	0.293	Q07422	Training	-0.204	-0.096	-0.379	0.023	-0.235	0.371	0.113	-0.382	-0.041		1	1	1	1	1	1	1	1	1	9
CHEMBL286700	Nc1nc(N)c2cc(NCc3ccccc3)cnc2n1	IC50 (nM)	=	520	-1	Dihydrofolate reductase (T. gondii)	0.293	Q07422	Training	-0.227	-0.019	0.057	0.207	0.15	-0.245	-0.274	0.065	0.067		1	1	1	1	1	1	1	1	1	9
CHEMBL478191	CC(C)c1c(Sc2c(Cl)cccc2Cl)[nH]c3nc(N)nc(N)c13	IC50 (nM)	=	520	-1	Dihydrofolate reductase (T. gondii)	0.293	Q07422	Training	-0.022	-0.022	0.133	-0.036	-0.041	0.315	0.131	0.225	0.13		1	1	1	1	1	1	1	1	1	9
CHEMBL220937	COC(C#Cc1c(C)nc(N)nc1N)c2cc(OC)c(OC)c(OC)c2	IC50 (nM)	=	550	-1	Dihydrofolate reductase (T. gondii)	0.293	Q07422	Test	0.047	-0.075	-0.336	-0.068	-0.403	0.638	0.172	-0.386	-0.095		1	1	1	1	1	1	1	1	1	9
CHEMBL596742	Cc1cc(C)cc(Sc2[nH]c3nc(N)nc(N)c3c2C)c1	IC50 (nM)	=	572	-1	Dihydrofolate reductase (T. gondii)	0.293	Q07422	Training	-0.12	-0.012	0.004	0.061	0.035	0.171	0.074	0.07	0.206		1	1	1	1	1	1	1	1	1	9
CHEMBL22672	Nc1nc(N)c2nc(CNc3ccc(Cl)cc3)cnc2n1	IC50 (nM)	=	590	-1	Dihydrofolate reductase (T. gondii)	0.293	Q07422	Training	-0.192	0.312	0.187	0.296	0.177	-0.065	-0.06	-0.197	0.12		1	1	1	1	1	1	1	1	1	9
CHEMBL288647	COc1ccc(OCc2cccc(c2)C(=O)O)cc1Cc3cnc(N)nc3N	IC50 (nM)	=	600	-1	Dihydrofolate reductase (T. gondii)	0.293	Q07422	Training	-0.163	-0.091	-0.202	0.1	0.122	-0.102	-0.12	-0.102	0.004		1	1	1	1	1	1	1	1	1	9
CHEMBL178512	COc1cc(NNCc2cnc3nc(N)nc(N)c3c2C)c(cc1OC)n4cccc4	IC50 (nM)	=	600	-1	Dihydrofolate reductase (T. gondii)	0.293	Q07422	Test	-0.094	-0.019	0.122	-0.101	-0.12	-0.218	-0.237	0.189	-0.114		1	1	1	1	1	1	1	1	1	9
CHEMBL478404	COc1ccc(Sc2[nH]c3nc(N)nc(N)c3c2C(C)C)cc1	IC50 (nM)	=	600	-1	Dihydrofolate reductase (T. gondii)	0.293	Q07422	Training	0.032	-0.003	0.047	0.011	-0.003	0.297	0.154	-0.021	0.157		1	1	1	1	1	1	1	1	1	9
CHEMBL356722	COc1cc(NCc2cnc3nc(N)nc(N)c3c2C)c(cc1OC)n4cccc4	IC50 (nM)	=	600	-1	Dihydrofolate reductase (T. gondii)	0.293	Q07422	Training	-0.106	-0.062	0.09	-0.13	-0.129	-0.203	-0.233	0.244	-0.131		1	1	1	1	1	1	1	1	1	9
CHEMBL85188	CCc1nc(N)nc(N)c1c2ccc(Cl)c(c2)\N=N\N(CCOC(=O)C)Cc3ccc(C)cc3	IC50 (nM)	=	630	-1	Dihydrofolate reductase (T. gondii)	0.293	Q07422	Training	0.029	0.176	0.286	-0.169	0.009	-0.122	0.012	-0.09	-0.154		1	1	1	1	1	1	1	1	1	9
CHEMBL87730	CCc1nc(N)nc(N)c1c2ccc(Cl)c(c2)\N=N\N(CCOC(=O)C)Cc3ccncc3	IC50 (nM)	=	640	-1	Dihydrofolate reductase (T. gondii)	0.293	Q07422	Test	0.006	0.186	0.304	-0.047	0.042	-0.037	0.312	-0.245	-0.083		1	1	1	1	1	1	1	1	1	9
CHEMBL418502	Nc1nc(O)c2c(CNc3cc(Cl)ccc3Cl)c[nH]c2n1	IC50 (nM)	=	660	-1	Dihydrofolate reductase (T. gondii)	0.293	Q07422	Training	-0.212	-0.043	0.088	-0.013	-0.012	-0.002	-0.045	-0.034	-0.063		1	1	1	1	1	1	1	1	1	9
CHEMBL85576	CCc1nc(N)nc(N)c1c2ccc(Cl)c(c2)\N=N\N(CCOC(=O)C(C)C)Cc3ccccc3	IC50 (nM)	=	660	-1	Dihydrofolate reductase (T. gondii)	0.293	Q07422	Training	0.121	0.165	0.284	-0.194	-0.007	-0.072	0.09	-0.165	-0.169		1	1	1	1	1	1	1	1	1	9
CHEMBL141585	COc1ccc(Nc2ccc3nc(N)nc(N)c3n2)cc1OC	IC50 (nM)	=	680	-1	Dihydrofolate reductase (T. gondii)	0.293	Q07422	Training	-0.152	0.187	0.1	0.182	-0.012	-0.05	-0.023	-0.177	0.052		1	1	1	1	1	1	1	1	1	9
CHEMBL597771	COc1cc(Sc2[nH]c3nc(N)nc(N)c3c2C)cc(OC)c1OC	IC50 (nM)	=	686	-1	Dihydrofolate reductase (T. gondii)	0.293	Q07422	Test	-0.043	0.022	0.083	0.012	-0.019	0.092	-0.01	0.065	0.141		1	1	1	1	1	1	1	1	1	9
CHEMBL55764	CCc1nc(N)nc(N)c1c2ccc(Cl)c(c2)\N=N\N(CCOC(=O)C)Cc3ccccc3	IC50 (nM)	=	690	-1	Dihydrofolate reductase (T. gondii)	0.293	Q07422	Training	0.003	0.184	0.308	-0.142	0.027	-0.126	-0.009	-0.1	-0.138		1	1	1	1	1	1	1	1	1	9
CHEMBL299045	CCc1nc(N)nc(N)c1c2ccc(Cl)c(c2)N=[N+]=[N-]	IC50 (nM)	=	690	-1	Dihydrofolate reductase (T. gondii)	0.293	Q07422	Training	0.305	-0.096	0.312	0.108	-0.134	-0.266	-0.213	-0.077	0.008		1	1	1	1	1	1	1	1	1	9
CHEMBL17383	Nc1nc(N)c2c(CNc3ccc(cc3)C(=O)NC(CCC(=O)O)C(=O)O)coc2n1	IC50 (nM)	=	700	-1	Dihydrofolate reductase (T. gondii)	0.293	Q07422	Training	-0.129	0.083	-0.021	0.509	0.414	0.053	0.151	-0.426	0.245		1	1	1	1	1	1	1	1	1	9
CHEMBL314387	CCC(=O)OCCN(Cc1ccccc1)\N=N\c2cc(ccc2Cl)c3c(N)nc(N)nc3CC	IC50 (nM)	=	700	-1	Dihydrofolate reductase (T. gondii)	0.293	Q07422	Test	0.032	0.176	0.3	-0.169	0.014	-0.105	0.042	-0.128	-0.154		1	1	1	1	1	1	1	1	1	9
CHEMBL289908	COc1ccc(CCCOc2ccccc2C(=O)O)cc1Cc3cnc(N)nc3N	IC50 (nM)	=	710	-1	Dihydrofolate reductase (T. gondii)	0.293	Q07422	Training	-0.048	-0.096	-0.217	0.023	0.121	-0.062	0.003	-0.149	-0.041		1	1	1	1	1	1	1	1	1	9
CHEMBL33357	COc1ccc2c(CNc3cnc4nc(N)nc(N)c4c3)cccc2c1	IC50 (nM)	=	710	-1	Dihydrofolate reductase (T. gondii)	0.293	Q07422	Training	-0.189	-0.043	-0.097	-0.042	-0.079	-0.235	-0.275	0.292	-0.079		1	1	1	1	1	1	1	1	1	9
CHEMBL32769	COc1ccc(CNc2cnc3nc(N)nc(N)c3c2)cc1OC	IC50 (nM)	=	729.96	-1	Dihydrofolate reductase (T. gondii)	0.293	Q07422	Training	-0.094	-0.01	0.033	0.087	0.026	-0.231	-0.243	0.053	-0.004		1	1	1	1	1	1	1	1	1	9
CHEMBL141260	COc1ccc(OC)c(Nc2ccc3nc(N)nc(N)c3n2)c1	IC50 (nM)	=	730	-1	Dihydrofolate reductase (T. gondii)	0.293	Q07422	Test	-0.152	0.195	0.118	0.182	-0.014	-0.043	-0.023	-0.165	0.052		1	1	1	1	1	1	1	1	1	9
CHEMBL114058	COc1cc(OC)c(CNc2ccc3nc(N)nc(N)c3c2)c(OC)c1	IC50 (nM)	=	750	-1	Dihydrofolate reductase (T. gondii)	0.293	Q07422	Training	-0.043	-0.073	-0.052	-0.04	-0.129	-0.213	-0.23	0.159	-0.078		1	1	1	1	1	1	1	1	1	9
CHEMBL368645	COc1cc(cc(OC)c1OC)N2Cc3cnc4nc(N)nc(N)c4c3C=C2	IC50 (nM)	=	759.98	-1	Dihydrofolate reductase (T. gondii)	0.293	Q07422	Training	0.009	-0.071	0.059	-0.097	-0.241	0.156	-0.044	0.094	-0.112		1	1	1	1	1	1	1	1	1	9
CHEMBL279243	Nc1nc(N)c2nc(CSc3ccccc3)cnc2n1	IC50 (nM)	=	770	-1	Dihydrofolate reductase (T. gondii)	0.293	Q07422	Training	-0.186	0.39	0.144	0.273	0.205	0.017	-0.026	-0.148	0.342		1	1	1	1	1	1	1	1	1	9
CHEMBL50379	Nc1nc(N)c2nc(CCSc3ccccc3)cnc2n1	IC50 (nM)	=	770	-1	Dihydrofolate reductase (T. gondii)	0.293	Q07422	Test	-0.175	0.296	0.095	0.21	0.183	0.025	0.059	-0.201	0.294		1	1	1	1	1	1	1	1	1	9
CHEMBL83553	Nc1nc(N)c2nc(CSc3ccc(Sc4ccccc4)cc3)cnc2n1	IC50 (nM)	=	770	-1	Dihydrofolate reductase (T. gondii)	0.293	Q07422	Training	-0.212	0.299	-0.051	-0.07	-0.002	-0.058	-0.115	0.197	0.255		1	1	1	1	1	1	1	1	1	9
CHEMBL444587	CCc1nc(N)nc(N)c1c2ccc(Cl)c(c2)\N=N\N(CCOC(=O)C)Cc3ccc(Cl)cc3	IC50 (nM)	=	800	-1	Dihydrofolate reductase (T. gondii)	0.293	Q07422	Training	0.001	0.176	0.307	-0.169	0.009	-0.126	-0.018	-0.063	-0.154		1	1	1	1	1	1	1	1	1	9
CHEMBL17479	Nc1nc(N)c2c(CSc3cccc4ccccc34)c[nH]c2n1	IC50 (nM)	=	810	-1	Dihydrofolate reductase (T. gondii)	0.293	Q07422	Training	-0.235	-0.02	-0.165	-0.036	-0.065	0.027	-0.064	0.272	0.13		1	1	1	1	1	1	1	1	1	9
CHEMBL602913	Nc1nc(N)c2c(CSc3cccc4CCCCc34)c[nH]c2n1	IC50 (nM)	=	810	-1	Dihydrofolate reductase (T. gondii)	0.293	Q07422	Test	0.044	-0.02	-0.166	-0.036	-0.065	0.205	0.287	0.027	0.13		1	1	1	1	1	1	1	1	1	9
CHEMBL276954	Nc1nc(N)c2nc(CCc3cccc4ccccc34)cnc2n1	IC50 (nM)	=	820	-1	Dihydrofolate reductase (T. gondii)	0.293	Q07422	Training	-0.212	0.193	-0.089	0.052	-0.02	-0.037	-0.007	0.015	-0.024		1	1	1	1	1	1	1	1	1	9
CHEMBL313131	CCc1nc(N)nc(N)c1c2ccc(Cl)c(c2)\N=N\N(CCOC(=O)C)Cc3ccccc3C	IC50 (nM)	=	830	-1	Dihydrofolate reductase (T. gondii)	0.293	Q07422	Training	0.029	0.174	0.29	-0.169	0.004	-0.114	0.012	-0.085	-0.154		1	1	1	1	1	1	1	1	1	9
CHEMBL138252	Nc1nc(N)c2nc(Nc3ccc(Cl)cc3)ccc2n1	IC50 (nM)	=	830	-1	Dihydrofolate reductase (T. gondii)	0.293	Q07422	Training	-0.29	0.201	0.127	0.259	0.052	-0.029	-0.03	-0.14	0.098		1	1	1	1	1	1	1	1	1	9
CHEMBL88004	CCc1nc(N)nc(N)c1c2ccc(Cl)c(c2)\N=N\N(CCOC(=O)C)Cc3cccc(c3)[N+](=O)[O-]	IC50 (nM)	=	830	-1	Dihydrofolate reductase (T. gondii)	0.293	Q07422	Test	0.268	0.243	0.292	0.073	0.168	-0.153	-0.043	-0.173	-0.012		1	1	1	1	1	1	1	1	1	9
CHEMBL103474	COc1cc(OC)c(c(OC)c1)c2nc3c(N)nc(N)nc3[nH]2	IC50 (nM)	=	840	-1	Dihydrofolate reductase (T. gondii)	0.293	Q07422	Training	-0.091	0.133	0.243	0.195	0.076	-0.117	-0.183	0.017	0.06		1	1	1	1	1	1	1	1	1	9
CHEMBL317017	Nc1nc(N)c2c3CCN(Cc4ccccc4)Cc3sc2n1	IC50 (nM)	=	850	-1	Dihydrofolate reductase (T. gondii)	0.293	Q07422	Training	0.147	-0.001	-0.005	-0.079	-0.076	0.065	-0.038	0.294	0.167		1	1	1	1	1	1	1	1	1	9
CHEMBL85958	CCc1nc(N)nc(N)c1c2ccc(Cl)c(c2)\N=N\N(CCOC(=O)C)Cc3ccc(cc3)[N+](=O)[O-]	IC50 (nM)	=	850	-1	Dihydrofolate reductase (T. gondii)	0.293	Q07422	Training	0.268	0.244	0.281	0.073	0.17	-0.155	-0.043	-0.178	-0.012		1	1	1	1	1	1	1	1	1	9
CHEMBL50597	Nc1nc(N)c2nc(C(=O)c3ccccc3)c(nc2n1)c4ccccc4	IC50 (nM)	=	860	-1	Dihydrofolate reductase (T. gondii)	0.293	Q07422	Test	-0.31	0.229	0.131	0.109	-0.022	0.285	-0.042	-0.153	0.009		1	1	1	1	1	1	1	1	1	9
CHEMBL278261	CN(Cc1c[nH]c2nc(N)nc(N)c12)c3cccc4ccccc34	IC50 (nM)	=	870	-1	Dihydrofolate reductase (T. gondii)	0.293	Q07422	Training	-0.089	-0.066	-0.039	-0.073	-0.107	0.004	-0.062	0.083	-0.097		1	1	1	1	1	1	1	1	1	9
CHEMBL589525	CN(Cc1c[nH]c2nc(N)nc(N)c12)c3cccc4CCCCc34	IC50 (nM)	=	870	-1	Dihydrofolate reductase (T. gondii)	0.293	Q07422	Training	0.179	-0.066	-0.045	-0.073	-0.107	0.154	0.276	-0.128	-0.097		1	1	1	1	1	1	1	1	1	9
CHEMBL220159	COc1cc(CC#Cc2c(C)nc(N)nc2N)cc(OC)c1OC	IC50 (nM)	=	880	-1	Dihydrofolate reductase (T. gondii)	0.293	Q07422	Training	-0.037	-0.075	-0.388	-0.031	-0.395	0.546	0.168	-0.389	-0.073		1	1	1	1	1	1	1	1	1	9
CHEMBL23466	COc1cc(NCc2cnc3nc(N)nc(N)c3n2)cc(c1)C(F)(F)F	IC50 (nM)	=	890	-1	Dihydrofolate reductase (T. gondii)	0.293	Q07422	Test	-0.112	0.216	0.084	0.079	0.003	-0.066	-0.002	-0.276	-0.008		1	1	1	1	1	1	1	1	1	9
CHEMBL422316	Nc1nc(N)c2cc3CN(Cc4ccc(cc4)C(=O)N[C@@H](CCC(=O)O)C(=O)O)CCc3nc2n1	IC50 (nM)	=	900	-1	Dihydrofolate reductase (T. gondii)	0.293	Q07422	Training	0.078	0.037	-0.018	0.281	0.296	0.12	0.239	-0.381	0.11		1	1	1	1	1	1	1	1	1	9
CHEMBL342086	Nc1nc(N)c2nc(CN3c4ccccc4CCc5ccccc35)cnc2n1	IC50 (nM)	=	910	-1	Dihydrofolate reductase (T. gondii)	0.293	Q07422	Training	-0.175	0.141	0.108	-0.1	-0.14	0.053	-0.002	0.087	-0.114		1	1	1	1	1	1	1	1	1	9
CHEMBL3910843	Nc1nc(N)c(c2c[nH]c3ccccc23)c(n1)C4CC4	IC50 (nM)	=	910	-1	Dihydrofolate reductase (T. gondii)	0.293	Q07422	Training	-0.06	-0.062	-0.12	0.168	-0.164	-0.101	-0.014	0.324	0.044		1	1	1	1	1	1	1	1	1	9
CHEMBL34337	CN(CCc1ccccc1)c2cnc3nc(N)nc(N)c3c2	IC50 (nM)	=	920	-1	Dihydrofolate reductase (T. gondii)	0.293	Q07422	Test	0.001	-0.076	0.063	0.016	0.06	-0.168	-0.153	0.009	-0.045		1	1	1	1	1	1	1	1	1	9
CHEMBL441298	COc1cc(CCc2cccc3nc(N)nc(N)c23)cc(OC)c1OC	IC50 (nM)	=	930	-1	Dihydrofolate reductase (T. gondii)	0.293	Q07422	Training	-0.025	-0.061	-0.145	-0.11	-0.182	-0.146	-0.136	0.182	-0.119		1	1	1	1	1	1	1	1	1	9
CHEMBL140597	COc1ccc(cc1OC)S(=O)(=O)c2ccc3nc(N)nc(N)c3n2	IC50 (nM)	=	940	-1	Dihydrofolate reductase (T. gondii)	0.293	Q07422	Training	-0.175	1.172	0.575	0.304	0.413	0.071	-0.055	-0.3	0.145		1	1	1	1	1	1	1	1	1	9
CHEMBL178119	COc1cc(OC)c(CN(C)c2ccc3nc(N)nc(N)c3c2)c(OC)c1	IC50 (nM)	=	950	-1	Dihydrofolate reductase (T. gondii)	0.293	Q07422	Training	0.098	-0.09	-0.016	-0.139	-0.183	-0.174	-0.208	0.173	-0.137		1	1	1	1	1	1	1	1	1	9
CHEMBL3972872	Nc1ncc(CN2CCN(CC2)c3cc(Cl)ccc3OCc4cccc(c4)C(F)(F)F)c(N)n1	IC50 (nM)	=	950	-1	Dihydrofolate reductase (T. gondii)	0.293	Q07422	Test	0.219	-0.087	-0.021	-0.386	-0.271	0.008	0.015	-0.179	-0.282		1	1	1	1	1	1	1	1	1	9
CHEMBL32635	Nc1nc(N)c2cc(NCc3cccc4ccccc34)cnc2n1	IC50 (nM)	=	979.94	-1	Dihydrofolate reductase (T. gondii)	0.293	Q07422	Training	-0.25	-0.039	-0.097	-0.002	-0.044	-0.237	-0.29	0.287	-0.056		1	1	1	1	1	1	1	1	1	9
CHEMBL3963161	Nc1ncc(Cn2cc(c3cccc(c3)C(F)(F)F)c4ccccc24)c(N)n1	IC50 (nM)	=	980	-1	Dihydrofolate reductase (T. gondii)	0.293	Q07422	Training	-0.218	-0.095	-0.133	-0.281	-0.263	-0.18	-0.218	0.347	-0.22		1	1	1	1	1	1	1	1	1	9
CHEMBL141903	COc1ccc(OC)c(CCNc2ccc3nc(N)nc(N)c3c2Cl)c1	IC50 (nM)	=	990	-1	Dihydrofolate reductase (T. gondii)	0.293	Q07422	Training	-0.043	-0.064	-0.002	-0.081	-0.168	-0.193	-0.17	0.263	-0.102		1	1	1	1	1	1	1	1	1	9
CHEMBL278013	CN(Cc1c[nH]c2nc(N)nc(N)c12)c3ccc(Cl)c(Cl)c3	IC50 (nM)	=	1000	-1	Dihydrofolate reductase (T. gondii)	0.293	Q07422	Test	-0.031	-0.061	0.127	0.016	-0.026	0.042	-0.025	-0.015	-0.045		1	1	1	1	1	1	1	1	1	9
CHEMBL23459	COc1cc(NCc2cnc3nc(N)nc(N)c3n2)cc(OC)c1OC	IC50 (nM)	=	1000	-1	Dihydrofolate reductase (T. gondii)	0.293	Q07422	Training	-0.022	0.263	0.153	0.161	0.045	-0.091	-0.051	-0.19	0.04		1	1	1	1	1	1	1	1	1	9
CHEMBL597962	Nc1nc(N)c2c(CCCc3ccc4CCCCc4c3)c[nH]c2n1	IC50 (nM)	=	1000	-1	Dihydrofolate reductase (T. gondii)	0.293	Q07422	Training	0.13	-0.07	-0.206	-0.078	-0.071	0.152	0.429	-0.2	-0.101		1	1	1	1	1	1	1	1	1	9
CHEMBL476745	CCCc1c(Sc2ccc(OC)c(OC)c2)[nH]c3nc(N)nc(N)c13	IC50 (nM)	=	1000	-1	Dihydrofolate reductase (T. gondii)	0.293	Q07422	Training	0.049	0.009	0.062	-0.031	-0.019	0.209	0.137	0.018	0.116		1	1	1	1	1	1	1	1	1	9
CHEMBL105020	COc1cc(cc(OC)c1O)c2nc3c(N)nc(N)nc3[nH]2	IC50 (nM)	=	1000	-1	Dihydrofolate reductase (T. gondii)	0.293	Q07422	Test	-0.16	0.231	0.201	0.436	0.084	-0.138	-0.2	-0.022	0.202		1	1	1	1	1	1	1	1	1	9
CHEMBL77409	Nc1nc(N)c2cc(COC(=O)c3ccc(cc3)C(=O)O)ccc2n1	IC50 (nM)	=	1000	-1	Dihydrofolate reductase (T. gondii)	0.293	Q07422	Training	-0.258	-0.096	-0.119	0.341	0.224	-0.074	-0.103	-0.199	0.146		1	1	1	1	1	1	1	1	1	9
CHEMBL342654	COc1ccc(cc1)S(=O)(=O)c2ccc3nc(N)nc(N)c3n2	IC50 (nM)	=	1000	-1	Dihydrofolate reductase (T. gondii)	0.293	Q07422	Training	-0.227	1.22	0.569	0.375	0.452	0.076	-0.054	-0.343	0.188		1	1	1	1	1	1	1	1	1	9
CHEMBL138625	COc1ccc(OC)c(CCCNc2ccc3nc(N)nc(N)c3c2Cl)c1	IC50 (nM)	=	1000	-1	Dihydrofolate reductase (T. gondii)	0.293	Q07422	Training	0.044	-0.068	-0.024	-0.117	-0.173	-0.177	-0.098	0.22	-0.123		1	1	1	1	1	1	1	1	1	9
CHEMBL331314	COc1ccccc1Sc2[nH]c3nc(N)nc(N)c3c2C	IC50 (nM)	=	1020	-1	Dihydrofolate reductase (T. gondii)	0.293	Q07422	Test	-0.158	0.049	0.08	0.112	0.053	0.151	0	0.029	0.236		1	1	1	1	1	1	1	1	1	9
CHEMBL597583	COc1cc(CCCc2c[nH]c3nc(N)nc(N)c23)cc(OC)c1OC	IC50 (nM)	=	1023.29	-1	Dihydrofolate reductase (T. gondii)	0.293	Q07422	Training	0.061	-0.036	-0.068	-0.029	-0.064	0.031	0.137	-0.181	-0.072		1	1	1	1	1	1	1	1	1	9
CHEMBL313680	CCc1nc(N)nc(N)c1c2ccc(Cl)c(c2)\N=N\N(CCOC(=O)C)Cc3ccc4ccccc4c3	IC50 (nM)	=	1050	-1	Dihydrofolate reductase (T. gondii)	0.293	Q07422	Training	-0.04	0.148	0.209	-0.24	-0.051	-0.139	-0.051	0.026	-0.196		1	1	1	1	1	1	1	1	1	9
CHEMBL48648	Nc1nc(N)c2c(CNc3cccc4CCCCc34)c[nH]c2n1	IC50 (nM)	=	1096.48	-1	Dihydrofolate reductase (T. gondii)	0.293	Q07422	Training	0.035	-0.046	-0.081	0.043	-0.048	0.111	0.27	-0.142	-0.029		1	1	1	1	1	1	1	1	1	9
CHEMBL276734	Nc1nc(N)c2c(CNc3cccc4ccccc34)c[nH]c2n1	IC50 (nM)	=	1099.01	-1	Dihydrofolate reductase (T. gondii)	0.293	Q07422	Test	-0.247	-0.046	-0.076	0.043	-0.048	-0.042	-0.081	0.072	-0.029		1	1	1	1	1	1	1	1	1	9
CHEMBL145691	COc1ccc(CCC2CNc3nc(N)nc(N)c3C2)cc1OC	IC50 (nM)	=	1100	-1	Dihydrofolate reductase (T. gondii)	0.293	Q07422	Training	0.285	-0.076	-0.096	0	-0.006	0.057	0.153	-0.232	-0.055		1	1	1	1	1	1	1	1	1	9
CHEMBL342555	COc1cc(cc(OC)c1OC)N(Cc2cnc3nc(N)nc(N)c3c2)C=O	IC50 (nM)	=	1100	-1	Dihydrofolate reductase (T. gondii)	0.293	Q07422	Training	-0.057	-0.065	0.116	0.034	-0.007	-0.132	-0.18	-0.023	-0.035		1	1	1	1	1	1	1	1	1	9
CHEMBL56977	CCC(Cc1coc2nc(N)cc(N)c12)c3ccc(cc3)C(=O)NC(CCC(=O)O)C(=O)O	IC50 (nM)	=	1100	-1	Dihydrofolate reductase (T. gondii)	0.293	Q07422	Training	-0.014	0.057	-0.143	0.296	0.244	0.132	0.314	-0.356	0.12		1	1	1	1	1	1	1	1	1	9
CHEMBL138419	Nc1nc(N)c2nc(Nc3ccc4ccccc4c3)ccc2n1	IC50 (nM)	=	1100	-1	Dihydrofolate reductase (T. gondii)	0.293	Q07422	Test	-0.31	0.143	-0.031	0.089	-0.076	-0.079	-0.081	0.04	-0.003		1	1	1	1	1	1	1	1	1	9
CHEMBL6696	CCC1CCc2nc(N)nc(N)c2C1	IC50 (nM)	=	1100	-1	Dihydrofolate reductase (T. gondii)	0.293	Q07422	Training	0.547	-0.096	-0.116	0.466	0.139	0.161	0.552	-0.382	0.219		1	1	1	1	1	1	1	1	1	9
CHEMBL3921798	Cc1nc(N)nc(N)c1CN2CCN(CC2)c3cccc(c3)c4ccccc4	IC50 (nM)	=	1100	-1	Dihydrofolate reductase (T. gondii)	0.293	Q07422	Training	0.265	-0.092	-0.076	-0.282	-0.205	-0.004	-0.013	-0.037	-0.221		1	1	1	1	1	1	1	1	1	9
CHEMBL293512	COc1cc(cc(OC)c1OC)N2CCC3=C4C(=NC(=NC4=NC(=O)C3=C2)N)N	IC50 (nM)	=	1120	-1	Dihydrofolate reductase (T. gondii)	0.293	Q07422	Training	-0.02	0.299	0.227	-0.01	-0.098	0.469	0.198	-0.265	-0.06		1	1	1	1	1	1	1	1	1	9
CHEMBL85573	CCc1nc(N)nc(N)c1c2ccc(Cl)c(c2)\N=N\N(CCOC(=O)C)Cc3cccc(Cl)c3	IC50 (nM)	=	1160	-1	Dihydrofolate reductase (T. gondii)	0.293	Q07422	Test	0.001	0.176	0.314	-0.169	0.008	-0.124	-0.018	-0.058	-0.154		1	1	1	1	1	1	1	1	1	9
CHEMBL164845	Nc1nc(N)c2c(\C=C\c3ccccc3)cccc2n1	IC50 (nM)	=	1200	-1	Dihydrofolate reductase (T. gondii)	0.293	Q07422	Training	-0.281	-0.096	-0.304	0.011	-0.226	0.122	-0.064	0.159	-0.048		1	1	1	1	1	1	1	1	1	9
CHEMBL439973	Cc1nc(N)nc2[nH]cc(CCc3ccc(cc3)C(=O)N[C@@H](CCC(=O)O)C(=O)O)c12	IC50 (nM)	=	1200	-1	Dihydrofolate reductase (T. gondii)	0.293	Q07422	Training	-0.086	0.063	-0.095	0.173	0.293	0.194	0.405	-0.533	0.047		1	1	1	1	1	1	1	1	1	9
CHEMBL32266	COc1cc(CNc2cnc3nc(N)nc(N)c3c2)cc(OC)c1	IC50 (nM)	=	1200.05	-1	Dihydrofolate reductase (T. gondii)	0.293	Q07422	Training	-0.094	-0.026	0.034	0.087	0.035	-0.23	-0.243	0.063	-0.004		1	1	1	1	1	1	1	1	1	9
CHEMBL597383	Nc1nc(N)c2c(CCCc3cc(Cl)ccc3Cl)c[nH]c2n1	IC50 (nM)	=	1240	-1	Dihydrofolate reductase (T. gondii)	0.293	Q07422	Test	-0.091	-0.067	-0.054	0.01	0.002	0.088	0.147	-0.066	-0.049		1	1	1	1	1	1	1	1	1	9
CHEMBL85875	CCc1nc(N)nc(N)c1c2ccc(Cl)c(c2)\N=N\N(CCOC(=O)C)Cc3cccc(F)c3	IC50 (nM)	=	1250	-1	Dihydrofolate reductase (T. gondii)	0.293	Q07422	Training	-0.005	0.176	0.292	-0.169	0.008	-0.129	-0.018	-0.103	-0.154		1	1	1	1	1	1	1	1	1	9
CHEMBL591930	Nc1nc(N)c2c(CCCc3cccc4CCCCc34)c[nH]c2n1	IC50 (nM)	=	1288.25	-1	Dihydrofolate reductase (T. gondii)	0.293	Q07422	Training	0.13	-0.071	-0.213	-0.078	-0.082	0.177	0.429	-0.187	-0.101		1	1	1	1	1	1	1	1	1	9
CHEMBL424113	Nc1nc(N)c2nc(CN(c3ccccc3)c4ccccc4)cnc2n1	IC50 (nM)	=	1300	-1	Dihydrofolate reductase (T. gondii)	0.293	Q07422	Training	-0.238	0.192	0.189	-0.027	-0.034	-0.035	-0.122	-0.045	-0.071		1	1	1	1	1	1	1	1	1	9
CHEMBL7535	Nc1nc(N)c2CC(CCc2n1)c3ccccc3	IC50 (nM)	=	1300	-1	Dihydrofolate reductase (T. gondii)	0.293	Q07422	Test	0.009	-0.096	-0.219	0.129	-0.049	0.154	0.152	-0.133	0.021		1	1	1	1	1	1	1	1	1	9
CHEMBL141708	COc1ccc(\C=C\c2cnc3nc(N)nc(N)c3c2)cc1OC	IC50 (nM)	=	1399.59	-1	Dihydrofolate reductase (T. gondii)	0.293	Q07422	Training	-0.149	-0.08	-0.19	0.011	-0.147	0.063	-0.065	0.027	-0.048		1	1	1	1	1	1	1	1	1	9
CHEMBL17873	Nc1nc(N)c2c(CNc3ccc(Cl)c(Cl)c3)c[nH]c2n1	IC50 (nM)	=	1400	-1	Dihydrofolate reductase (T. gondii)	0.293	Q07422	Training	-0.206	-0.038	0.095	0.147	0.046	-0.005	-0.045	-0.019	0.032		1	1	1	1	1	1	1	1	1	9
CHEMBL30403	Nc1nc(N)c2c3CCN(Cc4ccccc4)Cc3oc2n1	IC50 (nM)	=	1400	-1	Dihydrofolate reductase (T. gondii)	0.293	Q07422	Training	0.176	-0.057	0.039	0.02	-0.058	-0.01	-0.038	-0.036	-0.043		1	1	1	1	1	1	1	1	1	9
CHEMBL172353	COc1cc(CCC2CCc3nc(N)nc(N)c23)cc(OC)c1OC	IC50 (nM)	=	1400	-1	Dihydrofolate reductase (T. gondii)	0.293	Q07422	Test	0.207	-0.06	-0.162	-0.072	-0.177	0.09	0.168	-0.143	-0.097		1	1	1	1	1	1	1	1	1	9
CHEMBL145169	COc1cc(\C=C\c2cnc3nc(N)nc(N)c3c2)cc(OC)c1OC	IC50 (nM)	=	1400	-1	Dihydrofolate reductase (T. gondii)	0.293	Q07422	Training	-0.097	-0.067	-0.164	-0.029	-0.172	0.056	-0.065	0.049	-0.072		1	1	1	1	1	1	1	1	1	9
CHEMBL476744	CCCc1c(Sc2cc(OC)ccc2OC)[nH]c3nc(N)nc(N)c13	IC50 (nM)	=	1400	-1	Dihydrofolate reductase (T. gondii)	0.293	Q07422	Training	0.049	0.034	0.074	-0.031	-0.022	0.221	0.137	0.043	0.116		1	1	1	1	1	1	1	1	1	9
CHEMBL477151	CC(C)c1c(Sc2ccc(Cl)c(Cl)c2)[nH]c3nc(N)nc(N)c13	IC50 (nM)	=	1400	-1	Dihydrofolate reductase (T. gondii)	0.293	Q07422	Training	-0.022	-0.02	0.097	-0.036	-0.029	0.29	0.131	0.164	0.13		1	1	1	1	1	1	1	1	1	9
CHEMBL516128	COc1ccc(OC)c(Sc2[nH]c3nc(N)nc(N)c3c2C(C)C)c1	IC50 (nM)	=	1400	-1	Dihydrofolate reductase (T. gondii)	0.293	Q07422	Test	0.075	0.03	0.064	-0.031	-0.043	0.27	0.137	0.032	0.116		1	1	1	1	1	1	1	1	1	9
CHEMBL421959	Nc1nc(N)c2cc3CN(Cc4ccccc4)CCc3nc2n1	IC50 (nM)	=	1400	-1	Dihydrofolate reductase (T. gondii)	0.293	Q07422	Training	0.15	-0.096	0.039	-0.03	-0.035	-0.021	-0.051	0.008	-0.073		1	1	1	1	1	1	1	1	1	9
CHEMBL1818548	CC1=Nc2sc3cccc(CNc4ccc(cc4)C(=O)N[C@@H](CCC(=O)O)C(=O)O)c3c2C(=O)N1	IC50 (nM)	=	1400	-1	Dihydrofolate reductase (T. gondii)	0.293	Q07422	Training	-0.123	0.038	0.077	-0.125	0.238	0.189	0.248	-0.204	0.04		1	1	1	1	1	1	1	1	1	9
CHEMBL2115210	CCc1nc(N)nc(N)c1c2ccc(Cl)c(c2)\N=N\N(CCO)[C@H](C)c3ccccc3	IC50 (nM)	=	1470	-1	Dihydrofolate reductase (T. gondii)	0.293	Q07422	Training	0.032	0.221	0.392	-0.071	-0.102	-0.114	-0.029	0.034	-0.096		1	1	1	1	1	1	1	1	1	9
CHEMBL145005	COc1ccc(\C=C\c2cnc3nc(N)nc(N)c3c2)cc1	IC50 (nM)	=	1499.68	-1	Dihydrofolate reductase (T. gondii)	0.293	Q07422	Test	-0.209	-0.096	-0.207	0.059	-0.114	0.07	-0.065	0.014	-0.02		1	1	1	1	1	1	1	1	1	9
CHEMBL38158	COc1ccc(CCc2ccc(cc2)C(=O)O)cc1Cc3cnc(N)nc3N	IC50 (nM)	=	1500	-1	Dihydrofolate reductase (T. gondii)	0.293	Q07422	Training	-0.146	-0.096	-0.277	0.061	0.114	-0.059	-0.029	-0.082	-0.019		1	1	1	1	1	1	1	1	1	9
CHEMBL105523	COc1cc(OC)c(cc1OC)c2nc3c(N)nc(N)nc3[nH]2	IC50 (nM)	=	1500	-1	Dihydrofolate reductase (T. gondii)	0.293	Q07422	Training	-0.091	0.166	0.22	0.195	0.055	-0.124	-0.183	0	0.06		1	1	1	1	1	1	1	1	1	9
CHEMBL477150	CC(C)c1c(Sc2ccc3ccccc3c2)[nH]c4nc(N)nc(N)c14	IC50 (nM)	=	1500	-1	Dihydrofolate reductase (T. gondii)	0.293	Q07422	Training	-0.077	-0.029	-0.072	-0.117	-0.091	0.219	0.078	0.21	0.066		1	1	1	1	1	1	1	1	1	9
CHEMBL597961	Nc1nc(N)c2c(CCCc3ccc(OCc4ccccc4)cc3)c[nH]c2n1	IC50 (nM)	=	1600	-1	Dihydrofolate reductase (T. gondii)	0.293	Q07422	Test	-0.1	-0.071	-0.151	-0.179	-0.075	0.034	0.088	-0.178	-0.16		1	1	1	1	1	1	1	1	1	9
CHEMBL35080	COc1ccc(cc1Cc2cnc(N)nc2N)C#CCOc3cccc(c3)C(=O)O	IC50 (nM)	=	1600	-1	Dihydrofolate reductase (T. gondii)	0.293	Q07422	Training	-0.204	-0.089	-0.392	0.023	-0.248	0.363	0.113	-0.388	-0.041		1	1	1	1	1	1	1	1	1	9
CHEMBL55526	CCc1nc(N)nc(N)c1c2ccc(Cl)c(c2)\N=C\N(C)C	IC50 (nM)	=	1600	-1	Dihydrofolate reductase (T. gondii)	0.293	Q07422	Training	0.144	-0.096	0.133	0.008	-0.081	-0.089	-0.054	0.116	-0.05		1	1	1	1	1	1	1	1	1	9
CHEMBL23380	COc1cccc(SCc2cnc3nc(N)nc(N)c3n2)c1	IC50 (nM)	=	1600	-1	Dihydrofolate reductase (T. gondii)	0.293	Q07422	Training	-0.117	0.342	0.122	0.201	0.146	-0.002	-0.029	-0.12	0.279		1	1	1	1	1	1	1	1	1	9
CHEMBL227065	Cc1c(Sc2ccc3ccccc3c2)[nH]c4nc(N)nc(N)c14	IC50 (nM)	=	1600	-1	Dihydrofolate reductase (T. gondii)	0.293	Q07422	Test	-0.252	-0.023	-0.07	-0.036	-0.042	0.08	-0.064	0.248	0.13		1	1	1	1	1	1	1	1	1	9
CHEMBL106070	COc1ccc(OC)c(c1)c2nc3c(N)nc(N)nc3[nH]2	IC50 (nM)	=	1698.24	-1	Dihydrofolate reductase (T. gondii)	0.293	Q07422	Training	-0.155	0.174	0.225	0.262	0.108	-0.122	-0.193	-0.024	0.099		1	1	1	1	1	1	1	1	1	9
CHEMBL17323	COc1ccc(OC)c(NCc2c[nH]c3nc(N)nc(N)c23)c1	IC50 (nM)	=	1700	-1	Dihydrofolate reductase (T. gondii)	0.293	Q07422	Training	-0.086	-0.011	0.049	0.136	0.025	-0.01	-0.023	-0.163	0.025		1	1	1	1	1	1	1	1	1	9
CHEMBL82853	CCc1nc(N)nc(N)c1c2ccc(Cl)c(c2)\N=N\N(CCO)CCc3ccccc3	IC50 (nM)	=	1790	-1	Dihydrofolate reductase (T. gondii)	0.293	Q07422	Training	0.069	0.236	0.33	-0.071	-0.074	-0.145	-0.029	0.021	-0.096		1	1	1	1	1	1	1	1	1	9
CHEMBL1818549	CC1=Nc2sc3cccc(CNc4ccc5C(=O)N(Cc5c4)[C@@H](CCC(=O)O)C(=O)O)c3c2C(=O)N1	IC50 (nM)	=	1800	-1	Dihydrofolate reductase (T. gondii)	0.293	Q07422	Test	-0.074	-0.023	0.112	-0.198	0.108	0.254	0.264	-0.191	-0.007		1	1	1	1	1	1	1	1	1	9
CHEMBL286820	Cc1cccc(SCc2cnc3nc(N)nc(N)c3n2)c1	IC50 (nM)	=	1800	-1	Dihydrofolate reductase (T. gondii)	0.293	Q07422	Training	-0.132	0.36	0.096	0.21	0.153	0.02	0.009	-0.108	0.294		1	1	1	1	1	1	1	1	1	9
CHEMBL105759	COc1ccc(c(OC)c1OC)c2nc3c(N)nc(N)nc3[nH]2	IC50 (nM)	=	1800	-1	Dihydrofolate reductase (T. gondii)	0.293	Q07422	Training	-0.091	0.175	0.228	0.195	0.045	-0.123	-0.183	0.003	0.06		1	1	1	1	1	1	1	1	1	9
CHEMBL23657	COc1cccc(C)c1NCc2cnc3nc(N)nc(N)c3n2	IC50 (nM)	=	1850	-1	Dihydrofolate reductase (T. gondii)	0.293	Q07422	Training	-0.083	0.289	0.141	0.226	0.09	-0.051	-0.015	-0.204	0.078		1	1	1	1	1	1	1	1	1	9
CHEMBL34378	COc1ccc(cc1Cc2cnc(N)nc2N)C#Cc3ccccc3C(=O)O	IC50 (nM)	=	1900	-1	Dihydrofolate reductase (T. gondii)	0.293	Q07422	Test	-0.209	-0.096	-0.446	0.061	-0.276	0.471	0.09	-0.192	-0.019		1	1	1	1	1	1	1	1	1	9
CHEMBL78631	Nc1nc(N)c2cc(COC(=O)Cc3ccccc3)ccc2n1	IC50 (nM)	=	1900	-1	Dihydrofolate reductase (T. gondii)	0.293	Q07422	Training	-0.198	-0.096	-0.118	0.079	0.088	-0.06	-0.096	-0.168	-0.008		1	1	1	1	1	1	1	1	1	9
CHEMBL80935	Nc1nc(N)c2cc(COC(=O)c3ccccc3)cnc2n1	IC50 (nM)	=	1900	-1	Dihydrofolate reductase (T. gondii)	0.293	Q07422	Training	-0.244	-0.096	0.006	0.225	0.209	-0.1	-0.177	-0.184	0.078		1	1	1	1	1	1	1	1	1	9
CHEMBL290806	COc1ccc(OCc2ccc(cc2)C(=O)O)cc1Cc3cnc(N)nc3N	IC50 (nM)	=	2000	-1	Dihydrofolate reductase (T. gondii)	0.293	Q07422	Training	-0.163	-0.091	-0.208	0.1	0.122	-0.11	-0.12	-0.109	0.004		1	1	1	1	1	1	1	1	1	9
CHEMBL86085	CCc1nc(N)nc(N)c1c2ccc(Cl)c(c2)\N=N\N(CCCO)Cc3ccccc3	IC50 (nM)	=	2010	-1	Dihydrofolate reductase (T. gondii)	0.293	Q07422	Test	0.098	0.222	0.375	-0.071	-0.086	-0.149	-0.029	0.044	-0.096		1	1	1	1	1	1	1	1	1	9
CHEMBL60639	CC(Cc1coc2nc(N)cc(N)c12)c3ccc(cc3)C(=O)NC(CCC(=O)O)C(=O)O	IC50 (nM)	=	2100	-1	Dihydrofolate reductase (T. gondii)	0.293	Q07422	Training	-0.051	0.06	-0.138	0.339	0.259	0.113	0.27	-0.365	0.144		1	1	1	1	1	1	1	1	1	9
CHEMBL149027	Nc1nc(N)c2cc3CN(Cc4ccc(Cl)cc4Cl)CCc3nc2n1	IC50 (nM)	=	2100	-1	Dihydrofolate reductase (T. gondii)	0.293	Q07422	Training	0.133	-0.096	0.075	-0.112	-0.093	-0.018	-0.073	0.152	-0.12		1	1	1	1	1	1	1	1	1	9
CHEMBL334456	CN(c1ccc2nc(N)nc(N)c2n1)c3cccc4ccccc34	IC50 (nM)	=	2100	-1	Dihydrofolate reductase (T. gondii)	0.293	Q07422	Training	-0.25	0.105	0.042	-0.029	-0.168	-0.016	-0.062	0.084	-0.072		1	1	1	1	1	1	1	1	1	9
CHEMBL430872	CC(Cc1coc2nc(N)nc(N)c12)c3ccc(cc3)C(=O)N[C@@H](CCC(=O)O)C(=O)O	IC50 (nM)	=	2100	-1	Dihydrofolate reductase (T. gondii)	0.293	Q07422	Test	-0.051	0.063	-0.086	0.404	0.358	0.112	0.27	-0.403	0.183		1	1	1	1	1	1	1	1	1	9
CHEMBL431257	COc1cc(cc(OC)c1OC)c2nc3c(N)nc(N)nc3[nH]2	IC50 (nM)	=	2187.76	-1	Dihydrofolate reductase (T. gondii)	0.293	Q07422	Training	-0.091	0.187	0.206	0.195	0.04	-0.131	-0.183	-0.011	0.06		1	1	1	1	1	1	1	1	1	9
CHEMBL423381	Nc1nc(N)c2nc(CN3c4ccccc4Oc5ccccc35)cnc2n1	IC50 (nM)	=	2200	-1	Dihydrofolate reductase (T. gondii)	0.293	Q07422	Training	-0.247	0.155	0.224	-0.025	-0.126	-0.07	-0.138	0.074	-0.07		1	1	1	1	1	1	1	1	1	9
CHEMBL302633	COc1ccc(OC)c(NCc2c[nH]c3nc(N)nc(O)c23)c1	IC50 (nM)	=	2200	-1	Dihydrofolate reductase (T. gondii)	0.293	Q07422	Training	-0.091	-0.016	0.029	-0.01	-0.026	-0.018	-0.023	-0.186	-0.061		1	1	1	1	1	1	1	1	1	9
CHEMBL596672	Cc1c(oc2nc(N)nc(N)c12)Sc3ccc(cc3)C(=O)N[C@@H](CCC(=O)O)C(=O)O	IC50 (nM)	=	2200	-1	Dihydrofolate reductase (T. gondii)	0.293	Q07422	Test	-0.137	0.093	-0.003	0.451	0.397	0.037	0.129	-0.213	0.363		1	1	1	1	1	1	1	1	1	9
CHEMBL303102	Nc1nc(O)c2c(CNc3ccc(Cl)cc3Cl)c[nH]c2n1	IC50 (nM)	=	2200	-1	Dihydrofolate reductase (T. gondii)	0.293	Q07422	Training	-0.212	-0.043	0.083	-0.013	-0.012	-0.005	-0.045	-0.036	-0.063		1	1	1	1	1	1	1	1	1	9
CHEMBL224974	Cc1c(Sc2ccc(cc2)C(=O)N[C@@H](CCC(=O)O)C(=O)O)[nH]c3N=C(N)NC(=O)c13	IC50 (nM)	=	2200	-1	Dihydrofolate reductase (T. gondii)	0.293	Q07422	Training	-0.143	0.054	0.165	0.311	0.602	0.149	0.269	-0.39	0.281		1	1	1	1	1	1	1	1	1	9
CHEMBL431740	COc1c(Cl)c(N2C=CC3=C4C(=NC(=NC4=NC(=O)C3=C2)N)N)c(Cl)c(OC)c1OC	IC50 (nM)	=	2300	-1	Dihydrofolate reductase (T. gondii)	0.293	Q07422	Training	-0.054	0.254	0.291	-0.077	-0.155	0.64	0.213	-0.169	-0.1		1	1	1	1	1	1	1	1	1	9
CHEMBL421594	COc1ccc(c(OC)c1)c2nc3c(N)nc(N)nc3[nH]2	IC50 (nM)	=	2400	-1	Dihydrofolate reductase (T. gondii)	0.293	Q07422	Test	-0.155	0.161	0.221	0.262	0.12	-0.126	-0.193	-0.03	0.099		1	1	1	1	1	1	1	1	1	9
CHEMBL138452	COc1cc(Nc2ccc3nc(N)nc(N)c3n2)cc(OC)c1OC	IC50 (nM)	=	2400	-1	Dihydrofolate reductase (T. gondii)	0.293	Q07422	Training	-0.094	0.176	0.115	0.126	-0.05	-0.062	-0.027	-0.139	0.019		1	1	1	1	1	1	1	1	1	9
CHEMBL3958219	Cc1nc(N)nc(N)c1C(=O)N2CCN(CC2)c3cccc(c3)c4ccccc4	IC50 (nM)	=	2400	-1	Dihydrofolate reductase (T. gondii)	0.293	Q07422	Training	0.113	-0.088	0.075	-0.182	-0.037	0.108	0.001	-0.17	-0.162		1	1	1	1	1	1	1	1	1	9
CHEMBL34641	COc1ccc(\C=C\COc2ccccc2C(=O)O)cc1Cc3cnc(N)nc3N	IC50 (nM)	=	2500	-1	Dihydrofolate reductase (T. gondii)	0.293	Q07422	Training	-0.12	-0.096	-0.262	0.023	-0.001	0.087	0.06	-0.197	-0.041		1	1	1	1	1	1	1	1	1	9
CHEMBL87423	CCc1nc(N)nc(N)c1c2ccc(Cl)c(c2)\N=N\N(CCOC(=O)C)Cc3ccc(cc3)C(F)(F)F	IC50 (nM)	=	2540	-1	Dihydrofolate reductase (T. gondii)	0.293	Q07422	Test	0.001	0.153	0.242	-0.24	-0.042	-0.121	0.019	-0.139	-0.196		1	1	1	1	1	1	1	1	1	9
CHEMBL17431	COc1ccc(SCc2c[nH]c3nc(N)nc(N)c23)cc1OC	IC50 (nM)	=	2570.4	-1	Dihydrofolate reductase (T. gondii)	0.293	Q07422	Training	-0.074	0.022	-0.018	0.057	0.009	0.057	-0.005	-0.016	0.185		1	1	1	1	1	1	1	1	1	9
CHEMBL64785	COc1cc(NCc2c[nH]c3nc(N)nc(O)c23)cc(OC)c1	IC50 (nM)	=	2600	-1	Dihydrofolate reductase (T. gondii)	0.293	Q07422	Training	-0.091	-0.046	0.021	-0.01	-0.005	-0.022	-0.023	-0.19	-0.061		1	1	1	1	1	1	1	1	1	9
CHEMBL141417	COc1cc(CCNc2ccc3nc(N)nc(N)c3c2Cl)cc(OC)c1OC	IC50 (nM)	=	2600	-1	Dihydrofolate reductase (T. gondii)	0.293	Q07422	Training	0.001	-0.042	0.008	-0.112	-0.193	-0.195	-0.163	0.246	-0.12		1	1	1	1	1	1	1	1	1	9
CHEMBL6971	Nc1nc(N)c2CC(Cc3ccc(Cl)c(Cl)c3)CCc2n1	IC50 (nM)	=	2600	-1	Dihydrofolate reductase (T. gondii)	0.293	Q07422	Test	0.144	-0.096	-0.17	-0.039	-0.117	0.154	0.184	-0.022	-0.078		1	1	1	1	1	1	1	1	1	9
CHEMBL123892	COc1ccc(Sc2[nH]c3nc(N)nc(N)c3c2C)cc1	IC50 (nM)	=	2691.53	-1	Dihydrofolate reductase (T. gondii)	0.293	Q07422	Training	-0.158	0.007	0.063	0.112	0.067	0.144	0	0.003	0.236		1	1	1	1	1	1	1	1	1	9
CHEMBL607583	Nc1nc(N)c2c(CCCc3ccccc3)c[nH]c2n1	IC50 (nM)	=	2691.53	-1	Dihydrofolate reductase (T. gondii)	0.293	Q07422	Training	-0.094	-0.062	-0.079	0.116	0.091	0.094	0.193	-0.258	0.013		1	1	1	1	1	1	1	1	1	9
CHEMBL477566	COc1ccc(Sc2[nH]c3nc(N)nc(N)c3c2C(C)C)cc1OC	IC50 (nM)	=	2700	-1	Dihydrofolate reductase (T. gondii)	0.293	Q07422	Training	0.075	0.005	0.053	-0.031	-0.04	0.259	0.137	0.007	0.116		1	1	1	1	1	1	1	1	1	9
CHEMBL293258	CC1=CN(C2CC(O)C(OP(=O)(O)O)O2)C(=O)NC1=O	IC50 (nM)	=	2700	-1	Dihydrofolate reductase (T. gondii)	0.293	Q07422	Test	0.104	0.662	0.031	0.478	0.596	0.38	0.624	-1.046	0.262		1	1	1	1	1	1	1	1	1	9
CHEMBL357973	COc1cc(CN2CCc3nc4nc(N)nc(N)c4cc3C2)cc(OC)c1	IC50 (nM)	=	2700	-1	Dihydrofolate reductase (T. gondii)	0.293	Q07422	Training	0.21	-0.094	0.027	-0.102	-0.098	-0.036	-0.053	0.017	-0.115		1	1	1	1	1	1	1	1	1	9
CHEMBL3970251	Nc1ncc(Cn2ccc3c(cccc23)c4ccc(cc4)C(F)(F)F)c(N)n1	IC50 (nM)	=	2700	-1	Dihydrofolate reductase (T. gondii)	0.293	Q07422	Training	-0.218	-0.095	-0.173	-0.281	-0.258	-0.192	-0.218	0.309	-0.22		1	1	1	1	1	1	1	1	1	9
CHEMBL3142796	CC1=CN(CC[C@H]2C[C@H](O)[C@@H](COP(=O)(O)O)O2)C(=O)NC1=O	IC50 (nM)	=	2700	-1	Dihydrofolate reductase (T. gondii)	0.293	Q07422	Training	0.409	0.619	-0.051	0.278	0.557	0.376	0.763	-1.046	0.14		1	1	1	1	1	1	1	1	1	9
CHEMBL53193	CNc1ncc(Cc2cc(OC)c(OC)c(OC)c2)c(N)n1	IC50 (nM)	=	2800	-1	Dihydrofolate reductase (T. gondii)	0.293	Q07422	Test	0.075	-0.05	-0.079	-0.243	-0.153	-0.16	-0.152	-0.005	-0.198		1	1	1	1	1	1	1	1	1	9
CHEMBL331292	COc1cc(CC2CN=C(N)N=C2N)cc(OC)c1OC	IC50 (nM)	=	2800	-1	Dihydrofolate reductase (T. gondii)	0.293	Q07422	Training	0.179	-0.071	0.136	0.098	0.626	0.312	0.309	-0.679	0.003		1	1	1	1	1	1	1	1	1	9
CHEMBL141218	COc1ccc(Nc2ccc3nc(N)nc(N)c3n2)cc1	IC50 (nM)	=	2800	-1	Dihydrofolate reductase (T. gondii)	0.293	Q07422	Training	-0.221	0.198	0.099	0.248	0.039	-0.035	-0.019	-0.207	0.091		1	1	1	1	1	1	1	1	1	9
CHEMBL146925	COc1ccc(CN2CCc3nc4nc(N)nc(N)c4cc3C2)cc1	IC50 (nM)	=	2900	-1	Dihydrofolate reductase (T. gondii)	0.293	Q07422	Training	0.184	-0.096	0.025	-0.069	-0.067	-0.032	-0.052	0.003	-0.095		1	1	1	1	1	1	1	1	1	9
CHEMBL3940818	Cc1nc(N)nc(N)c1C(=O)N2CCN(CC2)c3cccc(c3)c4cccc(c4)C#N	IC50 (nM)	=	3000	-1	Dihydrofolate reductase (T. gondii)	0.293	Q07422	Test	0.047	-0.09	-0.043	-0.008	0.627	0.087	0.057	-0.31	-0.06		1	1	1	1	1	1	1	1	1	9
CHEMBL105323	COc1cc(OC)cc(c1)c2nc3c(N)nc(N)nc3[nH]2	IC50 (nM)	=	3000	-1	Dihydrofolate reductase (T. gondii)	0.293	Q07422	Training	-0.155	0.181	0.208	0.262	0.108	-0.13	-0.193	-0.035	0.099		1	1	1	1	1	1	1	1	1	9
CHEMBL219889	COc1cc(cc(OC)c1OC)C(C)C#Cc2cnc(N)nc2N	IC50 (nM)	=	3100	-1	Dihydrofolate reductase (T. gondii)	0.293	Q07422	Training	-0.057	-0.076	-0.412	-0.031	-0.407	0.627	0.211	-0.415	-0.073		1	1	1	1	1	1	1	1	1	9
CHEMBL142176	Cc1[nH]c2nc(N)nc(O)c2c1Sc3ccc(Cl)cc3	IC50 (nM)	=	3100	-1	Dihydrofolate reductase (T. gondii)	0.293	Q07422	Training	-0.227	0.025	0.037	-0.052	0.027	0.148	-0.01	0.117	0.151		1	1	1	1	1	1	1	1	1	9
CHEMBL311432	Cc1c(CO)cnc2nc(N)nc(N)c12	IC50 (nM)	=	3200	-1	Dihydrofolate reductase (T. gondii)	0.293	Q07422	Test	-0.106	-0.096	0.078	0.847	0.298	-0.21	-0.183	0.072	0.443		1	1	1	1	1	1	1	1	1	9
CHEMBL17453	COc1ccc(OC)c(c1)N(C)Cc2c[nH]c3nc(N)nc(N)c23	IC50 (nM)	=	3388.44	-1	Dihydrofolate reductase (T. gondii)	0.293	Q07422	Training	0.072	-0.051	0.084	0.017	-0.05	0.034	-0.006	-0.152	-0.045		1	1	1	1	1	1	1	1	1	9
CHEMBL1230421	CC1=CN([C@@H]2O[C@H](COP(=O)(O)O)[C@@H](O)[C@H]2O)C(=O)NC1=O	IC50 (nM)	=	3400	-1	Dihydrofolate reductase (T. gondii)	0.293	Q07422	Training	0.196	0.664	0.042	0.573	0.54	0.43	0.657	-1.046	0.314		1	1	1	1	1	1	1	1	1	9
CHEMBL61110	Nc1nc(O)c2c(CNc3cccc(Cl)c3)c[nH]c2n1	IC50 (nM)	=	3500	-1	Dihydrofolate reductase (T. gondii)	0.293	Q07422	Training	-0.218	-0.039	0.042	0.039	0.033	0.003	-0.03	-0.151	-0.032		1	1	1	1	1	1	1	1	1	9
CHEMBL33187	Nc1nc(N)c2cc(NCc3ccc(Oc4ccccc4)cc3)cnc2n1	IC50 (nM)	=	3700	-1	Dihydrofolate reductase (T. gondii)	0.293	Q07422	Test	-0.255	-0.04	-0.02	-0.079	-0.028	-0.255	-0.298	0.114	-0.101		1	1	1	1	1	1	1	1	1	9
CHEMBL432136	Nc1nc(N)c2c(CNc3ccccc3)c[nH]c2n1	IC50 (nM)	=	3890.45	-1	Dihydrofolate reductase (T. gondii)	0.293	Q07422	Training	-0.224	-0.03	0.049	0.273	0.139	0.023	-0.015	-0.213	0.106		1	1	1	1	1	1	1	1	1	9
CHEMBL606039	COc1ccccc1\C(=C/c2coc3nc(N)nc(N)c23)\C	IC50 (nM)	=	3940	-1	Dihydrofolate reductase (T. gondii)	0.293	Q07422	Training	-0.12	-0.075	-0.239	0.062	-0.21	0.283	0.027	-0.006	-0.018		1	1	1	1	1	1	1	1	1	9
CHEMBL16950	COc1cc(NCc2coc3nc(N)nc(N)c23)cc(OC)c1OC	IC50 (nM)	=	4000	-1	Dihydrofolate reductase (T. gondii)	0.293	Q07422	Training	-0.034	-0.005	0.049	0.088	-0.013	-0.212	-0.226	0.039	-0.003		1	1	1	1	1	1	1	1	1	9
CHEMBL608428	COc1ccc(OC)c(CCCc2c[nH]c3nc(N)nc(N)c23)c1	IC50 (nM)	=	4050	-1	Dihydrofolate reductase (T. gondii)	0.293	Q07422	Test	0.018	-0.063	-0.088	0.011	-0.021	0.061	0.153	-0.209	-0.048		1	1	1	1	1	1	1	1	1	9
CHEMBL61108	Nc1nc(O)c2c(CNc3cc(Cl)cc(Cl)c3)c[nH]c2n1	IC50 (nM)	=	4100	-1	Dihydrofolate reductase (T. gondii)	0.293	Q07422	Training	-0.212	-0.043	0.075	-0.013	-0.009	-0.009	-0.045	-0.04	-0.063		1	1	1	1	1	1	1	1	1	9
CHEMBL61415	COc1cc(OC)cc(c1)N(C)Cc2c[nH]c3nc(N)nc(O)c23	IC50 (nM)	=	4200	-1	Dihydrofolate reductase (T. gondii)	0.293	Q07422	Training	0.067	-0.066	0.053	-0.124	-0.081	0.021	-0.006	-0.18	-0.127		1	1	1	1	1	1	1	1	1	9
CHEMBL68439	COc1ccc(NCc2c[nH]c3nc(N)nc(N)c23)cc1OC	IC50 (nM)	=	4300	-1	Dihydrofolate reductase (T. gondii)	0.293	Q07422	Training	-0.086	-0.015	0.037	0.136	0.026	-0.017	-0.023	-0.174	0.025		1	1	1	1	1	1	1	1	1	9
CHEMBL87549	CCc1nc(N)nc(N)c1c2ccc(Cl)c(c2)\N=N\N(CCOC(=O)C)Cc3ccc(F)cc3	IC50 (nM)	=	4400	-1	Dihydrofolate reductase (T. gondii)	0.293	Q07422	Test	-0.005	0.176	0.292	-0.169	0.009	-0.13	-0.018	-0.105	-0.154		1	1	1	1	1	1	1	1	1	9
CHEMBL603198	COc1ccccc1C(Cc2coc3nc(N)nc(N)c23)C4CC4	IC50 (nM)	=	4440	-1	Dihydrofolate reductase (T. gondii)	0.293	Q07422	Training	0.133	-0.072	-0.178	-0.03	-0.114	0.13	0.167	-0.059	-0.072		1	1	1	1	1	1	1	1	1	9
CHEMBL33136	Nc1nc(N)c2cc(NCCc3ccccc3)cnc2n1	IC50 (nM)	=	4450	-1	Dihydrofolate reductase (T. gondii)	0.293	Q07422	Training	-0.16	-0.021	0.027	0.147	0.136	-0.213	-0.179	0.011	0.032		1	1	1	1	1	1	1	1	1	9
CHEMBL601520	CCn1c2ccccc2c3cc(NCc4coc5nc(N)nc(N)c45)ccc13	IC50 (nM)	=	4500	-1	Dihydrofolate reductase (T. gondii)	0.293	Q07422	Training	-0.163	-0.056	-0.022	-0.138	-0.19	-0.203	-0.205	0.397	-0.136		1	1	1	1	1	1	1	1	1	9
CHEMBL594320	COc1ccccc1C(=CC2=COC3=NC(=N)NC(=C23)N)C4CC4	IC50 (nM)	=	4600	-1	Dihydrofolate reductase (T. gondii)	0.293	Q07422	Test	0.018	-0.067	-0.033	-0.105	0.055	0.349	0.376	-0.141	-0.117		1	1	1	1	1	1	1	1	1	9
CHEMBL123984	COc1cccc(Sc2[nH]c3nc(N)nc(N)c3c2C)c1	IC50 (nM)	=	4760	-1	Dihydrofolate reductase (T. gondii)	0.293	Q07422	Training	-0.158	-0.01	0.068	0.112	0.074	0.146	0	0.013	0.236		1	1	1	1	1	1	1	1	1	9
CHEMBL287481	CCCCCCCOc1ccc(OC)c(Cc2cnc(N)nc2N)c1	IC50 (nM)	=	5000	-1	Dihydrofolate reductase (T. gondii)	0.293	Q07422	Training	0.489	-0.089	-0.171	-0.115	-0.051	-0.085	0.298	-0.104	-0.122		1	1	1	1	1	1	1	1	1	9
CHEMBL439816	Nc1nc(N)c2cc3CN(Cc4ccc(Cl)c(Cl)c4)CCc3nc2n1	IC50 (nM)	=	5100	-1	Dihydrofolate reductase (T. gondii)	0.293	Q07422	Training	0.133	-0.096	0.068	-0.112	-0.091	-0.027	-0.073	0.145	-0.12		1	1	1	1	1	1	1	1	1	9
CHEMBL69363	CCOc1ccc(OCC)c(NCc2c[nH]c3nc(N)nc(N)c23)c1	IC50 (nM)	=	5300	-1	Dihydrofolate reductase (T. gondii)	0.293	Q07422	Test	0.026	-0.015	0.051	0.042	0.002	0.001	0.121	-0.162	-0.03		1	1	1	1	1	1	1	1	1	9
CHEMBL315297	CCc1nc(N)nc(N)c1c2ccc(Cl)c(c2)\N=N\N(CCOC(=O)C)Cc3cccc(C)c3	IC50 (nM)	=	5390	-1	Dihydrofolate reductase (T. gondii)	0.293	Q07422	Training	0.029	0.176	0.287	-0.169	0.008	-0.119	0.012	-0.087	-0.154		1	1	1	1	1	1	1	1	1	9
CHEMBL287511	COc1ccc(OC)c(CCc2cnc3nc(N)nc(N)c3n2)c1	IC50 (nM)	=	5400	-1	Dihydrofolate reductase (T. gondii)	0.293	Q07422	Training	-0.057	0.222	0.05	0.142	0.049	-0.013	0.051	-0.221	0.029		1	1	1	1	1	1	1	1	1	9
CHEMBL603849	CCC(C)C(=CC1=COC2=NC(=N)NC(=C12)N)c3ccccc3OC	IC50 (nM)	=	5700	-1	Dihydrofolate reductase (T. gondii)	0.293	Q07422	Training	0.069	-0.067	-0.017	-0.143	0.068	0.35	0.376	-0.111	-0.139		1	1	1	1	1	1	1	1	1	9
CHEMBL409194	Nc1nc(N)c2nc(CSc3cccc(Cl)c3)cnc2n1	IC50 (nM)	=	5700	-1	Dihydrofolate reductase (T. gondii)	0.293	Q07422	Test	-0.181	0.36	0.144	0.21	0.153	0.005	-0.04	-0.045	0.294		1	1	1	1	1	1	1	1	1	9
CHEMBL309784	Nc1nc(N)c2nc(COC(=O)c3ccccc3)cnc2n1	IC50 (nM)	=	5800	-1	Dihydrofolate reductase (T. gondii)	0.293	Q07422	Training	-0.221	0.223	0.101	0.368	0.246	0.016	0.023	-0.423	0.162		1	1	1	1	1	1	1	1	1	9
CHEMBL349149	COc1ccc(OC)c(CCc2cccc3nc(N)nc(N)c23)c1	IC50 (nM)	=	5900	-1	Dihydrofolate reductase (T. gondii)	0.293	Q07422	Training	-0.077	-0.09	-0.175	-0.076	-0.153	-0.137	-0.141	0.194	-0.099		1	1	1	1	1	1	1	1	1	9
CHEMBL68673	COc1ccc(NCc2c[nH]c3nc(N)nc(N)c23)cc1	IC50 (nM)	=	6000	-1	Dihydrofolate reductase (T. gondii)	0.293	Q07422	Training	-0.149	-0.028	0.033	0.198	0.081	0.002	-0.019	-0.2	0.062		1	1	1	1	1	1	1	1	1	9
CHEMBL85919	CCc1nc(N)nc(N)c1c2ccc(Cl)c(c2)\N=N\N(CCOC(=O)C)Cc3ccccc3Cl	IC50 (nM)	=	6100	-1	Dihydrofolate reductase (T. gondii)	0.293	Q07422	Test	0.001	0.174	0.33	-0.169	0.004	-0.118	-0.018	-0.051	-0.154		1	1	1	1	1	1	1	1	1	9
CHEMBL79890	CCCCCOc1ccc(OC)c(Cc2cnc(N)nc2N)c1	IC50 (nM)	=	6500	-1	Dihydrofolate reductase (T. gondii)	0.293	Q07422	Training	0.334	-0.089	-0.155	-0.034	-0.029	-0.109	0.163	-0.061	-0.075		1	1	1	1	1	1	1	1	1	9
CHEMBL312688	Nc1nc(N)c2nc([nH]c2n1)c3ccc(Cl)c(Cl)c3	IC50 (nM)	=	6700	-1	Dihydrofolate reductase (T. gondii)	0.293	Q07422	Training	-0.29	0.183	0.283	0.287	0.132	-0.128	-0.232	0.141	0.114		1	1	1	1	1	1	1	1	1	9
CHEMBL23402	COc1ccc(OC)c(NCc2cnc3nc(N)nc(N)c3n2)c1	IC50 (nM)	=	6900	-1	Dihydrofolate reductase (T. gondii)	0.293	Q07422	Training	-0.071	0.286	0.16	0.218	0.095	-0.075	-0.05	-0.219	0.073		1	1	1	1	1	1	1	1	1	9
CHEMBL334198	Cc1c(Sc2cccc(Cl)c2)[nH]c3nc(N)nc(N)c13	IC50 (nM)	=	6940	-1	Dihydrofolate reductase (T. gondii)	0.293	Q07422	Test	-0.221	-0.007	0.089	0.116	0.077	0.159	-0.01	0.093	0.25		1	1	1	1	1	1	1	1	1	9
CHEMBL22434	Nc1nc(N)c2nc(CSc3cccc4ccccc34)cnc2n1	IC50 (nM)	=	7000	-1	Dihydrofolate reductase (T. gondii)	0.293	Q07422	Training	-0.215	0.267	-0.047	0.052	-0.003	-0.046	-0.088	0.196	0.173		1	1	1	1	1	1	1	1	1	9
CHEMBL595757	COc1ccccc1C(Cc2coc3nc(N)nc(N)c23)C(C)C	IC50 (nM)	=	7000	-1	Dihydrofolate reductase (T. gondii)	0.293	Q07422	Training	0.207	-0.07	-0.135	-0.03	-0.067	0.052	0.1	0.021	-0.072		1	1	1	1	1	1	1	1	1	9
CHEMBL294131	COc1ccc(NCc2c[nH]c3nc(N)nc(O)c23)c(OC)c1	IC50 (nM)	=	7100	-1	Dihydrofolate reductase (T. gondii)	0.293	Q07422	Training	-0.091	-0.014	0.026	-0.01	-0.028	-0.02	-0.023	-0.189	-0.061		1	1	1	1	1	1	1	1	1	9
CHEMBL594810	COc1ccccc1C(=CC2=COC3=NC(=N)NC(=C23)N)C(C)C	IC50 (nM)	=	7500	-1	Dihydrofolate reductase (T. gondii)	0.293	Q07422	Test	0.041	-0.067	-0.014	-0.105	0.075	0.325	0.326	-0.115	-0.117		1	1	1	1	1	1	1	1	1	9
CHEMBL441062	CCc1nc(N)nc(N)c1c2ccc(Cl)c(c2)\N=N\N(CCOC(=O)C)Cc3ccccc3F	IC50 (nM)	=	7800	-1	Dihydrofolate reductase (T. gondii)	0.293	Q07422	Training	-0.005	0.174	0.295	-0.169	0.004	-0.129	-0.018	-0.104	-0.154		1	1	1	1	1	1	1	1	1	9
CHEMBL61708	Nc1nc(O)c2c(CNc3ccc(cc3)C(=O)N[C@@H](CCC(=O)O)C(=O)O)c[nH]c2n1	IC50 (nM)	=	8000	-1	Dihydrofolate reductase (T. gondii)	0.293	Q07422	Training	-0.135	0.08	-0.028	0.398	0.387	0.148	0.3	-0.543	0.179		1	1	1	1	1	1	1	1	1	9
CHEMBL69681	COc1cc(NCc2c[nH]c3nc(N)nc(N)c23)cc(OC)c1OC	IC50 (nM)	=	8128.31	-1	Dihydrofolate reductase (T. gondii)	0.293	Q07422	Training	-0.034	-0.005	0.054	0.084	-0.016	-0.033	-0.027	-0.139	-0.005		1	1	1	1	1	1	1	1	1	9
CHEMBL298819	CCc1nc(N)nc(N)c1c2ccc(Cl)c(c2)\N=N\N(CCOC)CCOC	IC50 (nM)	=	8800	-1	Dihydrofolate reductase (T. gondii)	0.293	Q07422	Test	0.452	0.277	0.404	-0.073	-0.016	-0.16	0.035	-0.016	-0.098		1	1	1	1	1	1	1	1	1	9
CHEMBL420172	Cc1c(Sc2ccc(Cl)cc2)[nH]c3nc(N)nc(N)c13	IC50 (nM)	=	8930	-1	Dihydrofolate reductase (T. gondii)	0.293	Q07422	Training	-0.221	-0.006	0.082	0.116	0.08	0.156	-0.01	0.077	0.25		1	1	1	1	1	1	1	1	1	9
CHEMBL221172	COc1cc(cc(OC)c1OC)C(O)C#Cc2c(C)nc(N)nc2N	IC50 (nM)	=	9100	-1	Dihydrofolate reductase (T. gondii)	0.293	Q07422	Training	-0.051	-0.071	-0.352	0.134	-0.384	0.589	0.17	-0.394	0.024		1	1	1	1	1	1	1	1	1	9
CHEMBL275893	Nc1nc(N)c2c(CSc3ccc4ccccc4c3)c[nH]c2n1	IC50 (nM)	=	9200	-1	Dihydrofolate reductase (T. gondii)	0.293	Q07422	Training	-0.235	-0.019	-0.159	-0.036	-0.054	0.021	-0.064	0.21	0.13		1	1	1	1	1	1	1	1	1	9
CHEMBL598190	Nc1nc(N)c2c(CSc3ccc4CCCCc4c3)c[nH]c2n1	IC50 (nM)	=	9200	-1	Dihydrofolate reductase (T. gondii)	0.293	Q07422	Test	0.044	-0.019	-0.159	-0.036	-0.054	0.174	0.287	-0.004	0.13		1	1	1	1	1	1	1	1	1	9
CHEMBL284851	CCCCCCOc1ccc(OC)c(Cc2cnc(N)nc2N)c1	IC50 (nM)	=	9200	-1	Dihydrofolate reductase (T. gondii)	0.293	Q07422	Training	0.414	-0.089	-0.163	-0.076	-0.041	-0.097	0.233	-0.082	-0.099		1	1	1	1	1	1	1	1	1	9
CHEMBL64729	COc1cc(NCc2c[nH]c3nc(N)nc(O)c23)cc(OC)c1OC	IC50 (nM)	=	9300	-1	Dihydrofolate reductase (T. gondii)	0.293	Q07422	Training	-0.037	-0.01	0.036	-0.05	-0.062	-0.039	-0.027	-0.16	-0.084		1	1	1	1	1	1	1	1	1	9
CHEMBL220936	COC(C#Cc1cnc(N)nc1N)c2cc(OC)c(OC)c(OC)c2	IC50 (nM)	=	9800	-1	Dihydrofolate reductase (T. gondii)	0.293	Q07422	Training	0.015	-0.074	-0.351	-0.029	-0.401	0.606	0.15	-0.421	-0.072		1	1	1	1	1	1	1	1	1	9
CHEMBL61927	COc1ccc(OC)c(c1)N(C)Cc2c[nH]c3nc(N)nc(O)c23	IC50 (nM)	=	10300	-1	Dihydrofolate reductase (T. gondii)	0.293	Q07422	Test	0.067	-0.054	0.065	-0.124	-0.097	0.026	-0.006	-0.174	-0.127		1	1	1	1	1	1	1	1	1	9
CHEMBL23495	COc1ccc(cc1NCc2cnc3nc(N)nc(N)c3n2)C(F)(F)F	IC50 (nM)	=	10600	-1	Dihydrofolate reductase (T. gondii)	0.293	Q07422	Training	-0.112	0.236	0.092	0.079	-0.008	-0.065	-0.002	-0.272	-0.008		1	1	1	1	1	1	1	1	1	9
CHEMBL318601	Nc1nc(N)c2[nH]c(nc2n1)c3c(Cl)cccc3Cl	IC50 (nM)	=	11000	-1	Dihydrofolate reductase (T. gondii)	0.293	Q07422	Training	-0.29	0.176	0.361	0.287	0.106	-0.1	-0.232	0.21	0.114		1	1	1	1	1	1	1	1	1	9
CHEMBL17430	Nc1nc(N)c2c(CSc3ccc(Cl)c(Cl)c3)c[nH]c2n1	IC50 (nM)	=	11600	-1	Dihydrofolate reductase (T. gondii)	0.293	Q07422	Training	-0.195	-0.007	0.025	0.061	0.027	0.074	-0.025	0.159	0.206		1	1	1	1	1	1	1	1	1	9
CHEMBL283311	Nc1nc(N)c2c(CSc3ccc4ccccc4c3)coc2n1	IC50 (nM)	=	11600	-1	Dihydrofolate reductase (T. gondii)	0.293	Q07422	Test	-0.235	-0.018	-0.166	-0.032	-0.051	-0.205	-0.27	0.434	0.132		1	1	1	1	1	1	1	1	1	9
CHEMBL400485	Cc1[nH]c2N=C(N)NC(=O)c2c1Sc3ccc(Cl)c(Cl)c3	IC50 (nM)	=	11700	-1	Dihydrofolate reductase (T. gondii)	0.293	Q07422	Training	-0.183	-0.007	0.333	-0.141	0.538	0.072	-0.065	0.057	0.087		1	1	1	1	1	1	1	1	1	9
CHEMBL595497	CCCC(=CC1=COC2=NC(=N)NC(=C12)N)c3ccccc3OC	IC50 (nM)	=	11800	-1	Dihydrofolate reductase (T. gondii)	0.293	Q07422	Training	0.035	-0.066	-0.007	-0.105	0.087	0.297	0.326	-0.115	-0.117		1	1	1	1	1	1	1	1	1	9
CHEMBL106383	COc1ccc(c2nc3[nH]c(N)nc(N)c3n2)c4ccccc14	IC50 (nM)	=	13000	-1	Dihydrofolate reductase (T. gondii)	0.293	Q07422	Training	-0.25	0.118	0.072	0.101	-0.031	-0.142	-0.235	0.275	0.005		1	1	1	1	1	1	1	1	1	9
CHEMBL287579	Nc1nc(N)c2c3CCN(Cc4ccc(Cl)cc4Cl)Cc3oc2n1	IC50 (nM)	=	13100	-1	Dihydrofolate reductase (T. gondii)	0.293	Q07422	Test	0.156	-0.061	0.075	-0.069	-0.112	-0.008	-0.062	0.111	-0.095		1	1	1	1	1	1	1	1	1	9
CHEMBL141469	COc1cc(CCCNc2ccc3nc(N)nc(N)c3c2Cl)cc(OC)c1OC	IC50 (nM)	=	14000	-1	Dihydrofolate reductase (T. gondii)	0.293	Q07422	Training	0.081	-0.043	-0.012	-0.144	-0.199	-0.181	-0.096	0.207	-0.139		1	1	1	1	1	1	1	1	1	9
CHEMBL23146	COc1ccc(SCc2cnc3nc(N)nc(N)c3n2)cc1	IC50 (nM)	=	14000	-1	Dihydrofolate reductase (T. gondii)	0.293	Q07422	Training	-0.117	0.361	0.118	0.201	0.14	-0.003	-0.029	-0.129	0.279		1	1	1	1	1	1	1	1	1	9
CHEMBL102518	COc1ccc(cc1OC)c2nc3c(N)nc(N)nc3[nH]2	IC50 (nM)	=	14200	-1	Dihydrofolate reductase (T. gondii)	0.293	Q07422	Training	-0.155	0.191	0.201	0.262	0.101	-0.134	-0.193	-0.045	0.099		1	1	1	1	1	1	1	1	1	9
CHEMBL23425	Cc1ccc(SCc2cnc3nc(N)nc(N)c3n2)cc1	IC50 (nM)	=	15000	-1	Dihydrofolate reductase (T. gondii)	0.293	Q07422	Test	-0.132	0.36	0.099	0.21	0.157	0.017	0.009	-0.117	0.294		1	1	1	1	1	1	1	1	1	9
CHEMBL78648	CCCCCCCCOc1ccc(OC)c(Cc2cnc(N)nc2N)c1	IC50 (nM)	=	15000	-1	Dihydrofolate reductase (T. gondii)	0.293	Q07422	Training	0.558	-0.089	-0.179	-0.151	-0.061	-0.074	0.358	-0.125	-0.143		1	1	1	1	1	1	1	1	1	9
CHEMBL598604	Nc1nc(N)c2c(CNc3cccc4cc5ccccc5cc34)coc2n1	IC50 (nM)	=	15400	-1	Dihydrofolate reductase (T. gondii)	0.293	Q07422	Training	-0.261	-0.056	-0.178	-0.116	-0.154	-0.243	-0.3	0.472	-0.123		1	1	1	1	1	1	1	1	1	9
CHEMBL594339	CCC(C)C(Cc1coc2nc(N)nc(N)c12)c3ccccc3OC	IC50 (nM)	=	15400	-1	Dihydrofolate reductase (T. gondii)	0.293	Q07422	Training	0.23	-0.07	-0.145	-0.071	-0.082	0.094	0.167	0.008	-0.096		1	1	1	1	1	1	1	1	1	9
CHEMBL611984	CC(C)c1cccc(C)c1Sc2oc3nc(N)nc(N)c3c2C	IC50 (nM)	=	16200	-1	Dihydrofolate reductase (T. gondii)	0.293	Q07422	Test	0.061	-0.02	-0.058	-0.032	-0.029	-0.128	-0.042	0.482	0.132		1	1	1	1	1	1	1	1	1	9
CHEMBL590502	COc1ccc(c2nc3c(N)nc(N)nc3[nH]2)c(c1OC)[N+](=O)[O-]	IC50 (nM)	=	16800	-1	Dihydrofolate reductase (T. gondii)	0.293	Q07422	Training	0.279	0.319	0.327	0.534	0.284	-0.165	-0.218	-0.11	0.259		1	1	1	1	1	1	1	1	1	9
CHEMBL23787	Nc1nc(N)c2nc(CSc3ccc(Cl)cc3)cnc2n1	IC50 (nM)	=	16800	-1	Dihydrofolate reductase (T. gondii)	0.293	Q07422	Training	-0.181	0.36	0.14	0.21	0.157	0.003	-0.04	-0.058	0.294		1	1	1	1	1	1	1	1	1	9
CHEMBL101378	COc1cc(c2nc3[nH]c(N)nc(N)c3n2)c(cc1OC)[N+](=O)[O-]	IC50 (nM)	=	16800	-1	Dihydrofolate reductase (T. gondii)	0.293	Q07422	Training	0.279	0.32	0.3	0.534	0.278	-0.164	-0.218	-0.115	0.259		1	1	1	1	1	1	1	1	1	9
CHEMBL384443	COc1cc(cc(OC)c1OC)C(O)C#Cc2cnc(N)nc2N	IC50 (nM)	=	17900	-1	Dihydrofolate reductase (T. gondii)	0.293	Q07422	Test	-0.089	-0.07	-0.368	0.183	-0.38	0.557	0.148	-0.429	0.053		1	1	1	1	1	1	1	1	1	9
CHEMBL600412	Cc1[nH]c2nc(N)nc(N)c2c1Sc3cccc4CCCCc34	IC50 (nM)	=	18800	-1	Dihydrofolate reductase (T. gondii)	0.293	Q07422	Training	0.024	0.004	-0.095	-0.036	-0.047	0.263	0.287	0.14	0.13		1	1	1	1	1	1	1	1	1	9
CHEMBL591935	Nc1nc(N)c2c(CSc3cccc(Oc4ccccc4)c3)coc2n1	IC50 (nM)	=	19000	-1	Dihydrofolate reductase (T. gondii)	0.293	Q07422	Training	-0.241	-0.021	-0.069	-0.108	-0.043	-0.209	-0.28	0.282	0.063		1	1	1	1	1	1	1	1	1	9
CHEMBL283515	Nc1nc(N)c2c(CSc3cccc4ccccc34)coc2n1	IC50 (nM)	=	19000	-1	Dihydrofolate reductase (T. gondii)	0.293	Q07422	Training	-0.235	-0.019	-0.173	-0.032	-0.062	-0.199	-0.27	0.499	0.132		1	1	1	1	1	1	1	1	1	9
CHEMBL594790	CCCCC(Cc1coc2nc(N)nc(N)c12)c3ccccc3OC	IC50 (nM)	=	19600	-1	Dihydrofolate reductase (T. gondii)	0.293	Q07422	Test	0.213	-0.069	-0.128	-0.071	-0.057	0.03	0.167	0.019	-0.096		1	1	1	1	1	1	1	1	1	9
CHEMBL609896	Cc1cccc(C)c1Sc2oc3nc(N)nc(N)c3c2C	IC50 (nM)	=	19700	-1	Dihydrofolate reductase (T. gondii)	0.293	Q07422	Training	-0.123	-0.013	-0.013	0.064	0.024	-0.202	-0.213	0.484	0.208		1	1	1	1	1	1	1	1	1	9
CHEMBL278515	CN(Cc1coc2nc(N)nc(N)c12)c3ccc(cc3)C(=O)NC(CCC(=O)O)C(=O)O	IC50 (nM)	=	19800	-1	Dihydrofolate reductase (T. gondii)	0.293	Q07422	Training	-0.025	0.067	-0.003	0.408	0.363	0.065	0.159	-0.402	0.185		1	1	1	1	1	1	1	1	1	9
CHEMBL317618	Nc1nc(N)c2[nH]c(nc2n1)c3ccncc3	IC50 (nM)	=	20000	-1	Dihydrofolate reductase (T. gondii)	0.293	Q07422	Training	-0.31	0.261	0.248	0.629	0.275	0.142	0.406	-0.486	0.315		1	1	1	1	1	1	1	1	1	9
CHEMBL331456	Cc1c(Sc2ccc(Cl)cc2Cl)[nH]c3nc(N)nc(N)c13	IC50 (nM)	=	20000	-1	Dihydrofolate reductase (T. gondii)	0.293	Q07422	Test	-0.215	-0.013	0.127	0.061	0.031	0.15	-0.025	0.224	0.206		1	1	1	1	1	1	1	1	1	9
CHEMBL140323	COc1ccc(Sc2c(C)[nH]c3nc(N)nc(O)c23)cc1OC	IC50 (nM)	=	20000	-1	Dihydrofolate reductase (T. gondii)	0.293	Q07422	Training	-0.1	0.043	0.028	-0.089	-0.028	0.109	-0.005	0.067	0.099		1	1	1	1	1	1	1	1	1	9
CHEMBL441668	COc1cc(CC2CCc3nc(N)nc(N)c23)cc(OC)c1OC	IC50 (nM)	=	21000	-1	Dihydrofolate reductase (T. gondii)	0.293	Q07422	Training	0.147	-0.06	-0.146	-0.031	-0.175	0.084	0.101	-0.073	-0.073		1	1	1	1	1	1	1	1	1	9
CHEMBL278110	CN(Cc1coc2nc(N)nc(N)c12)c3cc(Cl)c(Cl)c(Cl)c3	IC50 (nM)	=	21500	-1	Dihydrofolate reductase (T. gondii)	0.293	Q07422	Training	-0.034	-0.063	0.185	-0.027	-0.062	-0.179	-0.253	0.332	-0.07		1	1	1	1	1	1	1	1	1	9
CHEMBL418214	Nc1nc(N)c2c3CCN(Cc4ccc(cc4)C(=O)N[C@@H](CCC(=O)O)C(=O)O)Cc3oc2n1	IC50 (nM)	=	21500	-1	Dihydrofolate reductase (T. gondii)	0.293	Q07422	Test	0.092	0.055	-0.017	0.322	0.282	0.123	0.254	-0.402	0.135		1	1	1	1	1	1	1	1	1	9
CHEMBL219624	COc1cc(CC#Cc2cnc(N)nc2N)cc(OC)c1OC	IC50 (nM)	=	21700	-1	Dihydrofolate reductase (T. gondii)	0.293	Q07422	Training	-0.074	-0.074	-0.405	0.013	-0.392	0.514	0.145	-0.425	-0.047		1	1	1	1	1	1	1	1	1	9
CHEMBL148599	Nc1nc(N)c2cc3CN(CCc3nc2n1)C(=O)OCc4ccccc4	IC50 (nM)	=	22000	-1	Dihydrofolate reductase (T. gondii)	0.293	Q07422	Training	-0.051	-0.096	0.147	0.034	0.114	0.047	-0.014	-0.268	-0.035		1	1	1	1	1	1	1	1	1	9
CHEMBL606362	COc1ccccc1C(CC(C)C)Cc2coc3nc(N)nc(N)c23	IC50 (nM)	=	22200	-1	Dihydrofolate reductase (T. gondii)	0.293	Q07422	Training	0.32	-0.07	-0.138	-0.071	-0.07	0.055	0.167	0.009	-0.096		1	1	1	1	1	1	1	1	1	9
CHEMBL31273	Nc1nc(N)c2c3CCN(Cc4ccc(Cl)c(Cl)c4)Cc3oc2n1	IC50 (nM)	=	22300	-1	Dihydrofolate reductase (T. gondii)	0.293	Q07422	Test	0.156	-0.061	0.068	-0.069	-0.11	-0.018	-0.062	0.104	-0.095		1	1	1	1	1	1	1	1	1	9
CHEMBL604709	CCn1c2ccccc2c3cc(ccc13)N(C)Cc4coc5nc(N)nc(N)c45	IC50 (nM)	=	22600	-1	Dihydrofolate reductase (T. gondii)	0.293	Q07422	Training	-0.04	-0.072	0.006	-0.228	-0.224	-0.174	-0.186	0.406	-0.189		1	1	1	1	1	1	1	1	1	9
CHEMBL604090	Nc1nc(N)c2c(CSc3cccc(c3)c4ccccc4)coc2n1	IC50 (nM)	=	22908.7	-1	Dihydrofolate reductase (T. gondii)	0.293	Q07422	Training	-0.241	-0.021	-0.178	-0.114	-0.065	-0.207	-0.277	0.441	0.068		1	1	1	1	1	1	1	1	1	9
CHEMBL23286	COc1ccc(SCc2cnc3nc(N)nc(N)c3n2)cc1OC	IC50 (nM)	=	23200	-1	Dihydrofolate reductase (T. gondii)	0.293	Q07422	Training	-0.06	0.332	0.111	0.142	0.078	-0.02	-0.033	-0.093	0.226		1	1	1	1	1	1	1	1	1	9
CHEMBL22561	CN(Cc1coc2nc(N)nc(N)c12)c3ccc4ccccc4c3	IC50 (nM)	=	23604.8	-1	Dihydrofolate reductase (T. gondii)	0.293	Q07422	Test	-0.089	-0.065	-0.058	-0.069	-0.092	-0.196	-0.261	0.231	-0.095		1	1	1	1	1	1	1	1	1	9
CHEMBL593154	COc1ccccc1C(=CC2=COC3=NC(=N)NC(=C23)N)CC(C)C	IC50 (nM)	=	24900	-1	Dihydrofolate reductase (T. gondii)	0.293	Q07422	Training	0.17	-0.066	-0.012	-0.143	0.078	0.322	0.376	-0.114	-0.139		1	1	1	1	1	1	1	1	1	9
CHEMBL596680	Cc1c(oc2nc(N)nc(N)c12)Sc3c(Cl)cccc3Cl	IC50 (nM)	=	25500	-1	Dihydrofolate reductase (T. gondii)	0.293	Q07422	Training	-0.218	-0.013	0.144	0.064	0.024	-0.258	-0.313	0.678	0.208		1	1	1	1	1	1	1	1	1	9
CHEMBL331351	Nc1nc(N)c2c(CNc3cc(Cl)c(c(Cl)c3)n4cccc4)c(Br)sc2n1	IC50 (nM)	=	26000	-1	Dihydrofolate reductase (T. gondii)	0.293	Q07422	Training	-0.198	-0.01	0.189	-0.185	-0.145	-0.206	-0.298	0.802	0.055		1	1	1	1	1	1	1	1	1	9
CHEMBL105906	Nc1nc(N)c2nc([nH]c2n1)c3ccc4ccccc4c3	IC50 (nM)	=	27000	-1	Dihydrofolate reductase (T. gondii)	0.293	Q07422	Test	-0.321	0.146	0.059	0.16	0.035	-0.154	-0.248	0.18	0.039		1	1	1	1	1	1	1	1	1	9
CHEMBL598605	Nc1nc(N)c2c(CNc3ccc4c(Cc5ccccc45)c3)coc2n1	IC50 (nM)	=	27700	-1	Dihydrofolate reductase (T. gondii)	0.293	Q07422	Training	-0.218	-0.055	-0.199	-0.08	-0.153	-0.169	-0.221	0.351	-0.102		1	1	1	1	1	1	1	1	1	9
CHEMBL66077	Nc1nc(N)c2[nH]c(nc2n1)c3ccccc3	IC50 (nM)	=	28000	-1	Dihydrofolate reductase (T. gondii)	0.293	Q07422	Training	-0.319	0.226	0.241	0.444	0.244	-0.131	-0.219	-0.083	0.207		1	1	1	1	1	1	1	1	1	9
CHEMBL610498	Cc1[nH]c2nc(N)nc(N)c2c1Sc3ccc(Cl)cc3Cl	IC50 (nM)	=	28183.8	-1	Dihydrofolate reductase (T. gondii)	0.293	Q07422	Training	-0.215	0.019	0.105	0.061	0.037	0.153	-0.025	0.298	0.206		1	1	1	1	1	1	1	1	1	9
CHEMBL605413	CCCC(Cc1coc2nc(N)nc(N)c12)c3ccccc3OC	IC50 (nM)	=	30000	-1	Dihydrofolate reductase (T. gondii)	0.293	Q07422	Test	0.136	-0.069	-0.122	-0.03	-0.048	0.01	0.1	0.03	-0.072		1	1	1	1	1	1	1	1	1	9
CHEMBL604879	CCCCC(=CC1=COC2=NC(=N)NC(=C12)N)c3ccccc3OC	IC50 (nM)	=	30300	-1	Dihydrofolate reductase (T. gondii)	0.293	Q07422	Training	0.09	-0.066	-0.008	-0.143	0.084	0.309	0.376	-0.114	-0.139		1	1	1	1	1	1	1	1	1	9
CHEMBL103108	Nc1nc(N)c2nc([nH]c2n1)C3c4ccccc4c5ccccc35	IC50 (nM)	=	30500	-1	Dihydrofolate reductase (T. gondii)	0.293	Q07422	Training	-0.296	0.088	-0.05	0.009	-0.129	0.062	-0.142	0.361	-0.05		1	1	1	1	1	1	1	1	1	9
CHEMBL605782	Cc1[nH]c2nc(N)nc(N)c2c1Sc3ccc4CCCCc4c3	IC50 (nM)	=	30903	-1	Dihydrofolate reductase (T. gondii)	0.293	Q07422	Training	0.024	0.006	-0.09	-0.036	-0.035	0.228	0.287	0.102	0.13		1	1	1	1	1	1	1	1	1	9
CHEMBL281962	Nc1nc(N)c2c3CCN(Cc4c(Cl)cccc4Cl)Cc3oc2n1	IC50 (nM)	=	31700	-1	Dihydrofolate reductase (T. gondii)	0.293	Q07422	Test	0.156	-0.062	0.096	-0.069	-0.119	0.005	-0.062	0.132	-0.095		1	1	1	1	1	1	1	1	1	9
CHEMBL600413	Cc1[nH]c2nc(N)nc(N)c2c1Sc3ccc(Cl)cc3	IC50 (nM)	=	31800	-1	Dihydrofolate reductase (T. gondii)	0.293	Q07422	Training	-0.221	0.028	0.06	0.116	0.087	0.158	-0.01	0.147	0.25		1	1	1	1	1	1	1	1	1	9
CHEMBL420384	CCCCCCCCCOc1ccc(OC)c(Cc2cnc(N)nc2N)c1	IC50 (nM)	=	32000	-1	Dihydrofolate reductase (T. gondii)	0.293	Q07422	Training	0.624	-0.089	-0.187	-0.184	-0.071	-0.063	0.414	-0.145	-0.163		1	1	1	1	1	1	1	1	1	9
CHEMBL23297	Nc1nc(N)c2c(CNc3ccc(Oc4ccccc4)cc3)coc2n1	IC50 (nM)	=	32400	-1	Dihydrofolate reductase (T. gondii)	0.293	Q07422	Training	-0.252	-0.04	-0.025	-0.038	-0.033	-0.239	-0.295	0.084	-0.077		1	1	1	1	1	1	1	1	1	9
CHEMBL103203	Nc1nc(N)c2nc([nH]c2n1)c3ccc(cc3)c4ccccc4	IC50 (nM)	=	32900	-1	Dihydrofolate reductase (T. gondii)	0.293	Q07422	Test	-0.321	0.138	0.034	0.055	0.023	-0.165	-0.257	0.167	-0.022		1	1	1	1	1	1	1	1	1	9
CHEMBL102444	COc1cc(NCc2nc3[nH]c(N)nc(N)c3n2)cc(OC)c1OC	IC50 (nM)	=	34000	-1	Dihydrofolate reductase (T. gondii)	0.293	Q07422	Training	-0.034	0.237	0.2	0.168	0.076	-0.128	-0.124	-0.17	0.044		1	1	1	1	1	1	1	1	1	9
CHEMBL331682	COc1cc(NCc2c(Br)sc3nc(N)nc(N)c23)cc(OC)c1OC	IC50 (nM)	=	34000	-1	Dihydrofolate reductase (T. gondii)	0.293	Q07422	Training	-0.002	0.034	0.078	-0.04	-0.063	-0.177	-0.23	0.536	0.149		1	1	1	1	1	1	1	1	1	9
CHEMBL23846	Nc1nc(N)c2c(CNc3cccc4ccccc34)coc2n1	IC50 (nM)	=	36982.8	-1	Dihydrofolate reductase (T. gondii)	0.293	Q07422	Training	-0.247	-0.046	-0.082	0.047	-0.045	-0.23	-0.288	0.26	-0.027		1	1	1	1	1	1	1	1	1	9
CHEMBL293415	COc1cc(cc(OC)c1OC)N(C)Cc2c[nH]c3nc(N)nc(O)c23	IC50 (nM)	=	37000	-1	Dihydrofolate reductase (T. gondii)	0.293	Q07422	Test	0.107	-0.034	0.067	-0.154	-0.126	0.002	-0.01	-0.148	-0.145		1	1	1	1	1	1	1	1	1	9
CHEMBL279914	Nc1nc(N)c2c(CNc3ccc4ccccc4c3)coc2n1	IC50 (nM)	=	38000	-1	Dihydrofolate reductase (T. gondii)	0.293	Q07422	Training	-0.247	-0.045	-0.093	0.047	-0.034	-0.235	-0.288	0.222	-0.027		1	1	1	1	1	1	1	1	1	9
CHEMBL597347	Nc1nc(N)c2c(CSc3ccccc3Oc4ccccc4)coc2n1	IC50 (nM)	=	38000	-1	Dihydrofolate reductase (T. gondii)	0.293	Q07422	Training	-0.241	0.027	-0.05	-0.108	-0.06	-0.204	-0.28	0.322	0.063		1	1	1	1	1	1	1	1	1	9
CHEMBL596681	COc1ccc(OC)c(Sc2oc3nc(N)nc(N)c3c2C)c1	IC50 (nM)	=	38400	-1	Dihydrofolate reductase (T. gondii)	0.293	Q07422	Training	-0.097	0.043	0.069	0.061	0.019	-0.245	-0.27	0.42	0.187		1	1	1	1	1	1	1	1	1	9
CHEMBL598090	COc1ccccc1Sc2oc3nc(N)nc(N)c3c2C	IC50 (nM)	=	44200	-1	Dihydrofolate reductase (T. gondii)	0.293	Q07422	Test	-0.16	0.05	0.07	0.115	0.057	-0.249	-0.287	0.42	0.238		1	1	1	1	1	1	1	1	1	9
CHEMBL309371	Nc1nc(N)c2cc(CO)ccc2n1	IC50 (nM)	=	44900	-1	Dihydrofolate reductase (T. gondii)	0.293	Q07422	Training	-0.183	-0.096	-0.071	0.834	0.177	-0.261	-0.247	0.115	0.435		1	1	1	1	1	1	1	1	1	9
CHEMBL101908	Nc1nc(N)c2nc(CSc3ccc4ccccc4c3)[nH]c2n1	IC50 (nM)	=	45000	-1	Dihydrofolate reductase (T. gondii)	0.293	Q07422	Training	-0.235	0.277	0.025	0.055	0.041	-0.096	-0.165	0.168	0.183		1	1	1	1	1	1	1	1	1	9
CHEMBL23960	Nc1nc(N)c2c(CNc3ccccc3c4ccccc4)coc2n1	IC50 (nM)	=	45400	-1	Dihydrofolate reductase (T. gondii)	0.293	Q07422	Training	-0.25	-0.047	-0.092	-0.041	-0.06	-0.231	-0.293	0.286	-0.079		1	1	1	1	1	1	1	1	1	9
CHEMBL598292	COc1cccc(Sc2oc3nc(N)nc(N)c3c2C)c1	IC50 (nM)	=	45900	-1	Dihydrofolate reductase (T. gondii)	0.293	Q07422	Test	-0.16	-0.009	0.058	0.115	0.078	-0.252	-0.287	0.404	0.238		1	1	1	1	1	1	1	1	1	9
CHEMBL102432	COc1ccc(OC)c(NCc2nc3c(N)nc(N)nc3[nH]2)c1	IC50 (nM)	=	49000	-1	Dihydrofolate reductase (T. gondii)	0.293	Q07422	Training	-0.086	0.258	0.214	0.227	0.131	-0.117	-0.129	-0.198	0.079		1	1	1	1	1	1	1	1	1	9
CHEMBL1530518	COC(=O)Nc1nc2cc(ccc2[nH]1)c3nnc(O)c4ccccc34	IC50 (nM)	=	51000	-1	Dihydrofolate reductase (T. gondii)	0.293	Q07422	Training	-0.27	0.041	0.028	-0.246	0.097	-0.16	-0.172	0.077	-0.2		1	1	1	1	1	1	1	1	1	9
CHEMBL598293	COc1ccc(Sc2oc3nc(N)nc(N)c3c2C)cc1OC	IC50 (nM)	=	51700	-1	Dihydrofolate reductase (T. gondii)	0.293	Q07422	Training	-0.097	0.016	0.058	0.061	0.022	-0.247	-0.27	0.385	0.187		1	1	1	1	1	1	1	1	1	9
CHEMBL597784	Nc1nc(N)c2c(CNc3ccc4c(c3)C(O)c5ccccc45)coc2n1	IC50 (nM)	=	63095.7	-1	Dihydrofolate reductase (T. gondii)	0.293	Q07422	Test	-0.232	-0.052	-0.184	0.075	-0.167	-0.146	-0.207	0.35	-0.011		1	1	1	1	1	1	1	1	1	9
CHEMBL597885	COc1ccc(Sc2oc3nc(N)nc(N)c3c2C)cc1	IC50 (nM)	=	69400	-1	Dihydrofolate reductase (T. gondii)	0.293	Q07422	Training	-0.16	0.008	0.052	0.115	0.072	-0.252	-0.287	0.391	0.238		1	1	1	1	1	1	1	1	1	9
CHEMBL3112972	FC(F)(F)c1cc(cc(c1)C(F)(F)F)c2oc(COC(=O)Nc3ccccc3)cc2	IC50 (nM)	=	74000	-1	Dihydrofolate reductase (T. gondii)	0.293	Q07422	Training	-0.178	-0.061	-0.158	-0.758	-0.157	-0.106	-0.078	-0.267	-0.5		1	1	1	1	1	1	1	1	1	9
CHEMBL608865	Cc1[nH]c2nc(N)nc(N)c2c1Sc3cccc(Cl)c3	IC50 (nM)	=	76800	-1	Dihydrofolate reductase (T. gondii)	0.293	Q07422	Training	-0.221	0.028	0.067	0.116	0.083	0.161	-0.01	0.164	0.25		1	1	1	1	1	1	1	1	1	9
CHEMBL597346	Nc1nc(N)c2c(CSc3ccc(cc3)c4ccccc4)coc2n1	IC50 (nM)	=	79432.8	-1	Dihydrofolate reductase (T. gondii)	0.293	Q07422	Test	-0.241	-0.02	-0.177	-0.114	-0.062	-0.21	-0.277	0.406	0.068		1	1	1	1	1	1	1	1	1	9
CHEMBL3930739	Nc1ncc(CN2CCN(CC2)c3cccc(c3)C(F)(F)F)c(N)n1	IC50 (nM)	=	80000	-1	Dihydrofolate reductase (T. gondii)	0.293	Q07422	Training	0.343	-0.091	-0.019	-0.19	-0.168	0.036	0.091	-0.383	-0.166		1	1	1	1	1	1	1	1	1	9
CHEMBL608143	Cc1[nH]c2nc(N)nc(N)c2c1Sc3ccccc3	IC50 (nM)	=	81000	-1	Dihydrofolate reductase (T. gondii)	0.293	Q07422	Training	-0.232	0.035	0.056	0.177	0.126	0.176	0.007	0.063	0.299		1	1	1	1	1	1	1	1	1	9
CHEMBL604722	Cc1c(oc2nc(N)nc(N)c12)Sc3c(F)c(F)c(c(F)c3F)C(F)(F)F	IC50 (nM)	=	81800	-1	Dihydrofolate reductase (T. gondii)	0.293	Q07422	Training	-0.201	-0.037	0.008	-0.183	-0.161	-0.228	-0.235	0.224	0.013		1	1	1	1	1	1	1	1	1	9
CHEMBL597382	COc1ccc(OC)c(Sc2c(C)[nH]c3nc(N)nc(N)c23)c1	IC50 (nM)	=	87000	-1	Dihydrofolate reductase (T. gondii)	0.293	Q07422	Test	-0.094	0.068	0.06	0.057	0.022	0.13	-0.005	0.122	0.185		1	1	1	1	1	1	1	1	1	9
CHEMBL274278	Nc1nc(N)c2c(CNc3ccc(Cl)c(Cl)c3)coc2n1	IC50 (nM)	=	89125.1	-1	Dihydrofolate reductase (T. gondii)	0.293	Q07422	Training	-0.206	-0.037	0.089	0.151	0.049	-0.223	-0.278	0.195	0.034		1	1	1	1	1	1	1	1	1	9
CHEMBL374256	COc1cc(CCc2cnc(N)nc2N)cc(OC)c1OC	IC50 (nM)	=	90200	-1	Dihydrofolate reductase (T. gondii)	0.293	Q07422	Training	0.049	-0.049	-0.135	0.061	-0.05	-0.125	-0.087	-0.091	-0.019		1	1	1	1	1	1	1	1	1	9
CHEMBL1230468	Cc1nn(C)c(C)c1NS(=O)(=O)c2c(Cl)cc(cc2Cl)c3ccnc(c3)N4CCNCC4	IC50 (nM)	=	1	1	Glycylpeptide N-tetradecanoyltransferase (T. brucei brucei)	0.206	Q388H8	Training	-0.345	0.019	0.115	0.141	0.066	0.036	0.023	0.118	0.083		1	1	1	1	1	1	1	1	1	9
CHEMBL4112331	Cc1nn(C)c(C)c1NS(=O)(=O)c2ccc(cc2)c3ccnc(c3)N4CCNCC4	IC50 (nM)	=	1	1	Glycylpeptide N-tetradecanoyltransferase (T. brucei brucei)	0.206	Q388H8	Training	-0.331	0.112	-0.163	0.182	0.173	0.029	0.066	-0.194	0.108		1	1	1	1	1	1	1	1	1	9
CHEMBL4111551	Cc1nn(C)c(C)c1NS(=O)(=O)c2ccc(cc2Cl)c3ccnc(c3)N4CCNCC4	IC50 (nM)	=	1	1	Glycylpeptide N-tetradecanoyltransferase (T. brucei brucei)	0.206	Q388H8	Training	-0.338	0.064	-0.029	0.161	0.118	0.032	0.044	-0.046	0.095		1	1	1	1	1	1	1	1	1	9
CHEMBL4107350	CC1CN(CCN1)c2cc(ccn2)c3ccc(cc3)S(=O)(=O)Nc4c(C)nn(C)c4C	IC50 (nM)	=	1	1	Glycylpeptide N-tetradecanoyltransferase (T. brucei brucei)	0.206	Q388H8	Training	-0.273	0.082	-0.178	0.161	0.148	0.053	0.119	-0.212	0.095		1	1	1	1	1	1	1	1	1	9
CHEMBL3357682	Cc1nn(C)cc1NS(=O)(=O)c2c(Cl)cc(cc2Cl)c3ccnc(c3)N4CCNCC4	IC50 (nM)	=	1	1	Glycylpeptide N-tetradecanoyltransferase (T. brucei brucei)	0.206	Q388H8	Training	-0.369	0.062	0.096	0.161	0.102	0.026	0.006	0.095	0.095		1	1	1	1	1	1	1	1	1	9
CHEMBL3357685	CC(C)Cc1nn(C)c(C)c1NS(=O)(=O)c2c(Cl)cc(cc2Cl)c3ccnc(c3)N4CCNCC4	IC50 (nM)	=	1	1	Glycylpeptide N-tetradecanoyltransferase (T. brucei brucei)	0.206	Q388H8	Test	-0.109	-0.031	0.117	0.088	0.024	0.068	0.17	0.125	0.05		1	1	1	1	1	1	1	1	1	9
CHEMBL3946900	CCN(c1c(C)nn(C)c1C)S(=O)(=O)c2c(Cl)cc(CCCC3CCNCC3)cc2Cl	IC50 (nM)	=	2	1	Glycylpeptide N-tetradecanoyltransferase (T. brucei brucei)	0.206	Q388H8	Training	0.11	-0.122	0.371	-0.029	-0.211	0.001	0.113	0.187	-0.017		1	1	1	1	1	1	1	1	1	9
CHEMBL3904089	CN1CCC(CC1)OCCCc2cc(Cl)c(c(Cl)c2)S(=O)(=O)N(CC(F)F)c3c(C)nn(C)c3C	IC50 (nM)	=	2	1	Glycylpeptide N-tetradecanoyltransferase (T. brucei brucei)	0.206	Q388H8	Training	0.1	-0.184	0.35	-0.102	-0.253	0.01	0.045	0.124	-0.062		1	1	1	1	1	1	1	1	1	9
CHEMBL3358113	CCN(c1c(C)nn(C)c1C)S(=O)(=O)c2c(Cl)cc(CCCC3CCN(C)CC3)cc2Cl	IC50 (nM)	=	2	1	Glycylpeptide N-tetradecanoyltransferase (T. brucei brucei)	0.206	Q388H8	Training	0.264	-0.145	0.346	-0.106	-0.231	0.016	0.116	0.162	-0.063		1	1	1	1	1	1	1	1	1	9
CHEMBL3358119	Cc1nn(C)c(C)c1N(C(F)F)S(=O)(=O)c2c(Cl)cc(CCCCC3CCNCC3)cc2Cl	IC50 (nM)	=	2	1	Glycylpeptide N-tetradecanoyltransferase (T. brucei brucei)	0.206	Q388H8	Test	0.008	-0.162	0.338	-0.057	-0.247	-0.016	0.098	0.132	-0.034		1	1	1	1	1	1	1	1	1	9
CHEMBL3358111	CN(c1c(C)nn(C)c1C)S(=O)(=O)c2c(Cl)cc(CCCC3CCN(C)CC3)cc2Cl	IC50 (nM)	=	2	1	Glycylpeptide N-tetradecanoyltransferase (T. brucei brucei)	0.206	Q388H8	Training	0.227	-0.121	0.285	-0.094	-0.208	-0.014	0.062	0.149	-0.055		1	1	1	1	1	1	1	1	1	9
CHEMBL3949901	CN1CCC(CC1)OCCCc2cc(Cl)c(c(Cl)c2)S(=O)(=O)N(CC(F)(F)F)c3c(C)nn(C)c3C	IC50 (nM)	=	2	1	Glycylpeptide N-tetradecanoyltransferase (T. brucei brucei)	0.206	Q388H8	Training	0.083	-0.211	0.333	-0.112	-0.277	0.019	0.04	0.1	-0.068		1	1	1	1	1	1	1	1	1	9
CHEMBL3920615	CN(c1c(C)nn(C)c1C)S(=O)(=O)c2c(Cl)cc(CCCC3CCNCC3)cc2Cl	IC50 (nM)	=	2	1	Glycylpeptide N-tetradecanoyltransferase (T. brucei brucei)	0.206	Q388H8	Training	0.066	-0.097	0.31	-0.014	-0.186	-0.03	0.058	0.175	-0.007		1	1	1	1	1	1	1	1	1	9
CHEMBL3357693	CN1CCC(CCCc2cc(Cl)c(c(Cl)c2)S(=O)(=O)Nc3c(C)nn(C)c3C)CC1	IC50 (nM)	=	2	1	Glycylpeptide N-tetradecanoyltransferase (T. brucei brucei)	0.206	Q388H8	Test	0.172	0.118	0.144	-0.014	0.136	-0.06	0.058	0.137	-0.007		1	1	1	1	1	1	1	1	1	9
CHEMBL3894086	CN1CCCN(CCCc2cc(Cl)c(c(Cl)c2)S(=O)(=O)N(C(F)F)c3c(C)nn(C)c3C)CC1	IC50 (nM)	=	2	1	Glycylpeptide N-tetradecanoyltransferase (T. brucei brucei)	0.206	Q388H8	Training	0.189	-0.181	0.35	-0.123	-0.264	-0.012	-0.04	0.113	-0.074		1	1	1	1	1	1	1	1	1	9
CHEMBL3357695	Cc1nn(C)c(C)c1NS(=O)(=O)c2c(Cl)cc(CCCC3CCNCC3)cc2Cl	IC50 (nM)	=	2	1	Glycylpeptide N-tetradecanoyltransferase (T. brucei brucei)	0.206	Q388H8	Training	0.004	0.15	0.167	0.071	0.165	-0.078	0.053	0.164	0.043		1	1	1	1	1	1	1	1	1	9
CHEMBL3358120	CN1CCC(CCCCc2cc(Cl)c(c(Cl)c2)S(=O)(=O)N(C(F)F)c3c(C)nn(C)c3C)CC1	IC50 (nM)	=	2	1	Glycylpeptide N-tetradecanoyltransferase (T. brucei brucei)	0.206	Q388H8	Training	0.158	-0.183	0.315	-0.128	-0.265	-0.002	0.101	0.109	-0.077		1	1	1	1	1	1	1	1	1	9
CHEMBL4113507	Cc1nn(C)c(C)c1NS(=O)(=O)c2ccc(cc2)c3ccnc(c3)N4CCCNCC4	IC50 (nM)	=	2	1	Glycylpeptide N-tetradecanoyltransferase (T. brucei brucei)	0.206	Q388H8	Test	-0.253	0.094	-0.168	0.161	0.166	0.041	0.119	-0.2	0.095		1	1	1	1	1	1	1	1	1	9
CHEMBL3980411	CCN(c1c(C)nn(C)c1C)S(=O)(=O)c2c(Cl)cc(cc2Cl)c3ccnc(c3)N4CCNCC4	IC50 (nM)	=	2	1	Glycylpeptide N-tetradecanoyltransferase (T. brucei brucei)	0.206	Q388H8	Training	-0.235	-0.215	0.309	0.046	-0.271	0.099	0.078	0.144	0.025		1	1	1	1	1	1	1	1	1	9
CHEMBL3358114	CN1CCC(CCCc2cc(Cl)c(c(Cl)c2)S(=O)(=O)N(C(F)F)c3c(C)nn(C)c3C)CC1	IC50 (nM)	=	2	1	Glycylpeptide N-tetradecanoyltransferase (T. brucei brucei)	0.206	Q388H8	Training	0.11	-0.175	0.326	-0.117	-0.261	-0.003	0.05	0.12	-0.07		1	1	1	1	1	1	1	1	1	9
CHEMBL3958873	Cc1nn(C)c(C)c1N(C(F)F)S(=O)(=O)c2c(Cl)cc(CCCOC3CN4CCC3CC4)cc2Cl	IC50 (nM)	=	3	1	Glycylpeptide N-tetradecanoyltransferase (T. brucei brucei)	0.206	Q388H8	Training	0.062	-0.242	0.249	-0.102	-0.308	0.041	0.094	0.039	-0.062		1	1	1	1	1	1	1	1	1	9
CHEMBL3357691	CN1CCN(CCCc2cc(Cl)c(c(Cl)c2)S(=O)(=O)Nc3c(C)nn(C)c3C)CC1	IC50 (nM)	=	3	1	Glycylpeptide N-tetradecanoyltransferase (T. brucei brucei)	0.206	Q388H8	Test	0.186	0.12	0.181	-0.009	0.137	-0.081	-0.099	0.137	-0.004		1	1	1	1	1	1	1	1	1	9
CHEMBL3357702	CN(c1c(C)nn(C)c1C)S(=O)(=O)c2c(Cl)cc(cc2Cl)c3ccnc(c3)N4CCNCC4	IC50 (nM)	=	3	1	Glycylpeptide N-tetradecanoyltransferase (T. brucei brucei)	0.206	Q388H8	Training	-0.28	-0.194	0.25	0.061	-0.25	0.073	0.028	0.132	0.035		1	1	1	1	1	1	1	1	1	9
CHEMBL3358118	CN1CCN(CCCc2cc(Cl)c(c(Cl)c2)S(=O)(=O)N(C(F)F)c3c(C)nn(C)c3C)CC1	IC50 (nM)	=	3	1	Glycylpeptide N-tetradecanoyltransferase (T. brucei brucei)	0.206	Q388H8	Training	0.121	-0.173	0.358	-0.113	-0.26	-0.021	-0.094	0.121	-0.067		1	1	1	1	1	1	1	1	1	9
CHEMBL3949096	CN(c1c(C)nn(C)c1C)S(=O)(=O)c2c(Cl)cc(CCCN3CCCNCC3)cc2Cl	IC50 (nM)	=	3	1	Glycylpeptide N-tetradecanoyltransferase (T. brucei brucei)	0.206	Q388H8	Training	0.155	-0.102	0.332	-0.024	-0.19	-0.039	-0.039	0.166	-0.014		1	1	1	1	1	1	1	1	1	9
CHEMBL3954901	Cc1nn(C)c(C)c1N(CC(F)(F)F)S(=O)(=O)c2ccc(cc2)c3ccnc(c3)N4CCNCC4	IC50 (nM)	=	3	1	Glycylpeptide N-tetradecanoyltransferase (T. brucei brucei)	0.206	Q388H8	Test	-0.318	-0.204	0.018	0.031	-0.249	0.102	0.099	-0.189	0.016		1	1	1	1	1	1	1	1	1	9
CHEMBL3357703	CN(c1c(C)nn(C)c1C)S(=O)(=O)c2ccc(cc2)c3ccnc(c3)N4CCNCC4	IC50 (nM)	=	3	1	Glycylpeptide N-tetradecanoyltransferase (T. brucei brucei)	0.206	Q388H8	Training	-0.263	-0.122	-0.031	0.096	-0.175	0.062	0.07	-0.171	0.057		1	1	1	1	1	1	1	1	1	9
CHEMBL4110040	CC(C)Cc1nn(C)c(C)c1NS(=O)(=O)c2ccc(cc2)c3ccc4CCCNCc4c3	IC50 (nM)	=	3	1	Glycylpeptide N-tetradecanoyltransferase (T. brucei brucei)	0.206	Q388H8	Training	-0.129	0.05	-0.23	0.019	0.108	-0.093	-0.142	0.165	0.011		1	1	1	1	1	1	1	1	1	9
CHEMBL3952070	CCc1nn(C)c(CC)c1N(C)S(=O)(=O)c2c(Cl)cc(CCCN3CCN(C)CC3)cc2Cl	IC50 (nM)	=	3	1	Glycylpeptide N-tetradecanoyltransferase (T. brucei brucei)	0.206	Q388H8	Training	0.264	-0.154	0.338	-0.113	-0.233	-0.006	0.023	0.171	-0.067		1	1	1	1	1	1	1	1	1	9
CHEMBL3912318	CN(c1c(C)nn(C)c1C)S(=O)(=O)c2c(Cl)cc(CCCN3CCNCC3)cc2Cl	IC50 (nM)	=	3	1	Glycylpeptide N-tetradecanoyltransferase (T. brucei brucei)	0.206	Q388H8	Test	0.086	-0.089	0.34	-0.009	-0.186	-0.048	-0.099	0.175	-0.004		1	1	1	1	1	1	1	1	1	9
CHEMBL3358108	CCN(c1c(C)nn(C)c1C)S(=O)(=O)c2c(Cl)cc(CCCN3CCN(C)CC3)cc2Cl	IC50 (nM)	=	3	1	Glycylpeptide N-tetradecanoyltransferase (T. brucei brucei)	0.206	Q388H8	Training	0.278	-0.142	0.38	-0.101	-0.23	-0.003	-0.032	0.162	-0.06		1	1	1	1	1	1	1	1	1	9
CHEMBL4112060	CC(C)Cc1nn(C)c(C)c1NS(=O)(=O)c2ccc(cc2)c3ccc(F)c(CN(C)C)c3	IC50 (nM)	=	3	1	Glycylpeptide N-tetradecanoyltransferase (T. brucei brucei)	0.206	Q388H8	Training	0.032	0.08	-0.189	-0.043	0.127	-0.126	-0.288	0.143	-0.026		1	1	1	1	1	1	1	1	1	9
CHEMBL4107928	Cc1nn(C)c(C)c1NS(=O)(=O)c2ccc(cc2F)c3ccnc(c3)N4CCNCC4	IC50 (nM)	=	3	1	Glycylpeptide N-tetradecanoyltransferase (T. brucei brucei)	0.206	Q388H8	Training	-0.345	0.064	-0.158	0.161	0.118	0.022	0.044	-0.164	0.095		1	1	1	1	1	1	1	1	1	9
CHEMBL4108774	CC(C)Cc1nn(C)c(C)c1NS(=O)(=O)c2c(Cl)cc(CCCC3CCN(C)CC3)cc2Cl	IC50 (nM)	=	3	1	Glycylpeptide N-tetradecanoyltransferase (T. brucei brucei)	0.206	Q388H8	Test	0.391	0.059	0.145	-0.057	0.088	-0.022	0.215	0.144	-0.034		1	1	1	1	1	1	1	1	1	9
CHEMBL3925688	CN1CCCN(CCCc2cc(Cl)c(c(Cl)c2)S(=O)(=O)N(CC(F)F)c3c(C)nn(C)c3C)CC1	IC50 (nM)	=	3	1	Glycylpeptide N-tetradecanoyltransferase (T. brucei brucei)	0.206	Q388H8	Training	0.216	-0.182	0.369	-0.134	-0.258	0.018	0.012	0.132	-0.08		1	1	1	1	1	1	1	1	1	9
CHEMBL3927779	CC1CN(CCCc2cc(Cl)c(c(Cl)c2)S(=O)(=O)N(C)c3c(C)nn(C)c3C)CC(C)N1	IC50 (nM)	=	3	1	Glycylpeptide N-tetradecanoyltransferase (T. brucei brucei)	0.206	Q388H8	Training	0.182	-0.137	0.287	-0.038	-0.219	-0.007	0.017	0.124	-0.023		1	1	1	1	1	1	1	1	1	9
CHEMBL3358115	CN1CCC(CCCc2cc(Cl)c(c(Cl)c2)S(=O)(=O)N(CC(F)F)c3c(C)nn(C)c3C)CC1	IC50 (nM)	=	3	1	Glycylpeptide N-tetradecanoyltransferase (T. brucei brucei)	0.206	Q388H8	Training	0.138	-0.176	0.344	-0.128	-0.255	0.028	0.101	0.139	-0.077		1	1	1	1	1	1	1	1	1	9
CHEMBL3357706	CN(c1c(C)nn(C)c1C)S(=O)(=O)c2c(Cl)cc(CCCN3CCN(C)CC3)cc2Cl	IC50 (nM)	=	3	1	Glycylpeptide N-tetradecanoyltransferase (T. brucei brucei)	0.206	Q388H8	Test	0.24	-0.119	0.32	-0.089	-0.207	-0.034	-0.09	0.15	-0.052		1	1	1	1	1	1	1	1	1	9
CHEMBL3358121	CN1CCC(CC1)OCCCc2cc(Cl)c(c(Cl)c2)S(=O)(=O)N(C(F)F)c3c(C)nn(C)c3C	IC50 (nM)	=	3	1	Glycylpeptide N-tetradecanoyltransferase (T. brucei brucei)	0.206	Q388H8	Training	0.069	-0.183	0.331	-0.091	-0.26	-0.02	-0.006	0.106	-0.055		1	1	1	1	1	1	1	1	1	9
CHEMBL4109103	Cc1cc(ccc1S(=O)(=O)Nc2c(C)nn(C)c2C)c3ccnc(c3)N4CCNCC4	IC50 (nM)	=	3	1	Glycylpeptide N-tetradecanoyltransferase (T. brucei brucei)	0.206	Q388H8	Training	-0.304	0.064	-0.152	0.161	0.118	0.05	0.081	-0.121	0.095		1	1	1	1	1	1	1	1	1	9
CHEMBL4106819	CC(C)Cc1nn(C)c(C)c1NS(=O)(=O)c2ccc(cc2)c3cccc(CC4CCNCC4)c3	IC50 (nM)	=	3	1	Glycylpeptide N-tetradecanoyltransferase (T. brucei brucei)	0.206	Q388H8	Training	0.021	0.039	-0.244	-0.01	0.104	-0.062	0.002	0.089	-0.007		1	1	1	1	1	1	1	1	1	9
CHEMBL3953146	CN(c1c(C)nn(C)c1C)S(=O)(=O)c2c(Cl)cc(CCCCCCn3ccnc3)cc2Cl	IC50 (nM)	=	3	1	Glycylpeptide N-tetradecanoyltransferase (T. brucei brucei)	0.206	Q388H8	Test	-0.211	-0.105	0.318	-0.022	-0.189	-0.069	-0.163	0.19	-0.013		1	1	1	1	1	1	1	1	1	9
CHEMBL3954455	Cc1nn(C)c(C)c1N(CC(F)F)S(=O)(=O)c2c(Cl)cc(CCCCC3CCNCC3)cc2Cl	IC50 (nM)	=	3	1	Glycylpeptide N-tetradecanoyltransferase (T. brucei brucei)	0.206	Q388H8	Training	0.038	-0.163	0.357	-0.069	-0.24	0.015	0.147	0.151	-0.042		1	1	1	1	1	1	1	1	1	9
CHEMBL3913730	CC(C)Cc1nn(C)c(C)c1NS(=O)(=O)c2ccc(cc2)c3cccc(CN(C)C)c3	IC50 (nM)	=	3	1	Glycylpeptide N-tetradecanoyltransferase (T. brucei brucei)	0.206	Q388H8	Training	0.056	0.12	-0.165	-0.029	0.16	-0.126	-0.276	0.143	-0.017		1	1	1	1	1	1	1	1	1	9
CHEMBL3357698	CN1CCC(CCCCc2ccc(cc2)S(=O)(=O)Nc3c(C)nn(C)c3C)CC1	IC50 (nM)	=	3	1	Glycylpeptide N-tetradecanoyltransferase (T. brucei brucei)	0.206	Q388H8	Training	0.278	0.214	-0.154	0.002	0.249	-0.058	0.164	-0.193	0.003		1	1	1	1	1	1	1	1	1	9
CHEMBL4114439	CC(C)Cc1nn(C)c(C)c1NS(=O)(=O)c2ccc(cc2)c3ccc(Cl)c(CN(C)C)c3	IC50 (nM)	=	3	1	Glycylpeptide N-tetradecanoyltransferase (T. brucei brucei)	0.206	Q388H8	Test	0.038	0.08	-0.175	-0.043	0.127	-0.121	-0.288	0.211	-0.026		1	1	1	1	1	1	1	1	1	9
CHEMBL3896984	Cc1nn(C)c(C)c1N(C(F)F)S(=O)(=O)c2c(Cl)cc(CCCCCCn3ccnc3C)cc2Cl	IC50 (nM)	=	3	1	Glycylpeptide N-tetradecanoyltransferase (T. brucei brucei)	0.206	Q388H8	Training	-0.283	-0.187	0.333	-0.061	-0.259	-0.048	-0.144	0.149	-0.038		1	1	1	1	1	1	1	1	1	9
CHEMBL1951287	Cc1nn(C)c(C)c1NS(=O)(=O)c2ccc(nc2)N3CCCC(C3)N4CCNCC4	IC50 (nM)	=	3	1	Glycylpeptide N-tetradecanoyltransferase (T. brucei brucei)	0.206	Q388H8	Training	0.117	0.144	-0.129	0.188	0.247	0.461	0.461	-0.763	0.111		1	1	1	1	1	1	1	1	1	9
CHEMBL3358117	Cc1nn(C)c(C)c1N(C(F)F)S(=O)(=O)c2c(Cl)cc(CCCC3CCNCC3)cc2Cl	IC50 (nM)	=	3	1	Glycylpeptide N-tetradecanoyltransferase (T. brucei brucei)	0.206	Q388H8	Training	-0.047	-0.153	0.349	-0.043	-0.242	-0.018	0.045	0.144	-0.026		1	1	1	1	1	1	1	1	1	9
CHEMBL3983158	Cc1nn(C)c(C)c1N(CC(F)F)S(=O)(=O)c2ccc(cc2)c3ccnc(c3)N4CCNCC4	IC50 (nM)	=	3	1	Glycylpeptide N-tetradecanoyltransferase (T. brucei brucei)	0.206	Q388H8	Test	-0.314	-0.176	0.029	0.046	-0.224	0.096	0.106	-0.172	0.025		1	1	1	1	1	1	1	1	1	9
CHEMBL4110447	CC(C)Cc1nn(C)c(C)c1NS(=O)(=O)c2ccc(cc2)c3ccc(F)c(CN4CCCC4)c3	IC50 (nM)	=	4	1	Glycylpeptide N-tetradecanoyltransferase (T. brucei brucei)	0.206	Q388H8	Training	0.018	0.013	-0.229	-0.069	0.075	-0.088	-0.113	0.099	-0.042		1	1	1	1	1	1	1	1	1	9
CHEMBL4113504	CC(C)Cc1nn(C)c(C)c1NS(=O)(=O)c2ccc(cc2)c3cccc(CNCCc4cccnc4)c3	IC50 (nM)	=	4	1	Glycylpeptide N-tetradecanoyltransferase (T. brucei brucei)	0.206	Q388H8	Training	-0.27	0.014	-0.244	0.053	0.097	-0.067	0.059	0.048	0.028		1	1	1	1	1	1	1	1	1	9
CHEMBL4115085	Cc1nn(C)c(C)c1NS(=O)(=O)c2c(F)cc(cc2F)c3ccnc(c3)N4CCNCC4	IC50 (nM)	=	4	1	Glycylpeptide N-tetradecanoyltransferase (T. brucei brucei)	0.206	Q388H8	Training	-0.355	0.019	-0.153	0.141	0.066	0.014	0.023	-0.135	0.083		1	1	1	1	1	1	1	1	1	9
CHEMBL3908890	CN1CCC(CCCCc2cc(Cl)c(c(Cl)c2)S(=O)(=O)N(CC(F)F)c3c(C)nn(C)c3C)CC1	IC50 (nM)	=	4	1	Glycylpeptide N-tetradecanoyltransferase (T. brucei brucei)	0.206	Q388H8	Test	0.186	-0.184	0.333	-0.138	-0.259	0.029	0.149	0.127	-0.083		1	1	1	1	1	1	1	1	1	9
CHEMBL3911634	CN(c1c(C)nn(C)c1C)S(=O)(=O)c2c(Cl)cc(cc2Cl)c3cccc(CN4CCN(C)CC4)c3	IC50 (nM)	=	4	1	Glycylpeptide N-tetradecanoyltransferase (T. brucei brucei)	0.206	Q388H8	Training	0.001	-0.225	0.195	-0.134	-0.284	-0.07	-0.306	0.381	-0.08		1	1	1	1	1	1	1	1	1	9
CHEMBL4112733	CC(C)Cc1nn(C)c(C)c1NS(=O)(=O)c2ccc(cc2)c3ccc(C)c(CN(C)C)c3	IC50 (nM)	=	4	1	Glycylpeptide N-tetradecanoyltransferase (T. brucei brucei)	0.206	Q388H8	Training	0.069	0.08	-0.2	-0.043	0.127	-0.115	-0.251	0.168	-0.026		1	1	1	1	1	1	1	1	1	9
CHEMBL3925632	CN1CCC(CCCCc2cc(Cl)c(c(Cl)c2)S(=O)(=O)N(CC(F)(F)F)c3c(C)nn(C)c3C)CC1	IC50 (nM)	=	4	1	Glycylpeptide N-tetradecanoyltransferase (T. brucei brucei)	0.206	Q388H8	Training	0.165	-0.211	0.316	-0.148	-0.282	0.037	0.141	0.102	-0.089		1	1	1	1	1	1	1	1	1	9
CHEMBL4106516	CC(C)Cc1nn(C)c(C)c1NS(=O)(=O)c2c(Cl)cc(CCCC3CCNCC3)cc2Cl	IC50 (nM)	=	4	1	Glycylpeptide N-tetradecanoyltransferase (T. brucei brucei)	0.206	Q388H8	Test	0.244	0.088	0.167	0.019	0.115	-0.039	0.215	0.17	0.011		1	1	1	1	1	1	1	1	1	9
CHEMBL3937813	Cc1nn(C)c(C)c1N(C(F)F)S(=O)(=O)c2ccc(cc2)c3ccnc(c3)N4CCNCC4	IC50 (nM)	=	4	1	Glycylpeptide N-tetradecanoyltransferase (T. brucei brucei)	0.206	Q388H8	Training	-0.352	-0.175	0.013	0.061	-0.231	0.067	0.057	-0.188	0.035		1	1	1	1	1	1	1	1	1	9
CHEMBL4111502	CC(C)Cc1nn(C)c(C)c1NS(=O)(=O)c2ccc(cc2)c3ccc4CCNCc4c3	IC50 (nM)	=	4	1	Glycylpeptide N-tetradecanoyltransferase (T. brucei brucei)	0.206	Q388H8	Training	-0.194	0.06	-0.222	0.035	0.115	-0.103	-0.201	0.162	0.021		1	1	1	1	1	1	1	1	1	9
CHEMBL3961187	Cc1nn(C)c(C)c1N(CC(F)F)S(=O)(=O)c2c(Cl)cc(CCCN3CCCNCC3)cc2Cl	IC50 (nM)	=	4	1	Glycylpeptide N-tetradecanoyltransferase (T. brucei brucei)	0.206	Q388H8	Training	0.073	-0.159	0.389	-0.064	-0.239	0.005	0.007	0.155	-0.039		1	1	1	1	1	1	1	1	1	9
CHEMBL3932878	Cc1nn(C)c(C)c1N(CC(F)(F)F)S(=O)(=O)c2c(Cl)cc(CCCCC3CCNCC3)cc2Cl	IC50 (nM)	=	4	1	Glycylpeptide N-tetradecanoyltransferase (T. brucei brucei)	0.206	Q388H8	Test	0.021	-0.191	0.34	-0.081	-0.264	0.024	0.139	0.125	-0.049		1	1	1	1	1	1	1	1	1	9
CHEMBL4106967	CN1CCC(Cc2cccc(c2)c3ccc(cc3)S(=O)(=O)Nc4c(C)nn(C)c4C)CC1	IC50 (nM)	=	4	1	Glycylpeptide N-tetradecanoyltransferase (T. brucei brucei)	0.206	Q388H8	Training	-0.051	0.067	-0.269	-0.043	0.124	-0.082	-0.153	0.06	-0.026		1	1	1	1	1	1	1	1	1	9
CHEMBL4113477	CN1CCC(CC1)OCCCc2ccc(cc2)S(=O)(=O)Nc3c(C)nn(C)c3C	IC50 (nM)	=	5	1	Glycylpeptide N-tetradecanoyltransferase (T. brucei brucei)	0.206	Q388H8	Training	0.179	0.214	-0.133	0.046	0.255	-0.08	0.042	-0.196	0.029		1	1	1	1	1	1	1	1	1	9
CHEMBL3956897	Cc1nn(C)c(C)c1N(C(F)F)S(=O)(=O)c2c(Cl)cc(CCCN3CCCNCC3)cc2Cl	IC50 (nM)	=	5	1	Glycylpeptide N-tetradecanoyltransferase (T. brucei brucei)	0.206	Q388H8	Training	0.042	-0.158	0.37	-0.052	-0.245	-0.026	-0.046	0.136	-0.031		1	1	1	1	1	1	1	1	1	9
CHEMBL4106956	CC(C)Cc1nn(C)c(C)c1NS(=O)(=O)c2ccc(cc2)c3cccc(c3)C(C)(C)N	IC50 (nM)	=	5	1	Glycylpeptide N-tetradecanoyltransferase (T. brucei brucei)	0.206	Q388H8	Test	-0.16	0.079	-0.21	0.293	0.144	-0.098	-0.174	0.147	0.172		1	1	1	1	1	1	1	1	1	9
CHEMBL4114988	CC(C)Cc1nn(C)c(C)c1NS(=O)(=O)c2ccc(cc2)c3cccc(CN4CCCC4)c3	IC50 (nM)	=	5	1	Glycylpeptide N-tetradecanoyltransferase (T. brucei brucei)	0.206	Q388H8	Training	0.042	0.049	-0.208	-0.057	0.106	-0.087	-0.097	0.096	-0.034		1	1	1	1	1	1	1	1	1	9
CHEMBL3357681	Cc1c(NS(=O)(=O)c2c(Cl)cc(cc2Cl)c3ccnc(c3)N4CCNCC4)cnn1C	IC50 (nM)	=	5	1	Glycylpeptide N-tetradecanoyltransferase (T. brucei brucei)	0.206	Q388H8	Training	-0.372	0.056	0.096	0.161	0.099	0.027	0.006	0.094	0.095		1	1	1	1	1	1	1	1	1	9
CHEMBL4109755	CCNCc1cccc(c1)c2ccc(cc2)S(=O)(=O)Nc3c(C)n(C)nc3CC(C)C	IC50 (nM)	=	5	1	Glycylpeptide N-tetradecanoyltransferase (T. brucei brucei)	0.206	Q388H8	Training	-0.153	0.132	-0.158	0.035	0.177	-0.131	-0.225	0.145	0.021		1	1	1	1	1	1	1	1	1	9
CHEMBL3924504	CC(C)Cc1nn(C)c(C)c1NS(=O)(=O)c2ccc(cc2)c3cccc(c3)C(C)(C)N4CCCC4	IC50 (nM)	=	5	1	Glycylpeptide N-tetradecanoyltransferase (T. brucei brucei)	0.206	Q388H8	Test	0.014	-0.048	-0.272	-0.081	0.018	0	0.007	0.083	-0.049		1	1	1	1	1	1	1	1	1	9
CHEMBL3357700	Cc1nn(C)c(C)c1NS(=O)(=O)c2ccc(CCCCC3CCNCC3)cc2	IC50 (nM)	=	5	1	Glycylpeptide N-tetradecanoyltransferase (T. brucei brucei)	0.206	Q388H8	Training	0.107	0.25	-0.134	0.09	0.283	-0.077	0.163	-0.172	0.056		1	1	1	1	1	1	1	1	1	9
CHEMBL3358116	CN1CCC(CCCc2cc(Cl)c(c(Cl)c2)S(=O)(=O)N(CC(F)(F)F)c3c(C)nn(C)c3C)CC1	IC50 (nM)	=	5	1	Glycylpeptide N-tetradecanoyltransferase (T. brucei brucei)	0.206	Q388H8	Training	0.117	-0.204	0.327	-0.138	-0.278	0.036	0.093	0.114	-0.083		1	1	1	1	1	1	1	1	1	9
CHEMBL4109297	CCN(C)Cc1cccc(c1)c2ccc(cc2)S(=O)(=O)Nc3c(C)n(C)nc3CC(C)C	IC50 (nM)	=	5	1	Glycylpeptide N-tetradecanoyltransferase (T. brucei brucei)	0.206	Q388H8	Training	0.018	0.102	-0.173	-0.043	0.148	-0.118	-0.213	0.134	-0.026		1	1	1	1	1	1	1	1	1	9
CHEMBL4110139	CCCc1nn(C)c(C)c1NS(=O)(=O)c2ccc(cc2)c3cccc(CN(C)C)c3	IC50 (nM)	=	6	1	Glycylpeptide N-tetradecanoyltransferase (T. brucei brucei)	0.206	Q388H8	Test	-0.095	0.145	-0.158	-0.014	0.181	-0.145	-0.342	0.148	-0.007		1	1	1	1	1	1	1	1	1	9
CHEMBL4112245	CC(C)Cc1nn(C)c(C)c1NS(=O)(=O)c2ccc(cc2)c3cccc(CN4CCCC4C)c3	IC50 (nM)	=	6	1	Glycylpeptide N-tetradecanoyltransferase (T. brucei brucei)	0.206	Q388H8	Training	0.011	0.014	-0.228	-0.069	0.077	-0.06	-0.043	0.072	-0.042		1	1	1	1	1	1	1	1	1	9
CHEMBL4112252	CC(C)Cc1nn(C)c(C)c1NS(=O)(=O)c2c(Cl)cc(CCCN3CCN(C)CC3)cc2Cl	IC50 (nM)	=	6	1	Glycylpeptide N-tetradecanoyltransferase (T. brucei brucei)	0.206	Q388H8	Training	0.405	0.061	0.181	-0.052	0.089	-0.042	0.071	0.144	-0.031		1	1	1	1	1	1	1	1	1	9
CHEMBL4112803	CCCNCc1cccc(c1)c2ccc(cc2)S(=O)(=O)Nc3c(C)n(C)nc3CC(C)C	IC50 (nM)	=	6	1	Glycylpeptide N-tetradecanoyltransferase (T. brucei brucei)	0.206	Q388H8	Training	-0.068	0.12	-0.165	0.019	0.169	-0.126	-0.163	0.138	0.011		1	1	1	1	1	1	1	1	1	9
CHEMBL1951295	CN1CCN(Cc2cccc(c2)c3cc(Cl)c(c(Cl)c3)S(=O)(=O)Nc4c(C)nn(C)c4C)CC1	IC50 (nM)	=	6	1	Glycylpeptide N-tetradecanoyltransferase (T. brucei brucei)	0.206	Q388H8	Test	-0.054	-0.019	0.057	-0.064	0.024	-0.116	-0.32	0.384	-0.039		1	1	1	1	1	1	1	1	1	9
CHEMBL3961422	CN1CCCN(CCCc2cc(Cl)c(c(Cl)c2)S(=O)(=O)N(CC(F)(F)F)c3c(C)nn(C)c3C)CC1	IC50 (nM)	=	6	1	Glycylpeptide N-tetradecanoyltransferase (T. brucei brucei)	0.206	Q388H8	Training	0.192	-0.21	0.351	-0.143	-0.281	0.027	0.008	0.107	-0.087		1	1	1	1	1	1	1	1	1	9
CHEMBL4112881	CC(C)Cc1nn(C)c(C)c1NS(=O)(=O)c2ccc(cc2)c3ccc4CCN(C)Cc4c3	IC50 (nM)	=	6	1	Glycylpeptide N-tetradecanoyltransferase (T. brucei brucei)	0.206	Q388H8	Training	-0.023	0.03	-0.236	-0.043	0.085	-0.086	-0.19	0.154	-0.026		1	1	1	1	1	1	1	1	1	9
CHEMBL4113854	CNCc1cccc(c1)c2ccc(cc2)S(=O)(=O)Nc3c(C)n(C)nc3CC(C)C	IC50 (nM)	=	6	1	Glycylpeptide N-tetradecanoyltransferase (T. brucei brucei)	0.206	Q388H8	Training	-0.174	0.144	-0.151	0.053	0.184	-0.135	-0.29	0.149	0.032		1	1	1	1	1	1	1	1	1	9
CHEMBL4114647	CC(C)Cc1nn(C)c(C)c1NS(=O)(=O)c2ccc(c3cccc(CN(C)C)c3)c(c2)C(F)(F)F	IC50 (nM)	=	6	1	Glycylpeptide N-tetradecanoyltransferase (T. brucei brucei)	0.206	Q388H8	Test	-0.01	-0.018	-0.221	-0.081	0.033	-0.097	-0.245	0.191	-0.049		1	1	1	1	1	1	1	1	1	9
CHEMBL4109674	CC(C)Cc1nn(C)c(C)c1NS(=O)(=O)c2ccc(c(Cl)c2)c3cccc(CN(C)C)c3	IC50 (nM)	=	6	1	Glycylpeptide N-tetradecanoyltransferase (T. brucei brucei)	0.206	Q388H8	Training	0.038	0.075	-0.107	-0.043	0.12	-0.127	-0.288	0.289	-0.026		1	1	1	1	1	1	1	1	1	9
CHEMBL4115578	CC(C)Cc1nn(C)c(C)c1NS(=O)(=O)c2ccc(CCCCC3CCNCC3)cc2	IC50 (nM)	=	6	1	Glycylpeptide N-tetradecanoyltransferase (T. brucei brucei)	0.206	Q388H8	Training	0.347	0.179	-0.128	0.035	0.224	-0.036	0.319	-0.154	0.021		1	1	1	1	1	1	1	1	1	9
CHEMBL4115133	CC(C)Cc1nn(C)c(C)c1NS(=O)(=O)c2ccc(CCCC3CCNCC3)cc2	IC50 (nM)	=	6	1	Glycylpeptide N-tetradecanoyltransferase (T. brucei brucei)	0.206	Q388H8	Training	0.299	0.192	-0.118	0.053	0.232	-0.039	0.27	-0.144	0.032		1	1	1	1	1	1	1	1	1	9
CHEMBL4106694	CC(C)Cc1nn(C)c(C)c1NS(=O)(=O)c2ccc(cc2)c3cccc(c3)C(C)(C)N(C)C	IC50 (nM)	=	6	1	Glycylpeptide N-tetradecanoyltransferase (T. brucei brucei)	0.206	Q388H8	Test	-0.01	0.02	-0.233	-0.057	0.076	-0.059	-0.153	0.128	-0.034		1	1	1	1	1	1	1	1	1	9
CHEMBL4107652	CC(C)Cc1nn(C)c(C)c1NS(=O)(=O)c2ccc(cc2)c3cccc(c3)C4CCNCC4	IC50 (nM)	=	6	1	Glycylpeptide N-tetradecanoyltransferase (T. brucei brucei)	0.206	Q388H8	Training	-0.064	0.04	-0.243	0.004	0.102	-0.064	-0.05	0.115	0.002		1	1	1	1	1	1	1	1	1	9
CHEMBL4114484	CCN(CC)Cc1cccc(c1)c2ccc(c(Cl)c2)S(=O)(=O)Nc3c(C)n(C)nc3CC(C)C	IC50 (nM)	=	7	1	Glycylpeptide N-tetradecanoyltransferase (T. brucei brucei)	0.206	Q388H8	Training	-0.023	0.037	-0.045	-0.069	0.083	-0.111	-0.169	0.28	-0.042		1	1	1	1	1	1	1	1	1	9
CHEMBL4112765	CC(C)Cc1nn(C)c(C)c1NS(=O)(=O)c2ccc(CCCC3CCN(C)CC3)cc2	IC50 (nM)	=	7	1	Glycylpeptide N-tetradecanoyltransferase (T. brucei brucei)	0.206	Q388H8	Training	0.453	0.158	-0.137	-0.029	0.2	-0.021	0.269	-0.164	-0.017		1	1	1	1	1	1	1	1	1	9
CHEMBL4107201	CC(C)Cc1nn(C)c(C)c1NS(=O)(=O)c2ccc(cc2)c3cc(CN(C)C)ccc3F	IC50 (nM)	=	7	1	Glycylpeptide N-tetradecanoyltransferase (T. brucei brucei)	0.206	Q388H8	Test	0.032	0.079	-0.189	-0.043	0.125	-0.128	-0.288	0.154	-0.026		1	1	1	1	1	1	1	1	1	9
CHEMBL3357694	CN1CCC(CCCc2ccc(cc2)S(=O)(=O)Nc3c(C)nn(C)c3C)CC1	IC50 (nM)	=	8	1	Glycylpeptide N-tetradecanoyltransferase (T. brucei brucei)	0.206	Q388H8	Training	0.223	0.227	-0.143	0.019	0.257	-0.061	0.108	-0.183	0.014		1	1	1	1	1	1	1	1	1	9
CHEMBL4111385	CC(C)Cc1nn(C)c(C)c1NS(=O)(=O)c2ccc(c(C)c2)c3cccc(CN(C)C)c3	IC50 (nM)	=	8	1	Glycylpeptide N-tetradecanoyltransferase (T. brucei brucei)	0.206	Q388H8	Training	0.069	0.075	-0.18	-0.043	0.12	-0.112	-0.251	0.211	-0.026		1	1	1	1	1	1	1	1	1	9
CHEMBL3900805	CN(c1c(C)nn(C)c1C)S(=O)(=O)c2ccc(cc2)c3cccc(CC4CCNCC4)c3	IC50 (nM)	=	8	1	Glycylpeptide N-tetradecanoyltransferase (T. brucei brucei)	0.206	Q388H8	Training	-0.15	-0.137	-0.115	-0.043	-0.194	-0.059	-0.153	0.088	-0.026		1	1	1	1	1	1	1	1	1	9
CHEMBL4109393	CCN(CC)Cc1cccc(c1)c2cc(Cl)c(c(Cl)c2)S(=O)(=O)Nc3c(C)n(C)nc3CC(C)C	IC50 (nM)	=	8	1	Glycylpeptide N-tetradecanoyltransferase (T. brucei brucei)	0.206	Q388H8	Test	-0.037	-0.007	0.101	-0.081	0.032	-0.114	-0.183	0.451	-0.049		1	1	1	1	1	1	1	1	1	9
CHEMBL3978785	Cc1nn(C)c(C)c1N(CC(F)(F)F)S(=O)(=O)C2=C(Cl)C=C(CCCN3CCCNCC3)CC2Cl	IC50 (nM)	=	8	1	Glycylpeptide N-tetradecanoyltransferase (T. brucei brucei)	0.206	Q388H8	Training	0.086	-0.485	-0.017	-0.076	-0.562	1.538	0.633	-0.791	-0.047		1	1	1	1	1	1	1	1	1	9
CHEMBL3357696	Cc1nn(C)c(C)c1NS(=O)(=O)c2ccc(CCCC3CCNCC3)cc2	IC50 (nM)	=	9	1	Glycylpeptide N-tetradecanoyltransferase (T. brucei brucei)	0.206	Q388H8	Training	0.045	0.264	-0.123	0.112	0.291	-0.081	0.104	-0.162	0.069		1	1	1	1	1	1	1	1	1	9
CHEMBL3933235	CN(c1c(C)nn(C)c1C)S(=O)(=O)c2ccc(cc2)c3cccc(CC4CCN(C)CC4)c3	IC50 (nM)	=	9	1	Glycylpeptide N-tetradecanoyltransferase (T. brucei brucei)	0.206	Q388H8	Training	0.004	-0.159	-0.131	-0.117	-0.215	-0.042	-0.144	0.067	-0.07		1	1	1	1	1	1	1	1	1	9
CHEMBL4112329	CCN(CC)Cc1cccc(c1)c2ccc(cc2)S(=O)(=O)Nc3c(C)n(C)nc3CC(C)C	IC50 (nM)	=	9	1	Glycylpeptide N-tetradecanoyltransferase (T. brucei brucei)	0.206	Q388H8	Test	-0.006	0.083	-0.181	-0.057	0.135	-0.108	-0.153	0.125	-0.034		1	1	1	1	1	1	1	1	1	9
CHEMBL4106634	CC(C)Cc1nn(C)c(C)c1NS(=O)(=O)c2ccc(CCCOC3CCN(C)CC3)cc2	IC50 (nM)	=	9	1	Glycylpeptide N-tetradecanoyltransferase (T. brucei brucei)	0.206	Q388H8	Training	0.405	0.146	-0.127	-0.004	0.199	-0.039	0.204	-0.177	-0.002		1	1	1	1	1	1	1	1	1	9
CHEMBL4110877	Cc1nn(C)cc1NS(=O)(=O)c2ccc(cc2)c3ccnc(c3)N4CCNCC4	IC50 (nM)	=	10	1	Glycylpeptide N-tetradecanoyltransferase (T. brucei brucei)	0.206	Q388H8	Training	-0.355	0.162	-0.186	0.205	0.216	0.019	0.049	-0.225	0.122		1	1	1	1	1	1	1	1	1	9
CHEMBL3357687	Cc1nn(C)c(C)c1NS(=O)(=O)c2c(Cl)cc(cc2Cl)c3cccc(c3)C4CCNCC4	IC50 (nM)	=	10	1	Glycylpeptide N-tetradecanoyltransferase (T. brucei brucei)	0.206	Q388H8	Training	-0.328	0.005	0.031	0.019	0.046	-0.11	-0.252	0.438	0.011		1	1	1	1	1	1	1	1	1	9
CHEMBL4109438	Cc1ncccc1NS(=O)(=O)c2ccc(cc2)c3ccnc(c3)N4CCNCC4	IC50 (nM)	=	10	1	Glycylpeptide N-tetradecanoyltransferase (T. brucei brucei)	0.206	Q388H8	Test	-0.389	0.158	-0.278	0.235	0.229	0.199	0.465	-0.44	0.14		1	1	1	1	1	1	1	1	1	9
CHEMBL4114130	CC1CN(CC(C)N1)c2cc(ccn2)c3ccc(cc3)S(=O)(=O)Nc4c(C)nn(C)c4C	IC50 (nM)	=	10	1	Glycylpeptide N-tetradecanoyltransferase (T. brucei brucei)	0.206	Q388H8	Training	-0.208	0.051	-0.194	0.141	0.121	0.08	0.17	-0.231	0.083		1	1	1	1	1	1	1	1	1	9
CHEMBL4106889	Cc1nn(C)c(C)c1NS(=O)(=O)c2ccc(cc2)c3cccc(CN4CCNCC4)c3	IC50 (nM)	=	10	1	Glycylpeptide N-tetradecanoyltransferase (T. brucei brucei)	0.206	Q388H8	Training	-0.177	0.104	-0.21	0.041	0.154	-0.126	-0.311	0.084	0.024		1	1	1	1	1	1	1	1	1	9
CHEMBL3958400	Cc1nn(C)c(C)c1N(C(F)F)S(=O)(=O)c2c(Cl)cc(cc2Cl)c3ccnc(c3)N4CCNCC4	IC50 (nM)	=	10	1	Glycylpeptide N-tetradecanoyltransferase (T. brucei brucei)	0.206	Q388H8	Training	-0.366	-0.241	0.291	0.031	-0.297	0.079	0.017	0.106	0.016		1	1	1	1	1	1	1	1	1	9
CHEMBL3357684	CC(C)Cc1c(NS(=O)(=O)c2c(Cl)cc(cc2Cl)c3ccnc(c3)N4CCNCC4)c(C)nn1C	IC50 (nM)	=	10	1	Glycylpeptide N-tetradecanoyltransferase (T. brucei brucei)	0.206	Q388H8	Test	-0.109	-0.033	0.116	0.088	0.022	0.07	0.17	0.125	0.05		1	1	1	1	1	1	1	1	1	9
CHEMBL3357686	Cc1nn(C)c(C)c1NS(=O)(=O)c2c(Cl)cc(cc2Cl)c3cccc(c3)N4CCNCC4	IC50 (nM)	=	10	1	Glycylpeptide N-tetradecanoyltransferase (T. brucei brucei)	0.206	Q388H8	Training	-0.348	0.013	0.096	0.024	0.047	-0.147	-0.385	0.439	0.014		1	1	1	1	1	1	1	1	1	9
CHEMBL4110903	Cc1nn(C)c(C)c1NS(=O)(=O)c2ccc(cc2)c3cccc(c3)C4CCNCC4	IC50 (nM)	=	10	1	Glycylpeptide N-tetradecanoyltransferase (T. brucei brucei)	0.206	Q388H8	Training	-0.311	0.097	-0.253	0.053	0.151	-0.103	-0.225	0.11	0.032		1	1	1	1	1	1	1	1	1	9
CHEMBL3922714	CN(C)Cc1cccc(c1)c2ccc(cc2)S(=O)(=O)Nc3c(C)n(C)nc3CC4CC4	IC50 (nM)	=	10	1	Glycylpeptide N-tetradecanoyltransferase (T. brucei brucei)	0.206	Q388H8	Training	-0.027	0.069	-0.213	-0.029	0.118	-0.095	-0.213	0.102	-0.017		1	1	1	1	1	1	1	1	1	9
[truncated: 362 more rows]
