# Supplementary material for: QSAR Modeling for Multi-Target Drug Discovery: Designing Simultaneous Inhibitors of Proteins in Diverse Pathogenic Parasites
Source: Front Chem. 2021 Mar 10;9:634663. doi: 10.3389/fchem.2021.634663 (PMC7987820; doi:10.3389/fchem.2021.634663)
Supplement: Supplementary file 7 [file table4.xlsx]

## Sheet: S1
QSAR Modeling for Multi-Target Drug Discovery: Designing Simultaneous Inhibitors of Proteins in Diverse Pathogenic Parasites
Valeria V. Kleandrova1, Luciana Scotti2, Francisco Jaime Bezerra Mendonça Junior3, Eugene Muratov4, Marcus T. Scotti2*, and Alejandro Speck-Planche2*
1Laboratory of Fundamental and Applied Research of Quality and Technology of Food Production, Moscow State University of Food Production, Volokolamskoe shosse 11, 125080, Moscow, Russian Federation 2Postgraduate Program in Natural and Synthetic Bioactive Products, Federal University of Paraíba, 58051-900, João Pessoa, Brazil 3Laboratory of Synthesis and Drug Delivery, State University of Paraíba,…
*Correspondence: Marcus T. Scotti (mtscotti@gmail.com) Alejandro Speck-Planche (alejspivanovich@gmail.com)

## Sheet: S2
EXTREME	D[TmpAq2(HYD)]tg	D[TmpAq5(PSA)]tg	D[LmpAq6(POL)A]tg	D[LmpAq0(PSA)A]tg	D[LmpAq6(PSA)A]tg	D[LmpAq6(POL)C]tg	D[LmpAq1(V)C]tg	D[LmpAq5(POL)P]tg	D[LmpAq0(PSA)Y]tg
MAXIMUM VALUE	1.806	2.838	1.119	1.925	1.98	1.831	1.597	1.483	1.733
MINIMUM VALUE	-1.087	-0.738	-0.783	-0.758	-1.053	-1.057	-0.939	-1.115	-0.618
This spreadsheet contains the applicability domain according to the descriptor space approach (as reported in the spreadsheet S2 of the Supplementary Information 3), which is defined by the maximum and minimum values of each molecular descriptor present in the mt-QSAR-MLP model. In this work, only the molecules correctly classified in the training set were considered to define the applicability d…

## Sheet: S3
ID	SMILES	tg	p(tg)	D[TmpAq2(HYD)]tg	D[TmpAq5(PSA)]tg	D[LmpAq6(POL)A]tg	D[LmpAq0(PSA)A]tg	D[LmpAq6(PSA)A]tg	D[LmpAq6(POL)C]tg	D[LmpAq1(V)C]tg	D[LmpAq5(POL)P]tg	D[LmpAq0(PSA)Y]tg	Pred_IAi(tg)	Prob.(%)		LS_D[TmpAq2(HYD)]tg	LS_D[TmpAq5(PSA)]tg	LS_D[LmpAq6(POL)A]tg	LS_D[LmpAq0(PSA)A]tg	LS_D[LmpAq6(PSA)A]tg	LS_D[LmpAq6(POL)C]tg	LS_D[LmpAq1(V)C]tg	LS_D[LmpAq5(POL)P]tg	LS_D[LmpAq0(PSA)Y]tg	TSAD
MTIPP-001	CN(C(=O)Nc1ccc2CCCc2n1)c1cccc(NC(=O)n2ccc(c2)C(Cl)Cl)c1	Plasmepsin 2 (P. falciparum)	0.112951	-0.720946	-0.136387	0.21703	0.0691353	0.269161	-0.3266	-0.0189433	-0.242347	0.0362879	1	91.9902		1	1	1	1	1	1	1	1	1	9
MTIPP-001	CN(C(=O)Nc1ccc2CCCc2n1)c1cccc(NC(=O)n2ccc(c2)C(Cl)Cl)c1	DHODH (P. falciparum)	0.222945	0.0133823	-0.301191	0.0791634	0.0756508	0.273169	0.297578	0.549244	-0.551824	-0.0897745	1	99.7573		1	1	1	1	1	1	1	1	1	9
MTIPP-001	CN(C(=O)Nc1ccc2CCCc2n1)c1cccc(NC(=O)n2ccc(c2)C(Cl)Cl)c1	Cruzipain (T. cruzi)	0.164991	-0.0276019	-0.737311	0.166873	-0.22302	-0.363214	0.101243	0.384676	-0.162509	-0.387933	-1	99.9771		1	1	1	1	1	1	1	1	1	9
MTIPP-001	CN(C(=O)Nc1ccc2CCCc2n1)c1cccc(NC(=O)n2ccc(c2)C(Cl)Cl)c1	Dihydrofolate reductase (T. gondii)	0.292726	-0.045481	-0.0953787	0.245538	-0.579817	0.0392059	0.243277	0.482251	-0.554835	-0.395588	1	78.6394		1	1	1	1	1	1	1	1	1	9
MTIPP-001	CN(C(=O)Nc1ccc2CCCc2n1)c1cccc(NC(=O)n2ccc(c2)C(Cl)Cl)c1	Glycylpeptide N-tetradecanoyltransferase (T. brucei brucei)	0.206387	-0.543548	-1.20879	-0.708511	0.08074	-0.419889	0.416467	0.272109	-0.431078	0.0279216	-1	100		1	0	1	1	1	1	1	1	1	8
MTIPP-002	CN(C(=O)Nc1cccc(CCl)n1)c1cccc(NC(=O)n2ccc(c2)C(Cl)Cl)c1	Plasmepsin 2 (P. falciparum)	0.112951	-0.80424	-0.136299	0.335612	0.0943214	0.357742	-0.416903	-0.209487	-0.170905	0.0510933	1	99.3607		1	1	1	1	1	1	1	1	1	9
MTIPP-002	CN(C(=O)Nc1cccc(CCl)n1)c1cccc(NC(=O)n2ccc(c2)C(Cl)Cl)c1	DHODH (P. falciparum)	0.222945	-0.0459052	-0.301128	0.163568	0.0935778	0.336219	0.233302	0.413618	-0.500973	-0.0792363	1	99.7883		1	1	1	1	1	1	1	1	1	9
MTIPP-002	CN(C(=O)Nc1cccc(CCl)n1)c1cccc(NC(=O)n2ccc(c2)C(Cl)Cl)c1	Cruzipain (T. cruzi)	0.164991	-0.0965197	-0.737238	0.264987	-0.202181	-0.289922	0.0265262	0.22702	-0.103397	-0.375683	1	74.522		1	1	1	1	1	1	1	1	1	9
MTIPP-002	CN(C(=O)Nc1cccc(CCl)n1)c1cccc(NC(=O)n2ccc(c2)C(Cl)Cl)c1	Dihydrofolate reductase (T. gondii)	0.292726	-0.0972216	-0.0953238	0.319198	-0.564172	0.0942299	0.187183	0.36389	-0.510457	-0.386391	1	96.5568		1	1	1	1	1	1	1	1	1	9
MTIPP-002	CN(C(=O)Nc1cccc(CCl)n1)c1cccc(NC(=O)n2ccc(c2)C(Cl)Cl)c1	Glycylpeptide N-tetradecanoyltransferase (T. brucei brucei)	0.206387	-0.605168	-1.20873	-0.620787	0.0993723	-0.354359	0.349662	0.131148	-0.378226	0.0388743	-1	100		1	0	1	1	1	1	1	1	1	8
MTIPP-003	NS(=O)(=O)C(Cl)(Cl)C1Cc2cccc(NC(=O)c3ncccc3Cl)c2C1	Plasmepsin 2 (P. falciparum)	0.112951	-0.961574	1.83935	0.93069	0.828688	1.64967	0.0740319	0.116673	-0.48518	0.514928	1	100		1	1	1	1	1	1	1	1	1	9
MTIPP-003	NS(=O)(=O)C(Cl)(Cl)C1Cc2cccc(NC(=O)c3ncccc3Cl)c2C1	DHODH (P. falciparum)	0.222945	-0.157893	1.1051	0.587132	0.616285	1.25579	0.58274	0.645773	-0.724668	0.250912	1	99.9999		1	1	1	1	1	1	1	1	1	9
MTIPP-003	NS(=O)(=O)C(Cl)(Cl)C1Cc2cccc(NC(=O)c3ncccc3Cl)c2C1	Cruzipain (T. cruzi)	0.164991	-0.226698	0.897414	0.757353	0.405432	0.779018	0.432725	0.496884	-0.363428	0.00809335	1	99.8561		1	1	1	1	1	1	1	1	1	9
MTIPP-003	NS(=O)(=O)C(Cl)(Cl)C1Cc2cccc(NC(=O)c3ncccc3Cl)c2C1	Dihydrofolate reductase (T. gondii)	0.292726	-0.194954	1.1319	0.688846	-0.108002	0.896744	0.49214	0.566492	-0.705677	-0.0982685	1	99.9739		1	1	1	1	1	1	1	1	1	9
MTIPP-003	NS(=O)(=O)C(Cl)(Cl)C1Cc2cccc(NC(=O)c3ncccc3Cl)c2C1	Glycylpeptide N-tetradecanoyltransferase (T. brucei brucei)	0.206387	-0.721561	0.252824	-0.180558	0.642643	0.601387	0.712847	0.372435	-0.610721	0.382011	1	99.1633		1	1	1	1	1	1	1	1	1	9
MTIPP-004	NS(=O)(=O)C(Cl)(Cl)C1Cc2cccc(NC(=O)c3ccc(Cl)cn3)c2C1	Plasmepsin 2 (P. falciparum)	0.112951	-0.961574	1.85653	0.908615	0.828688	1.67467	0.0387806	0.116673	-0.490186	0.514928	1	100		1	1	1	1	1	1	1	1	1	9
MTIPP-004	NS(=O)(=O)C(Cl)(Cl)C1Cc2cccc(NC(=O)c3ccc(Cl)cn3)c2C1	DHODH (P. falciparum)	0.222945	-0.157893	1.11733	0.57142	0.616285	1.27358	0.557648	0.645773	-0.728231	0.250912	1	99.9999		1	1	1	1	1	1	1	1	1	9
MTIPP-004	NS(=O)(=O)C(Cl)(Cl)C1Cc2cccc(NC(=O)c3ccc(Cl)cn3)c2C1	Cruzipain (T. cruzi)	0.164991	-0.226698	0.911624	0.739089	0.405432	0.799701	0.403558	0.496884	-0.36757	0.00809335	1	99.9201		1	1	1	1	1	1	1	1	1	9
MTIPP-004	NS(=O)(=O)C(Cl)(Cl)C1Cc2cccc(NC(=O)c3ccc(Cl)cn3)c2C1	Dihydrofolate reductase (T. gondii)	0.292726	-0.194954	1.14257	0.675134	-0.108002	0.912273	0.470243	0.566492	-0.708786	-0.0982685	1	99.9844		1	1	1	1	1	1	1	1	1	9
MTIPP-004	NS(=O)(=O)C(Cl)(Cl)C1Cc2cccc(NC(=O)c3ccc(Cl)cn3)c2C1	Glycylpeptide N-tetradecanoyltransferase (T. brucei brucei)	0.206387	-0.721561	0.26553	-0.196889	0.642643	0.619881	0.686769	0.372435	-0.614425	0.382011	1	98.504		1	1	1	1	1	1	1	1	1	9
p(tg): This is the a priori probability of finding a compound tested against a specific target/protein.
From columns E to M, you can find the molecular descriptors of the designed molecules, which were calculated according to the Eq. 4 reported in the article.
From columns Q to Y, you can find the local scores of the applicability domain for each molecular descriptor. Notice that the symbol "LS_" is the abbreviation for the term "local score".
Pred_IAi(tg): is the predicted value of the categorical variable of inhibitory activity [IAi(tg)].
Prob.(%): is the predicted probability (expressed in percentage) of a molecule to belong to a given class according to Pred_IAi(tg).
TSAD - Total score of the applicability domain. This metric is calculated as the sum of the local scores of the applicability domain (as reported in the spreadsheet S3 of the Supplementary Information 3). Any molecule is within the applicability domain if TSAD = 9; otherwise, the molecule will be considered to fall outside the applicability domain.
